# Supplementary material for: Genome-Wide Analysis of Long Noncoding RNAs in Porcine Intestine during Weaning Stress
Source: Int J Mol Sci. 2023 Mar 10;24(6):5343. doi: 10.3390/ijms24065343 (PMC10049174; doi:10.3390/ijms24065343)
Supplement: Supplementary file 1 [file ijms-24-05343-s001.zip]

Archive with 12 entries (12 files):
- Supplementary Table S1.xlsx
- Supplementary Table S10.xlsx
- Supplementary Table S11.xlsx
- Supplementary Table S12.xlsx
- Supplementary Table S2.xls
- Supplementary Table S3.xls
- Supplementary Table S4.xlsx
- Supplementary Table S5.xlsx
- Supplementary Table S6.xlsx
- Supplementary Table S7.xlsx
- Supplementary Table S8.xlsx
- Supplementary Table S9.xlsx
