# Supplementary material for: Genome-Wide Analysis of Long Noncoding RNAs in Porcine Intestine during Weaning Stress
Source: Int J Mol Sci. 2023 Mar 10;24(6):5343. doi: 10.3390/ijms24065343 (PMC10049174; doi:10.3390/ijms24065343)
Supplement: Supplementary file 1 [file ijms-24-05343-s001.zip › Supplementary Table S1.xlsx]

## Sheet: sequencing data quality
Supplementary Table S1： List of sequencing data quality
Sample name	Raw reads	Clean reads	clean bases	Error rate(%)	Q20(%)	Q30(%)	GC content(%)
S4-1	107994890	101837206	15.28G	0.02	96.64	91.58	50.21
S4-2	126938480	123252308	18.49G	0.02	96.16	90.66	48.4
S4-3	120088390	116985296	17.55G	0.02	95.94	90.2	47.47
S7-1	95113892	91770256	13.77G	0.02	97.11	92.76	49.95
S7-2	102849920	100557636	15.08G	0.01	97.94	94.58	50.06
S7-3	87203364	84383014	12.66G	0.02	97.19	92.89	50.19
W4-1	112386212	109325902	16.4G	0.02	96	90.38	46.04
W4-2	111165512	107716540	16.16G	0.02	97.39	93.33	47.87
W4-3	111130366	108230492	16.23G	0.02	95.93	90.16	46.97
W7-1	102619324	98681058	14.8G	0.01	97.79	94.3	50.5
W7-2	100685212	98406606	14.76G	0.01	97.49	93.51	49.74
W7-3	97469142	94287790	14.14G	0.02	97.11	92.74	49.38

## Sheet: RNA-Seq read mapping statistics
Supplementary Table S1：RNA-Seq read mapping statistics
Sample name	S7-1	S7-2	S7-3	S4-1	S4-2	S4-3	W7-1	W7-2	W7-3	W4-1	W4-2	W4-3
Total reads	91770256	100557636	84383014	101837206	123252308	116985296	98681058	98406606	94287790	109325902	107716540	108230492
Total mapped	73006641 (79.55%)	78326462 (77.89%)	61591981 (72.99%)	82007487 (80.53%)	96991090 (78.69%)	91736639 (78.42%)	72476122 (73.44%)	79032462 (80.31%)	75744243 (80.33%)	84675457 (77.45%)	86397079 (80.21%)	82529296 (76.25%)
Multiple mapped	6858717 (7.47%)	7774747 (7.73%)	5605711 (6.64%)	8539689 (8.39%)	9924375 (8.05%)	8023976 (6.86%)	7107768 (7.2%)	7370265 (7.49%)	6613600 (7.01%)	7411921 (6.78%)	7272689 (6.75%)	6641417 (6.14%)
Uniquely mapped	66147924 (72.08%)	70551715 (70.16%)	55986270 (66.35%)	73467798 (72.14%)	87066715 (70.64%)	83712663 (71.56%)	65368354 (66.24%)	71662197 (72.82%)	69130643 (73.32%)	77263536 (70.67%)	79124390 (73.46%)	75887879 (70.12%)
Read-1	33932625 (36.98%)	35754366 (35.56%)	28632780 (33.93%)	37924864 (37.24%)	44627432 (36.21%)	43151103 (36.89%)	33250459 (33.69%)	36570618 (37.16%)	35453553 (37.6%)	39717968 (36.33%)	40384090 (37.49%)	39140660 (36.16%)
Read-2	32215299 (35.1%)	34797349 (34.6%)	27353490 (32.42%)	35542934 (34.9%)	42439283 (34.43%)	40561560 (34.67%)	32117895 (32.55%)	35091579 (35.66%)	33677090 (35.72%)	37545568 (34.34%)	38740300 (35.97%)	36747219 (33.95%)
Reads map to '+'	33088813 (36.06%)	35264479 (35.07%)	28018106 (33.2%)	36698682 (36.04%)	43452082 (35.25%)	41774874 (35.71%)	32650232 (33.09%)	35816383 (36.4%)	34571317 (36.67%)	38596424 (35.3%)	39564975 (36.73%)	37846667 (34.97%)
Reads map to '-'	33059111 (36.02%)	35287236 (35.09%)	27968164 (33.14%)	36769116 (36.11%)	43614633 (35.39%)	41937789 (35.85%)	32718122 (33.16%)	35845814 (36.43%)	34559326 (36.65%)	38667112 (35.37%)	39559415 (36.73%)	38041212 (35.15%)
Non-splice reads	49873050 (54.35%)	50624293 (50.34%)	42541411 (50.41%)	52266998 (51.32%)	60805203 (49.33%)	58959021 (50.4%)	47565161 (48.2%)	50177005 (50.99%)	51127677 (54.23%)	61868732 (56.59%)	62354637 (57.89%)	53296144 (49.24%)
Splice reads	16274874 (17.73%)	19927422 (19.82%)	13444859 (15.93%)	21200800 (20.82%)	26261512 (21.31%)	24753642 (21.16%)	17803193 (18.04%)	21485192 (21.83%)	18002966 (19.09%)	15394804 (14.08%)	16769753 (15.57%)	22591735 (20.87%)
Reads mapped in proper pairs	59315204 (64.63%)	63729538 (63.38%)	51249230 (60.73%)	66610418 (65.41%)	76954150 (62.44%)	71502362 (61.12%)	60218050 (61.02%)	64139982 (65.18%)	62699524 (66.5%)	67460678 (61.71%)	73203614 (67.96%)	66197486 (61.16%)
Proper-paired reads map to different chrom	72 (0%)	110 (0%)	26 (0%)	80 (0%)	168 (0%)	228 (0%)	32 (0%)	112 (0%)	46 (0%)	70 (0%)	10 (0%)	126 (0%)
