# Supplementary material for: Genome-Wide Analysis of Long Noncoding RNAs in Porcine Intestine during Weaning Stress
Source: Int J Mol Sci. 2023 Mar 10;24(6):5343. doi: 10.3390/ijms24065343 (PMC10049174; doi:10.3390/ijms24065343)
Supplement: Supplementary file 1 [file ijms-24-05343-s001.zip › Supplementary Table S10.xlsx]

## Sheet: KEGG pathway in W4 vs. S4
Supplementary Table S10. The top 10 enrichment KEGG pathway of different expression transcripts in W4 vs. S4 (P-Value <0.05).
#Term	Database	ID	P-Value	Corrected P-Value	Input	KO	Entrez_ID	KO_name	Hyperlink
Hematopoietic cell lineage	KEGG PATHWAY	ssc04640	0.00520584	0.836102	ENSSSCG00000015094|ENSSSCG00000007817|ENSSSCG00000015664|ENSSSCG00000014278|ENSSSCG00000031058|ENSSSCG00000015294|ENSSSCG00000022849|ENSSSCG00000028674|ENSSSCG00000015093|ENSSSCG00000015092	ssc:494013|ssc:397614|ssc:396743|ssc:397409|ssc:396814|ssc:100514723|ssc:396814|ssc:100623585|ssc:396661|ssc:397455|	494013|397614|396743|397409|396814|100514723|396814|100623585|396661|397455|	CD3G|IL4R, IL4|CD55, DAF|IL-5, IL5|IL2RA, CD25|CR1|IL2RA, CD25|CR2|CD3D|CD3E, CD3|	http://www.genome.jp/kegg-bin/show_pathway?ssc04640/ssc:494013%09red/ssc:396814%09red/ssc:100623585%09red/ssc:100514723%09red/ssc:396661%09red/ssc:396743%09red/ssc:397614%09red/ssc:397455%09red/ssc:397409%09red
Jak-STAT signaling pathway	KEGG PATHWAY	ssc04630	0.00832975	0.836102	ENSSSCG00000023016|ENSSSCG00000005015|ENSSSCG00000021815|ENSSSCG00000007816|ENSSSCG00000007817|ENSSSCG00000014278|ENSSSCG00000031058|ENSSSCG00000016058|ENSSSCG00000022849|ENSSSCG00000021437|ENSSSCG00000008357|ENSSSCG00000017206|ENSSSCG00000005965|ENSSSCG00000016057	ssc:397261|ssc:100156602|ssc:733692|ssc:100518723|ssc:397614|ssc:397409|ssc:396814|ssc:396655|ssc:396814|ssc:397261|ssc:100518067|ssc:100192436|ssc:448810|ssc:396655|	397261|100156602|733692|100518723|397614|397409|396814|396655|396814|397261|100518067|100192436|448810|396655|	STAT4|SOS2|IL15RA|IL21R|IL4R, IL4|IL-5, IL5|IL2RA, CD25|STAT1|IL2RA, CD25|STAT4|SPRED2|GRB2|MYC|STAT1|	http://www.genome.jp/kegg-bin/show_pathway?ssc04630/ssc:448810%09red/ssc:396814%09red/ssc:100518723%09red/ssc:733692%09red/ssc:100518067%09red/ssc:100156602%09red/ssc:397261%09red/ssc:100192436%09red/ssc:396655%09red/ssc:397614%09red/ssc:397409%09red
Tuberculosis	KEGG PATHWAY	ssc05152	0.0215756	0.836102	ENSSSCG00000017753|ENSSSCG00000002776|ENSSSCG00000029091|ENSSSCG00000017755|ENSSSCG00000015294|ENSSSCG00000004917|ENSSSCG00000011141|ENSSSCG00000021098|ENSSSCG00000016058|ENSSSCG00000009624|ENSSSCG00000010301|ENSSSCG00000015129|ENSSSCG00000016057|ENSSSCG00000020864	ssc:100511282|ssc:100525048|ssc:100513283|ssc:396859|ssc:100514723|ssc:100153830|ssc:100738118|ssc:100513283|ssc:396655|ssc:100158082|ssc:396603|ssc:100523324|ssc:396655|ssc:396628|	100511282|100525048|100513283|396859|100514723|100153830|100738118|100513283|396655|100158082|396603|100523324|396655|396628|	KSR1|ATP6V0D1|APAF1|NOS2, INOS, NOS2a|CR1|MALT1| |APAF1|STAT1|PPP3CC|PPP3CB|ARHGEF12|STAT1|VDR, NR1I1|	http://www.genome.jp/kegg-bin/show_pathway?ssc05152/ssc:100153830%09red/ssc:100513283%09red/ssc:100523324%09red/ssc:396859%09red/ssc:396603%09red/ssc:100514723%09red/ssc:100525048%09red/ssc:396655%09red/ssc:100511282%09red/ssc:100158082%09red/ssc:396628%09red/ssc:100738118%09red
Inflammatory bowel disease (IBD)	KEGG PATHWAY	ssc05321	0.0216716	0.836102	ENSSSCG00000023016|ENSSSCG00000007816|ENSSSCG00000007817|ENSSSCG00000014278|ENSSSCG00000016058|ENSSSCG00000021437|ENSSSCG00000016057	ssc:397261|ssc:100518723|ssc:397614|ssc:397409|ssc:396655|ssc:397261|ssc:396655|	397261|100518723|397614|397409|396655|397261|396655|	STAT4|IL21R|IL4R, IL4|IL-5, IL5|STAT1|STAT4|STAT1|	http://www.genome.jp/kegg-bin/show_pathway?ssc05321/ssc:397261%09red/ssc:396655%09red/ssc:397409%09red/ssc:397614%09red/ssc:100518723%09red
Dorso-ventral axis formation	KEGG PATHWAY	ssc04320	0.0225396	0.836102	ENSSSCG00000001440|ENSSSCG00000017206|ENSSSCG00000005015|ENSSSCG00000030228	ssc:100144522|ssc:100192436|ssc:100156602|ssc:100152834|	100144522|100192436|100156602|100152834|	NOTCH4|GRB2|SOS2|PIWIL2|	http://www.genome.jp/kegg-bin/show_pathway?ssc04320/ssc:100192436%09red/ssc:100144522%09red/ssc:100152834%09red/ssc:100156602%09red
Amphetamine addiction	KEGG PATHWAY	ssc05031	0.0266911	0.836102	ENSSSCG00000028799|ENSSSCG00000024925|ENSSSCG00000011455|ENSSSCG00000011141|ENSSSCG00000009624|ENSSSCG00000010301|ENSSSCG00000009828	ssc:100511102|ssc:100511102|ssc:100511102|ssc:100738118|ssc:100158082|ssc:396603|ssc:733612|	100511102|100511102|100511102|100738118|100158082|396603|733612|	CACNA1D|CACNA1D|CACNA1D| |PPP3CC|PPP3CB| |	http://www.genome.jp/kegg-bin/show_pathway?ssc05031/ssc:100511102%09red/ssc:100158082%09red/ssc:733612%09red/ssc:396603%09red/ssc:100738118%09red
GnRH signaling pathway	KEGG PATHWAY	ssc04912	0.0373274	0.836102	ENSSSCG00000028799|ENSSSCG00000005015|ENSSSCG00000015580|ENSSSCG00000024566|ENSSSCG00000024925|ENSSSCG00000011455|ENSSSCG00000011141|ENSSSCG00000017206	ssc:100511102|ssc:100156602|ssc:100520687|ssc:100514811|ssc:100511102|ssc:100511102|ssc:100738118|ssc:100192436|	100511102|100156602|100520687|100514811|100511102|100511102|100738118|100192436|	CACNA1D|SOS2|PLA2G4A|PLA2G4E|CACNA1D|CACNA1D| |GRB2|	http://www.genome.jp/kegg-bin/show_pathway?ssc04912/ssc:100520687%09red/ssc:100192436%09red/ssc:100738118%09red/ssc:100511102%09red/ssc:100514811%09red/ssc:100156602%09red
Homologous recombination	KEGG PATHWAY	ssc03440	0.0394229	0.836102	ENSSSCG00000026989|ENSSSCG00000023886|ENSSSCG00000014280|ENSSSCG00000028877	ssc:100626849|ssc:100624116|ssc:100522666|ssc:100519785|	100626849|100624116|100522666|100519785|	RAD51D| |RAD50|RAD51B, RAD51L1|	http://www.genome.jp/kegg-bin/show_pathway?ssc03440/ssc:100519785%09red/ssc:100624116%09red/ssc:100626849%09red/ssc:100522666%09red
B cell receptor signaling pathway	KEGG PATHWAY	ssc04662	0.0413352	0.836102	ENSSSCG00000005015|ENSSSCG00000004917|ENSSSCG00000009624|ENSSSCG00000010301|ENSSSCG00000017206|ENSSSCG00000028674|ENSSSCG00000006250	ssc:100156602|ssc:100153830|ssc:100158082|ssc:396603|ssc:100192436|ssc:100623585|ssc:100152890|	100156602|100153830|100158082|396603|100192436|100623585|100152890|	SOS2|MALT1|PPP3CC|PPP3CB|GRB2|CR2|LYN|	http://www.genome.jp/kegg-bin/show_pathway?ssc04662/ssc:100153830%09red/ssc:100152890%09red/ssc:396603%09red/ssc:100623585%09red/ssc:100158082%09red/ssc:100192436%09red/ssc:100156602%09red
T cell receptor signaling pathway	KEGG PATHWAY	ssc04660	0.0467632	0.836102	ENSSSCG00000005015|ENSSSCG00000014278|ENSSSCG00000004917|ENSSSCG00000009624|ENSSSCG00000010301|ENSSSCG00000017206|ENSSSCG00000015094|ENSSSCG00000015093|ENSSSCG00000015092	ssc:100156602|ssc:397409|ssc:100153830|ssc:100158082|ssc:396603|ssc:100192436|ssc:494013|ssc:396661|ssc:397455|	100156602|397409|100153830|100158082|396603|100192436|494013|396661|397455|	SOS2|IL-5, IL5|MALT1|PPP3CC|PPP3CB|GRB2|CD3G|CD3D|CD3E, CD3|	http://www.genome.jp/kegg-bin/show_pathway?ssc04660/ssc:100153830%09red/ssc:494013%09red/ssc:396603%09red/ssc:100158082%09red/ssc:100192436%09red/ssc:396661%09red/ssc:397409%09red/ssc:397455%09red/ssc:100156602%09red
