# Supplementary material for: Genome-Wide Analysis of Long Noncoding RNAs in Porcine Intestine during Weaning Stress
Source: Int J Mol Sci. 2023 Mar 10;24(6):5343. doi: 10.3390/ijms24065343 (PMC10049174; doi:10.3390/ijms24065343)
Supplement: Supplementary file 1 [file ijms-24-05343-s001.zip › Supplementary Table S11.xlsx]

## Sheet: KEGG pathway  in W7 vs. S7
Supplementary Table S11. The top 10 enrichment KEGG pathway of different expression transcripts in W7 vs. S7 (P-Value <0.05)
#Term	Database	ID	P-Value	Corrected P-Value	Input	KO	Entrez_ID	KO_name	Hyperlink
Inflammatory bowel disease (IBD)	KEGG PATHWAY	ssc05321	5.8672e-05	0.0127318	ENSSSCG00000023016|ENSSSCG00000008090|ENSSSCG00000016058|ENSSSCG00000021437|ENSSSCG00000016475|ENSSSCG00000016476|ENSSSCG00000016477|ENSSSCG00000016479|ENSSSCG00000016057|ENSSSCG00000013894	ssc:397261|ssc:397094|ssc:396655|ssc:397261|ssc:100621559|ssc:100621559|ssc:100621559|ssc:100621559|ssc:396655|ssc:100271900|	397261|397094|396655|397261|100621559|100621559|100621559|100621559|396655|100271900|	STAT4|IL1A, IL-1alpha|STAT1|STAT4| | | | |STAT1|IL12RB1|	http://www.genome.jp/kegg-bin/show_pathway?ssc05321/ssc:100271900%09red/ssc:396655%09red/ssc:397261%09red/ssc:397094%09red/ssc:100621559%09red
Chagas disease (American trypanosomiasis)	KEGG PATHWAY	ssc05142	0.000282246	0.0306237	ENSSSCG00000006824|ENSSSCG00000017755|ENSSSCG00000017296|ENSSSCG00000023612|ENSSSCG00000013900|ENSSSCG00000016475|ENSSSCG00000016476|ENSSSCG00000016477|ENSSSCG00000016479|ENSSSCG00000015094|ENSSSCG00000015093|ENSSSCG00000015092	ssc:100144421|ssc:396859|ssc:613133|ssc:100515049|ssc:100739510|ssc:100621559|ssc:100621559|ssc:100621559|ssc:100621559|ssc:494013|ssc:396661|ssc:397455|	100144421|396859|613133|100515049|100739510|100621559|100621559|100621559|100621559|494013|396661|397455|	GNAI3|NOS2, INOS, NOS2a|ACE| |PIK3R2| | | | |CD3G|CD3D|CD3E, CD3|	http://www.genome.jp/kegg-bin/show_pathway?ssc05142/ssc:494013%09red/ssc:100739510%09red/ssc:100621559%09red/ssc:613133%09red/ssc:100144421%09red/ssc:396859%09red/ssc:396661%09red/ssc:100515049%09red/ssc:397455%09red
Measles	KEGG PATHWAY	ssc05162	0.000498816	0.036081	ENSSSCG00000008090|ENSSSCG00000025181|ENSSSCG00000016057|ENSSSCG00000016058|ENSSSCG00000013900|ENSSSCG00000008969|ENSSSCG00000016475|ENSSSCG00000016476|ENSSSCG00000016477|ENSSSCG00000016479|ENSSSCG00000015094|ENSSSCG00000015093|ENSSSCG00000015092	ssc:397094|ssc:100523731|ssc:396655|ssc:396655|ssc:100739510|ssc:100038006|ssc:100621559|ssc:100621559|ssc:100621559|ssc:100621559|ssc:494013|ssc:396661|ssc:397455|	397094|100523731|396655|396655|100739510|100038006|100621559|100621559|100621559|100621559|494013|396661|397455|	IL1A, IL-1alpha| |STAT1|STAT1|PIK3R2| | | | | |CD3G|CD3D|CD3E, CD3|	http://www.genome.jp/kegg-bin/show_pathway?ssc05162/ssc:494013%09red/ssc:100038006%09red/ssc:100739510%09red/ssc:397094%09red/ssc:100621559%09red/ssc:100523731%09red/ssc:396661%09red/ssc:396655%09red/ssc:397455%09red
Graft-versus-host disease	KEGG PATHWAY	ssc05332	0.00679976	0.368887	ENSSSCG00000008090|ENSSSCG00000016479|ENSSSCG00000016475|ENSSSCG00000016476|ENSSSCG00000016477	ssc:397094|ssc:100621559|ssc:100621559|ssc:100621559|ssc:100621559|	397094|100621559|100621559|100621559|100621559|	IL1A, IL-1alpha| | | | |	http://www.genome.jp/kegg-bin/show_pathway?ssc05332/ssc:397094%09red/ssc:100621559%09red
Asthma	KEGG PATHWAY	ssc05310	0.0094895	0.411844	ENSSSCG00000016479|ENSSSCG00000016475|ENSSSCG00000016476|ENSSSCG00000016477	ssc:100621559|ssc:100621559|ssc:100621559|ssc:100621559|	100621559|100621559|100621559|100621559|	| | | |	http://www.genome.jp/kegg-bin/show_pathway?ssc05310/ssc:100621559%09red
Type I diabetes mellitus	KEGG PATHWAY	ssc04940	0.0133475	0.479663	ENSSSCG00000008090|ENSSSCG00000016479|ENSSSCG00000016475|ENSSSCG00000016476|ENSSSCG00000016477	ssc:397094|ssc:100621559|ssc:100621559|ssc:100621559|ssc:100621559|	397094|100621559|100621559|100621559|100621559|	IL1A, IL-1alpha| | | | |	http://www.genome.jp/kegg-bin/show_pathway?ssc04940/ssc:397094%09red/ssc:100621559%09red
Intestinal immune network for IgA production	KEGG PATHWAY	ssc04672	0.0158004	0.479663	ENSSSCG00000016479|ENSSSCG00000016477|ENSSSCG00000016475|ENSSSCG00000016476|ENSSSCG00000009051	ssc:100621559|ssc:100621559|ssc:100621559|ssc:100621559|ssc:397683|	100621559|100621559|100621559|100621559|397683|	| | | |IL15, IL-15|	http://www.genome.jp/kegg-bin/show_pathway?ssc04672/ssc:100621559%09red/ssc:397683%09red
Leishmaniasis	KEGG PATHWAY	ssc05140	0.0178263	0.479663	ENSSSCG00000008090|ENSSSCG00000017755|ENSSSCG00000015559|ENSSSCG00000000087|ENSSSCG00000016058|ENSSSCG00000016057	ssc:397094|ssc:396859|ssc:100142665|ssc:100153785|ssc:396655|ssc:396655|	397094|396859|100142665|100153785|396655|396655|	IL1A, IL-1alpha|NOS2, INOS, NOS2a|NCF2|TAB1|STAT1|STAT1|	http://www.genome.jp/kegg-bin/show_pathway?ssc05140/ssc:396655%09red/ssc:100153785%09red/ssc:396859%09red/ssc:397094%09red/ssc:100142665%09red
T cell receptor signaling pathway	KEGG PATHWAY	ssc04660	0.0234073	0.479663	ENSSSCG00000013900|ENSSSCG00000016475|ENSSSCG00000016476|ENSSSCG00000016477|ENSSSCG00000016479|ENSSSCG00000015094|ENSSSCG00000015093|ENSSSCG00000015092	ssc:100739510|ssc:100621559|ssc:100621559|ssc:100621559|ssc:100621559|ssc:494013|ssc:396661|ssc:397455|	100739510|100621559|100621559|100621559|100621559|494013|396661|397455|	PIK3R2| | | | |CD3G|CD3D|CD3E, CD3|	http://www.genome.jp/kegg-bin/show_pathway?ssc04660/ssc:100739510%09red/ssc:396661%09red/ssc:397455%09red/ssc:494013%09red/ssc:100621559%09red
Rheumatoid arthritis	KEGG PATHWAY	ssc05323	0.0237376	0.479663	ENSSSCG00000008090|ENSSSCG00000010905|ENSSSCG00000016475|ENSSSCG00000016476|ENSSSCG00000016477|ENSSSCG00000016479|ENSSSCG00000009051	ssc:397094|ssc:100522819|ssc:100621559|ssc:100621559|ssc:100621559|ssc:100621559|ssc:397683|	397094|100522819|100621559|100621559|100621559|100621559|397683|	IL1A, IL-1alpha|ATP6V1G3| | | | |IL15, IL-15|	http://www.genome.jp/kegg-bin/show_pathway?ssc05323/ssc:100621559%09red/ssc:397094%09red/ssc:100522819%09red/ssc:397683%09red
