# Supplementary material for: Genome-Wide Analysis of Long Noncoding RNAs in Porcine Intestine during Weaning Stress
Source: Int J Mol Sci. 2023 Mar 10;24(6):5343. doi: 10.3390/ijms24065343 (PMC10049174; doi:10.3390/ijms24065343)
Supplement: Supplementary file 1 [file ijms-24-05343-s001.zip › Supplementary Table S12.xlsx]

## Sheet: Sheet1
Supplementary Table S12. LncRNAs and target genes involved in associated with intestinal diseases, inflammation, or immune activation.
Coding gene ID	Coding gene name	LncRNA ID
ENSSSCG00000007807	CD19	LNC_001413;ALDBSSCT0000011335;ALDBSSCT0000011585;LNC_000785;LNC_000989;ALDBSSCT0000003852;LNC_001375;LNC_000931;LNC_001488;LNC_001187;LNC_000881;ALDBSSCT0000011336
ENSSSCG00000028731	CXCL13	ALDBSSCT0000010075;LNC_001375;ALDBSSCT0000011245;ALDBSSCT0000008384;LNC_001413;ALDBSSCT0000011335;ALDBSSCT0000011585;LNC_000290;LNC_000989
ENSSSCG00000002893	CD22	ALDBSSCT0000006617;LNC_001187;LNC_000881;LNC_001413;ALDBSSCT0000011336;LNC_000785;LNC_000290;LNC_000989;ALDBSSCT0000003852
ENSSSCG00000001834	MFGE8	LNC_000785;LNC_000989;ALDBSSCT0000003852;LNC_001187;LNC_001413;ALDBSSCT0000011336
ENSSSCG00000028760	KLF5	LNC_000884;ALDBSSCT0000008940
ENSSSCG00000007816	IL21R	LNC_001413;ALDBSSCT0000011336;ALDBSSCT0000006589
ENSSSCG00000007817	IL4R	ALDBSSCT0000006589
ENSSSCG00000001405	LTB	ALDBSSCT0000010075;LNC_001375;LNC_001488;LNC_001413;ALDBSSCT0000011335;ALDBSSCT0000011336;ALDBSSCT0000011585;LNC_000785;LNC_000989
ENSSSCG00000017283	CD79B	LNC_001375;LNC_001488;ALDBSSCT0000011336;ALDBSSCT0000011585;LNC_000785;LNC_000989;LNC_001187;ALDBSSCT0000003852;LNC_001413;ALDBSSCT0000011335
ENSSSCG00000015656	FCMR	LNC_001413；ALDBSSCT0000011336；LNC_000785；LNC_000290；LNC_000989；ALDBSSCT0000003852；LNC_000449；LNC_001375；LNC_000931；ALDBSSCT0000005374；LNC_000380；LNC_001488；LNC_001187
ENSSSCG00000003395	CH242-402I11.1	LNC_001115；ALDBSSCT0000004044；LNC_001088；ALDBSSCT0000001568
ENSSSCG00000010452	IFIT3	ALDBSSCT0000007366
