# Supplementary material for: Genome-Wide Analysis of Long Noncoding RNAs in Porcine Intestine during Weaning Stress
Source: Int J Mol Sci. 2023 Mar 10;24(6):5343. doi: 10.3390/ijms24065343 (PMC10049174; doi:10.3390/ijms24065343)
Supplement: Supplementary file 1 [file ijms-24-05343-s001.zip › Supplementary Table S2.xls]

## Sheet: Annotated_lncRNA_information
Supplemental Table S2.The information of annotated lncRNAs.
Annotated_lncRNA_ID	Annotated_lncRNA_Gene_ID	Annotated_lncRNA_Gene_Name	Annotated_lncRNA_Gene_Description	Gene_Type	Status	Chromosome	Start	End	Strand	Exon_number	Length	ORF
ALDBSSCT0000005429	ALDBSSCG0000003286	--	--	lincRNA	Annotated_lncRNA	chr18	2053908	2056017	+	2	484	92
ALDBSSCT0000005422	ALDBSSCG0000003281	--	--	lincRNA	Annotated_lncRNA	chr17	69072961	69075017	-	2	1271	109
ALDBSSCT0000001128	ALDBSSCG0000000701	--	--	lincRNA	Annotated_lncRNA	chr10	14062764	14065076	+	3	1270	96
ALDBSSCT0000005132	ALDBSSCG0000003088	--	--	lincRNA	Annotated_lncRNA	chr17	16315809	16336824	+	3	1200	116
ALDBSSCT0000005131	ALDBSSCG0000003088	--	--	lincRNA	Annotated_lncRNA	chr17	16312563	16336824	+	3	1079	116
ALDBSSCT0000005130	ALDBSSCG0000003087	--	--	lincRNA	Annotated_lncRNA	chr17	14918576	14933366	+	2	385	108
ENSSSCT00000033557	ENSSSCG00000030871	CU582909.1	-	processed_transcript	Annotated_lncRNA	chr4	17429474	17517473	-	2	1382	126
ALDBSSCT0000001124	ALDBSSCG0000000697	--	--	lincRNA	Annotated_lncRNA	chr10	11930984	11931694	+	2	619	131
ALDBSSCT0000004957	ALDBSSCG0000003000	--	--	lincRNA	Annotated_lncRNA	chr16	42881401	42882711	-	2	366	85
ALDBSSCT0000003397	ALDBSSCG0000002040	--	--	lincRNA	Annotated_lncRNA	chr13	199815584	200004957	-	3	3258	115
ALDBSSCT0000005553	ALDBSSCG0000003361	--	--	lincRNA	Annotated_lncRNA	chr18	50987038	50991384	+	4	1154	110
ALDBSSCT0000005556	ALDBSSCG0000003364	--	--	lincRNA	Annotated_lncRNA	chr18	51500825	51502964	+	2	849	72
ALDBSSCT0000000891	ALDBSSCG0000000540	--	--	lincRNA	Annotated_lncRNA	chr1	179547039	179571779	-	4	487	122
ALDBSSCT0000006049	ALDBSSCG0000003703	--	--	lincRNA	Annotated_lncRNA	chr2	142664365	142665527	+	2	247	74
ALDBSSCT0000006043	ALDBSSCG0000003699	--	--	lincRNA	Annotated_lncRNA	chr2	140258327	140267757	+	2	449	123
ALDBSSCT0000006041	ALDBSSCG0000003697	--	--	lincRNA	Annotated_lncRNA	chr2	140090714	140094314	+	2	922	90
ALDBSSCT0000000659	ALDBSSCG0000000395	--	--	lincRNA	Annotated_lncRNA	chr1	17415816	17417300	-	2	1351	126
ALDBSSCT0000000658	ALDBSSCG0000000394	--	--	lincRNA	Annotated_lncRNA	chr1	17264640	17267867	-	2	3110	87
ALDBSSCT0000001256	ALDBSSCG0000000761	--	--	lincRNA	Annotated_lncRNA	chr10	49906993	49908735	+	2	1737	128
ALDBSSCT0000001707	ALDBSSCG0000001030	--	--	lincRNA	Annotated_lncRNA	chr11	16677511	16689355	+	2	961	63
ALDBSSCT0000001258	ALDBSSCG0000000763	--	--	lincRNA	Annotated_lncRNA	chr10	51940698	51944511	+	2	2825	152
ALDBSSCT0000000652	ALDBSSCG0000000390	--	--	lincRNA	Annotated_lncRNA	chr1	14316681	14317870	-	2	230	63
ALDBSSCT0000000098	ALDBSSCG0000000059	--	--	lincRNA	Annotated_lncRNA	chr1	36884546	36886424	+	2	348	95
ALDBSSCT0000000091	ALDBSSCG0000000054	--	--	lincRNA	Annotated_lncRNA	chr1	31521817	31524292	+	2	1751	163
ALDBSSCT0000011958	ALDBSSCG0000007278	--	--	lincRNA	Annotated_lncRNA	chrX	103841191	103844939	+	2	508	149
ALDBSSCT0000003620	ALDBSSCG0000002170	--	--	lincRNA	Annotated_lncRNA	chr14	65370255	65440264	+	4	1168	139
ALDBSSCT0000010469	ALDBSSCG0000006358	--	--	lincRNA	Annotated_lncRNA	chr8	56861545	56909031	+	5	2511	136
ALDBSSCT0000010468	ALDBSSCG0000006358	--	--	lincRNA	Annotated_lncRNA	chr8	56861530	56886767	+	3	704	91
ENSSSCT00000035001	ENSSSCG00000001727	TNFRSF21	-	processed_transcript	Annotated_lncRNA	chr7	48720692	48748761	-	3	2943	508
ALDBSSCT0000009340	ALDBSSCG0000005696	--	--	lincRNA	Annotated_lncRNA	chr6	51913729	51917512	-	2	313	45
ALDBSSCT0000009341	ALDBSSCG0000005697	--	--	lincRNA	Annotated_lncRNA	chr6	51995849	52001371	-	2	510	147
ALDBSSCT0000009342	ALDBSSCG0000005698	--	--	lincRNA	Annotated_lncRNA	chr6	52497099	52498249	-	2	1025	140
ALDBSSCT0000009343	ALDBSSCG0000005699	--	--	lincRNA	Annotated_lncRNA	chr6	52524337	52526326	-	2	1670	181
ALDBSSCT0000009344	ALDBSSCG0000005700	--	--	lincRNA	Annotated_lncRNA	chr6	52542223	52592231	-	2	1274	76
ALDBSSCT0000006950	ALDBSSCG0000004220	--	--	lincRNA	Annotated_lncRNA	chr3	135824304	135825585	+	2	1140	266
ALDBSSCT0000010864	ALDBSSCG0000006581	--	--	lincRNA	Annotated_lncRNA	chr8	58014703	58019820	-	2	2259	134
ALDBSSCT0000010862	ALDBSSCG0000006579	--	--	lincRNA	Annotated_lncRNA	chr8	57605834	57610170	-	2	1388	140
ALDBSSCT0000010861	ALDBSSCG0000006578	--	--	lincRNA	Annotated_lncRNA	chr8	57599828	57605613	-	2	4561	147
ALDBSSCT0000010316	ALDBSSCG0000006274	--	--	lincRNA	Annotated_lncRNA	chr7	122222654	122224641	-	2	837	108
ENSSSCT00000032840	ENSSSCG00000015549	RNASEL	-	processed_transcript	Annotated_lncRNA	chr9	136210481	136211692	-	2	566	92
ENSSSCT00000021723	ENSSSCG00000020128	7SK	7SK RNA [Source:RFAM;Acc:RF00100]	misc_RNA	Annotated_lncRNA	chr9	138727106	138727335	+	1	230	51
ALDBSSCT0000001413	ALDBSSCG0000000856	--	--	lincRNA	Annotated_lncRNA	chr10	13669071	13737338	-	3	258	71
ALDBSSCT0000001418	ALDBSSCG0000000858	--	--	lincRNA	Annotated_lncRNA	chr10	14415359	14421037	-	2	423	77
ALDBSSCT0000007800	ALDBSSCG0000004723	--	--	lincRNA	Annotated_lncRNA	chr4	141915070	142011197	+	3	240	66
ALDBSSCT0000000275	ALDBSSCG0000000161	--	--	lincRNA	Annotated_lncRNA	chr1	137503449	137507949	+	2	3961	179
ALDBSSCT0000007805	ALDBSSCG0000004727	--	--	lincRNA	Annotated_lncRNA	chr4	142929995	142938433	+	2	921	184
ALDBSSCT0000000272	ALDBSSCG0000000161	--	--	lincRNA	Annotated_lncRNA	chr1	137493050	137507949	+	3	13295	151
ALDBSSCT0000007806	ALDBSSCG0000004727	--	--	lincRNA	Annotated_lncRNA	chr4	142931157	142938433	+	3	5475	182
ALDBSSCT0000000352	ALDBSSCG0000000211	--	--	lincRNA	Annotated_lncRNA	chr1	180562323	180615256	+	2	391	86
ALDBSSCT0000002617	ALDBSSCG0000001590	--	--	lincRNA	Annotated_lncRNA	chr13	35291645	35297014	+	2	466	94
ALDBSSCT0000011138	ALDBSSCG0000006756	--	--	lincRNA	Annotated_lncRNA	chr9	32511839	32566579	+	3	602	85
ALDBSSCT0000011139	ALDBSSCG0000006756	--	--	lincRNA	Annotated_lncRNA	chr9	32562339	32566579	+	2	1257	125
ALDBSSCT0000011135	ALDBSSCG0000006756	--	--	lincRNA	Annotated_lncRNA	chr9	32511560	32566579	+	4	584	111
ALDBSSCT0000010089	ALDBSSCG0000006142	--	--	lincRNA	Annotated_lncRNA	chr7	24746290	24747141	-	2	634	176
ALDBSSCT0000010088	ALDBSSCG0000006141	--	--	lincRNA	Annotated_lncRNA	chr7	24706151	24706857	-	2	492	86
ALDBSSCT0000009749	ALDBSSCG0000005948	--	--	lincRNA	Annotated_lncRNA	chr7	44057391	44076573	+	3	230	76
ALDBSSCT0000010081	ALDBSSCG0000006137	--	--	lincRNA	Annotated_lncRNA	chr7	22478372	22480123	-	2	905	122
ALDBSSCT0000010080	ALDBSSCG0000006137	--	--	lincRNA	Annotated_lncRNA	chr7	22478372	22480123	-	2	763	71
ALDBSSCT0000009292	ALDBSSCG0000005667	--	--	lincRNA	Annotated_lncRNA	chr6	39985065	39993892	-	3	1803	218
ALDBSSCT0000009290	ALDBSSCG0000005665	--	--	lincRNA	Annotated_lncRNA	chr6	39927868	39938862	-	5	6764	194
ALDBSSCT0000000291	ALDBSSCG0000000166	--	--	lincRNA	Annotated_lncRNA	chr1	140666265	140667876	+	3	1196	105
ALDBSSCT0000000073	ALDBSSCG0000000042	--	--	lincRNA	Annotated_lncRNA	chr1	23666364	23683362	+	4	780	111
ALDBSSCT0000000072	ALDBSSCG0000000042	--	--	lincRNA	Annotated_lncRNA	chr1	23646293	23678654	+	3	261	48
ALDBSSCT0000000075	ALDBSSCG0000000043	--	--	lincRNA	Annotated_lncRNA	chr1	24250084	24273610	+	3	241	50
ALDBSSCT0000000079	ALDBSSCG0000000046	--	--	lincRNA	Annotated_lncRNA	chr1	24539002	24542146	+	3	615	71
ALDBSSCT0000000078	ALDBSSCG0000000046	--	--	lincRNA	Annotated_lncRNA	chr1	24539001	24542146	+	2	475	64
ALDBSSCT0000000293	ALDBSSCG0000000168	--	--	lincRNA	Annotated_lncRNA	chr1	142577396	142578248	+	2	306	101
ALDBSSCT0000004545	ALDBSSCG0000002763	--	--	lincRNA	Annotated_lncRNA	chr15	96064000	96066484	-	2	1359	150
ALDBSSCT0000006732	ALDBSSCG0000004107	--	--	lincRNA	Annotated_lncRNA	chr3	56725274	56761776	+	2	200	66
ALDBSSCT0000006735	ALDBSSCG0000004110	--	--	lincRNA	Annotated_lncRNA	chr3	57903564	57916914	+	3	537	119
ALDBSSCT0000006738	ALDBSSCG0000004112	--	--	lincRNA	Annotated_lncRNA	chr3	58847852	58912933	+	2	1512	160
ALDBSSCT0000005939	ALDBSSCG0000003629	--	--	lincRNA	Annotated_lncRNA	chr2	81298320	81299971	+	2	237	79
ALDBSSCT0000000294	ALDBSSCG0000000169	--	--	lincRNA	Annotated_lncRNA	chr1	142834679	142837817	+	2	1759	91
ENSSSCT00000021277	ENSSSCG00000019682	7SK	7SK RNA [Source:RFAM;Acc:RF00100]	misc_RNA	Annotated_lncRNA	chr14	115787973	115788244	-	1	272	90
ENSSSCT00000035867	ENSSSCG00000007146	SIGLEC1	-	processed_transcript	Annotated_lncRNA	chr17	36328314	36349591	+	21	7378	1190
ALDBSSCT0000000296	ALDBSSCG0000000170	--	--	lincRNA	Annotated_lncRNA	chr1	144391089	144393684	+	2	2269	99
ALDBSSCT0000011353	ALDBSSCG0000006896	--	--	lincRNA	Annotated_lncRNA	chr9	137020289	137025834	+	3	1164	246
ALDBSSCT0000009906	ALDBSSCG0000006029	--	--	lincRNA	Annotated_lncRNA	chr7	106107553	106112169	+	2	4045	159
ALDBSSCT0000009903	ALDBSSCG0000006026	--	--	lincRNA	Annotated_lncRNA	chr7	105420591	105421475	+	3	873	78
ALDBSSCT0000009901	ALDBSSCG0000006024	--	--	lincRNA	Annotated_lncRNA	chr7	105215654	105229985	+	2	2664	100
ALDBSSCT0000010883	ALDBSSCG0000006595	--	--	lincRNA	Annotated_lncRNA	chr8	73273481	73277531	-	2	2134	120
ALDBSSCT0000004383	ALDBSSCG0000002663	--	--	lincRNA	Annotated_lncRNA	chr15	8167430	8187632	-	3	257	45
ALDBSSCT0000004381	ALDBSSCG0000002661	--	--	lincRNA	Annotated_lncRNA	chr15	3551455	3570375	-	2	224	50
ALDBSSCT0000010886	ALDBSSCG0000006595	--	--	lincRNA	Annotated_lncRNA	chr8	73273481	73320571	-	6	4998	91
ALDBSSCT0000008431	ALDBSSCG0000005118	--	--	lincRNA	Annotated_lncRNA	chr5	94008788	94016016	+	2	4309	174
ALDBSSCT0000009129	ALDBSSCG0000005567	--	--	lincRNA	Annotated_lncRNA	chr6	143658806	143661919	+	2	3106	104
ALDBSSCT0000005896	ALDBSSCG0000003595	--	--	lincRNA	Annotated_lncRNA	chr2	59265009	59273861	+	3	2683	196
ALDBSSCT0000005897	ALDBSSCG0000003596	--	--	lincRNA	Annotated_lncRNA	chr2	59273927	59276067	+	2	1860	119
ALDBSSCT0000007700	ALDBSSCG0000004677	--	--	lincRNA	Annotated_lncRNA	chr4	122131377	122192138	+	2	367	81
ALDBSSCT0000005936	ALDBSSCG0000003626	--	--	lincRNA	Annotated_lncRNA	chr2	78372077	78376327	+	2	613	143
ALDBSSCT0000003678	ALDBSSCG0000002200	--	--	lincRNA	Annotated_lncRNA	chr14	92302588	92338403	+	2	1368	178
ALDBSSCT0000009636	ALDBSSCG0000005880	--	--	lincRNA	Annotated_lncRNA	chr7	8178090	8190063	+	2	772	143
ALDBSSCT0000009630	ALDBSSCG0000005874	--	--	lincRNA	Annotated_lncRNA	chr7	5924452	5975014	+	2	215	64
ALDBSSCT0000006605	ALDBSSCG0000004037	--	--	lincRNA	Annotated_lncRNA	chr3	25776844	25779795	+	3	603	91
ALDBSSCT0000008231	ALDBSSCG0000004997	--	--	lincRNA	Annotated_lncRNA	chr5	1531036	1534106	+	3	905	170
ALDBSSCT0000005966	ALDBSSCG0000003644	--	--	lincRNA	Annotated_lncRNA	chr2	98556118	98557956	+	3	1286	123
ALDBSSCT0000008522	ALDBSSCG0000005185	--	--	lincRNA	Annotated_lncRNA	chr5	20091141	20097043	-	2	841	129
ALDBSSCT0000006542	ALDBSSCG0000003999	--	--	lincRNA	Annotated_lncRNA	chr3	6414912	6419954	+	3	2229	127
ALDBSSCT0000003250	ALDBSSCG0000001959	--	--	lincRNA	Annotated_lncRNA	chr13	120032423	120034875	-	2	1794	71
ALDBSSCT0000006544	ALDBSSCG0000004000	--	--	lincRNA	Annotated_lncRNA	chr3	6572301	6573154	+	2	531	88
ALDBSSCT0000002385	ALDBSSCG0000001444	--	--	lincRNA	Annotated_lncRNA	chr12	15877723	15883046	-	2	4034	241
ALDBSSCT0000002387	ALDBSSCG0000001446	--	--	lincRNA	Annotated_lncRNA	chr12	18663528	18671417	-	3	1322	113
ALDBSSCT0000003705	ALDBSSCG0000002214	--	--	lincRNA	Annotated_lncRNA	chr14	105626254	105632169	+	2	293	62
ENSSSCT00000034731	ENSSSCG00000030806	CH242-445E7.1	-	processed_transcript	Annotated_lncRNA	chrX	114048060	114051191	+	3	411	136
ALDBSSCT0000008655	ALDBSSCG0000005273	--	--	lincRNA	Annotated_lncRNA	chr5	92008861	92065695	-	2	461	126
ALDBSSCT0000002257	ALDBSSCG0000001359	--	--	lincRNA	Annotated_lncRNA	chr12	44151633	44153461	+	2	1822	133
ALDBSSCT0000004760	ALDBSSCG0000002897	--	--	lincRNA	Annotated_lncRNA	chr16	38491013	38492742	+	2	1185	87
ALDBSSCT0000007018	ALDBSSCG0000004267	--	--	lincRNA	Annotated_lncRNA	chr3	10914326	10921517	-	5	1644	203
ALDBSSCT0000007019	ALDBSSCG0000004268	--	--	lincRNA	Annotated_lncRNA	chr3	11422001	11425024	-	2	2755	152
ALDBSSCT0000007016	ALDBSSCG0000004265	--	--	lincRNA	Annotated_lncRNA	chr3	10575565	10578193	-	2	314	54
ENSSSCT00000035641	ENSSSCG00000030934	CH242-156O11.3	-	lincRNA	Annotated_lncRNA	chrX	6807001	6811133	+	2	392	98
ALDBSSCT0000002034	ALDBSSCG0000001229	--	--	lincRNA	Annotated_lncRNA	chr11	76561511	76611190	-	4	1129	179
ALDBSSCT0000002033	ALDBSSCG0000001229	--	--	lincRNA	Annotated_lncRNA	chr11	76550440	76611658	-	4	585	101
ALDBSSCT0000005705	ALDBSSCG0000003464	--	--	lincRNA	Annotated_lncRNA	chr18	42093639	42170369	-	7	1170	82
ALDBSSCT0000005706	ALDBSSCG0000003464	--	--	lincRNA	Annotated_lncRNA	chr18	42109499	42170217	-	4	2310	103
ENSSSCT00000035481	ENSSSCG00000030916	CH242-136A20.1	-	lincRNA	Annotated_lncRNA	chr7	106551501	106552738	-	1	1238	108
ALDBSSCT0000004611	ALDBSSCG0000002805	--	--	lincRNA	Annotated_lncRNA	chr15	134133581	134140304	-	2	498	152
ALDBSSCT0000005639	ALDBSSCG0000003418	--	--	lincRNA	Annotated_lncRNA	chr18	8696569	8697092	-	2	242	80
ALDBSSCT0000007128	ALDBSSCG0000004336	--	--	lincRNA	Annotated_lncRNA	chr3	44332952	44344012	-	2	8925	123
ALDBSSCT0000007129	ALDBSSCG0000004336	--	--	lincRNA	Annotated_lncRNA	chr3	44332952	44344013	-	2	5501	123
ALDBSSCT0000005630	ALDBSSCG0000003411	--	--	lincRNA	Annotated_lncRNA	chr18	5727384	5754574	-	3	12774	220
ALDBSSCT0000005631	ALDBSSCG0000003411	--	--	lincRNA	Annotated_lncRNA	chr18	5741783	5783561	-	2	12487	223
ALDBSSCT0000005632	ALDBSSCG0000003412	--	--	lincRNA	Annotated_lncRNA	chr18	6243034	6244027	-	2	298	77
ALDBSSCT0000005634	ALDBSSCG0000003413	--	--	lincRNA	Annotated_lncRNA	chr18	6699077	6700018	-	2	680	108
ALDBSSCT0000005635	ALDBSSCG0000003414	--	--	lincRNA	Annotated_lncRNA	chr18	7111414	7112174	-	2	228	75
ALDBSSCT0000005636	ALDBSSCG0000003415	--	--	lincRNA	Annotated_lncRNA	chr18	7687766	7701609	-	3	670	168
ALDBSSCT0000005637	ALDBSSCG0000003416	--	--	lincRNA	Annotated_lncRNA	chr18	7715212	7715795	-	2	323	47
ALDBSSCT0000003818	ALDBSSCG0000002295	--	--	lincRNA	Annotated_lncRNA	chr14	17502672	17504628	-	2	435	117
ENSSSCT00000033525	ENSSSCG00000030919	FAM120C	-	processed_transcript	Annotated_lncRNA	chrX	52525974	52686212	-	2	620	110
ALDBSSCT0000002725	ALDBSSCG0000001651	--	--	lincRNA	Annotated_lncRNA	chr13	92401522	92419585	+	2	864	64
ALDBSSCT0000005146	ALDBSSCG0000003101	--	--	lincRNA	Annotated_lncRNA	chr17	32125641	32136649	+	2	8193	219
ALDBSSCT0000005145	ALDBSSCG0000003100	--	--	lincRNA	Annotated_lncRNA	chr17	31315685	31364884	+	2	281	93
ENSSSCT00000004790	ENSSSCG00000004334	MAP3K7	-	processed_transcript	Annotated_lncRNA	chr1	65479754	65542430	-	20	1821	606
ALDBSSCT0000001134	ALDBSSCG0000000703	--	--	lincRNA	Annotated_lncRNA	chr10	14763728	14795679	+	4	2333	105
ENSSSCT00000036173	ENSSSCG00000030934	CH242-156O11.3	-	lincRNA	Annotated_lncRNA	chrX	6807000	6811375	+	2	696	177
ALDBSSCT0000007236	ALDBSSCG0000004392	--	--	lincRNA	Annotated_lncRNA	chr3	83825542	83868358	-	6	4160	98
ALDBSSCT0000009442	ALDBSSCG0000005758	--	--	lincRNA	Annotated_lncRNA	chr6	82228000	82233084	-	2	233	68
ALDBSSCT0000003920	ALDBSSCG0000002358	--	--	lincRNA	Annotated_lncRNA	chr14	55226184	55227443	-	2	502	123
ALDBSSCT0000011596	ALDBSSCG0000007041	--	--	lincRNA	Annotated_lncRNA	chr9	80808512	80820736	-	4	909	78
ALDBSSCT0000003928	ALDBSSCG0000002363	--	--	lincRNA	Annotated_lncRNA	chr14	58486483	58496124	-	4	5325	128
ALDBSSCT0000005568	ALDBSSCG0000003370	--	--	lincRNA	Annotated_lncRNA	chr18	53406194	53422408	+	4	1648	297
ALDBSSCT0000001623	ALDBSSCG0000000984	--	--	lincRNA	Annotated_lncRNA	chr10	75572233	75573245	-	2	593	89
ALDBSSCT0000001621	ALDBSSCG0000000982	--	--	lincRNA	Annotated_lncRNA	chr10	74852174	74875887	-	2	250	83
ALDBSSCT0000001627	ALDBSSCG0000000986	--	--	lincRNA	Annotated_lncRNA	chr10	76934566	76936080	-	2	1078	71
ALDBSSCT0000010905	ALDBSSCG0000006607	--	--	lincRNA	Annotated_lncRNA	chr8	80966722	80981086	-	3	230	76
ALDBSSCT0000006055	ALDBSSCG0000003709	--	--	lincRNA	Annotated_lncRNA	chr2	146225357	146226000	+	2	633	77
ALDBSSCT0000006054	ALDBSSCG0000003708	--	--	lincRNA	Annotated_lncRNA	chr2	146175633	146178456	+	2	1974	89
ALDBSSCT0000006057	ALDBSSCG0000003710	--	--	lincRNA	Annotated_lncRNA	chr2	147016292	147018606	+	3	729	82
ALDBSSCT0000006050	ALDBSSCG0000003704	--	--	lincRNA	Annotated_lncRNA	chr2	143690799	143695335	+	3	2598	126
ENSSSCT00000017310	ENSSSCG00000015897	IFIH1	-	processed_transcript	Annotated_lncRNA	chr15	76423089	76477401	-	16	3720	1059
ALDBSSCT0000002828	ALDBSSCG0000001722	--	--	lincRNA	Annotated_lncRNA	chr13	141400753	141422922	+	3	964	94
ALDBSSCT0000002829	ALDBSSCG0000001723	--	--	lincRNA	Annotated_lncRNA	chr13	142784611	142787041	+	2	2278	123
ALDBSSCT0000001245	ALDBSSCG0000000754	--	--	lincRNA	Annotated_lncRNA	chr10	46282198	46291605	+	5	458	89
ALDBSSCT0000001711	ALDBSSCG0000001032	--	--	lincRNA	Annotated_lncRNA	chr11	18208881	18210956	+	2	1203	71
ALDBSSCT0000002821	ALDBSSCG0000001715	--	--	lincRNA	Annotated_lncRNA	chr13	134685471	134702667	+	4	763	95
ALDBSSCT0000001719	ALDBSSCG0000001037	--	--	lincRNA	Annotated_lncRNA	chr11	19504070	19508277	+	2	586	87
ALDBSSCT0000001718	ALDBSSCG0000001036	--	--	lincRNA	Annotated_lncRNA	chr11	19432914	19436632	+	2	1124	99
ALDBSSCT0000001394	ALDBSSCG0000000849	--	--	lincRNA	Annotated_lncRNA	chr10	10794521	11028123	-	4	404	125
ALDBSSCT0000001398	ALDBSSCG0000000851	--	--	lincRNA	Annotated_lncRNA	chr10	12249038	12249722	-	3	674	80
ALDBSSCT0000009358	ALDBSSCG0000005711	--	--	lincRNA	Annotated_lncRNA	chr6	56802933	56804760	-	2	1260	75
ALDBSSCT0000009356	ALDBSSCG0000005709	--	--	lincRNA	Annotated_lncRNA	chr6	56637216	56644029	-	2	3095	175
ALDBSSCT0000009353	ALDBSSCG0000005707	--	--	lincRNA	Annotated_lncRNA	chr6	56163372	56165498	-	2	1380	166
ALDBSSCT0000009351	ALDBSSCG0000005705	--	--	lincRNA	Annotated_lncRNA	chr6	54671990	54677914	-	2	5297	166
ALDBSSCT0000009350	ALDBSSCG0000005704	--	--	lincRNA	Annotated_lncRNA	chr6	54492727	54493920	-	2	239	79
ALDBSSCT0000000910	ALDBSSCG0000000556	--	--	lincRNA	Annotated_lncRNA	chr1	204871942	204878724	-	2	1751	120
ALDBSSCT0000000911	ALDBSSCG0000000557	--	--	lincRNA	Annotated_lncRNA	chr1	205104993	205124296	-	2	226	74
ALDBSSCT0000000444	ALDBSSCG0000000267	--	--	lincRNA	Annotated_lncRNA	chr1	238398022	238507678	+	2	317	97
ALDBSSCT0000000914	ALDBSSCG0000000560	--	--	lincRNA	Annotated_lncRNA	chr1	206904042	206908648	-	2	1710	95
ALDBSSCT0000007499	ALDBSSCG0000004547	--	--	lincRNA	Annotated_lncRNA	chr4	37375610	37402074	+	2	366	63
ENSSSCT00000032859	ENSSSCG00000030767	TMP-SLA-5	-	processed_transcript	Annotated_lncRNA	chr7	24721026	24724165	-	8	1147	256
ALDBSSCT0000010520	ALDBSSCG0000006381	--	--	lincRNA	Annotated_lncRNA	chr8	77564461	77573255	+	2	655	139
ALDBSSCT0000010521	ALDBSSCG0000006381	--	--	lincRNA	Annotated_lncRNA	chr8	77564754	77573255	+	3	449	112
ALDBSSCT0000010526	ALDBSSCG0000006386	--	--	lincRNA	Annotated_lncRNA	chr8	81084317	81088640	+	2	1048	90
ALDBSSCT0000010255	ALDBSSCG0000006234	--	--	lincRNA	Annotated_lncRNA	chr7	92004978	92018623	-	6	5097	89
ALDBSSCT0000010257	ALDBSSCG0000006236	--	--	lincRNA	Annotated_lncRNA	chr7	94153846	94179734	-	2	243	64
ALDBSSCT0000004160	ALDBSSCG0000002511	--	--	lincRNA	Annotated_lncRNA	chr15	34935634	34937734	+	2	282	86
ALDBSSCT0000001404	ALDBSSCG0000000854	--	--	lincRNA	Annotated_lncRNA	chr10	13117133	13422754	-	6	2879	121
ALDBSSCT0000008539	ALDBSSCG0000005199	--	--	lincRNA	Annotated_lncRNA	chr5	30063566	30071684	-	2	4434	164
ALDBSSCT0000011054	ALDBSSCG0000006710	--	--	lincRNA	Annotated_lncRNA	chr9	6145060	6145925	+	2	861	92
ALDBSSCT0000008530	ALDBSSCG0000005190	--	--	lincRNA	Annotated_lncRNA	chr5	23100501	23102266	-	4	1152	99
ALDBSSCT0000008531	ALDBSSCG0000005191	--	--	lincRNA	Annotated_lncRNA	chr5	23107664	23109752	-	2	1152	155
ALDBSSCT0000008532	ALDBSSCG0000005192	--	--	lincRNA	Annotated_lncRNA	chr5	23652207	23657322	-	2	227	51
ALDBSSCT0000011237	ALDBSSCG0000006822	--	--	lincRNA	Annotated_lncRNA	chr9	70867594	70868740	+	2	657	95
ALDBSSCT0000011239	ALDBSSCG0000006824	--	--	lincRNA	Annotated_lncRNA	chr9	72046908	72055167	+	2	5512	123
ALDBSSCT0000009753	ALDBSSCG0000005951	--	--	lincRNA	Annotated_lncRNA	chr7	46105544	46120195	+	2	926	132
ALDBSSCT0000009752	ALDBSSCG0000005950	--	--	lincRNA	Annotated_lncRNA	chr7	45106791	45111186	+	2	369	86
ALDBSSCT0000009751	ALDBSSCG0000005949	--	--	lincRNA	Annotated_lncRNA	chr7	44762265	44765879	+	3	341	113
ALDBSSCT0000009759	ALDBSSCG0000005956	--	--	lincRNA	Annotated_lncRNA	chr7	48191272	48197222	+	3	1308	203
ALDBSSCT0000000049	ALDBSSCG0000000030	--	--	lincRNA	Annotated_lncRNA	chr1	13726855	13756905	+	3	499	104
ALDBSSCT0000004578	ALDBSSCG0000002782	--	--	lincRNA	Annotated_lncRNA	chr15	116425426	116435610	-	3	581	193
ALDBSSCT0000005881	ALDBSSCG0000003583	--	--	lincRNA	Annotated_lncRNA	chr2	48909275	48929108	+	4	798	74
ALDBSSCT0000005886	ALDBSSCG0000003588	--	--	lincRNA	Annotated_lncRNA	chr2	51984530	52003458	+	2	384	90
ALDBSSCT0000011344	ALDBSSCG0000006890	--	--	lincRNA	Annotated_lncRNA	chr9	135617707	135635742	+	3	2917	83
ALDBSSCT0000011343	ALDBSSCG0000006890	--	--	lincRNA	Annotated_lncRNA	chr9	135617707	135635742	+	4	2969	83
ALDBSSCT0000009916	ALDBSSCG0000006037	--	--	lincRNA	Annotated_lncRNA	chr7	110005921	110008911	+	2	2383	149
ALDBSSCT0000009911	ALDBSSCG0000006032	--	--	lincRNA	Annotated_lncRNA	chr7	106914539	106921130	+	2	5711	216
ALDBSSCT0000002169	ALDBSSCG0000001297	--	--	lincRNA	Annotated_lncRNA	chr12	12472749	12482099	+	3	1389	143
ENSSSCT00000034217	ENSSSCG00000008496	EIF2AK2	-	processed_transcript	Annotated_lncRNA	chr3	109622369	109667785	+	16	2281	359
ALDBSSCT0000002240	ALDBSSCG0000001347	--	--	lincRNA	Annotated_lncRNA	chr12	39655190	39656750	+	2	485	98
ALDBSSCT0000009131	ALDBSSCG0000005568	--	--	lincRNA	Annotated_lncRNA	chr6	143765597	143769112	+	2	681	155
ENSSSCT00000034347	ENSSSCG00000030894	CH242-168N3.3	-	antisense	Annotated_lncRNA	chrX	12893483	12895094	+	2	717	74
ALDBSSCT0000008406	ALDBSSCG0000005105	--	--	lincRNA	Annotated_lncRNA	chr5	86241372	86256925	+	3	992	85
ALDBSSCT0000008407	ALDBSSCG0000005106	--	--	lincRNA	Annotated_lncRNA	chr5	86263829	86268052	+	3	2301	94
ALDBSSCT0000004377	ALDBSSCG0000002657	--	--	lincRNA	Annotated_lncRNA	chr15	157445358	157447780	+	2	272	82
ALDBSSCT0000008403	ALDBSSCG0000005104	--	--	lincRNA	Annotated_lncRNA	chr5	86209540	86234219	+	5	1515	102
ALDBSSCT0000008392	ALDBSSCG0000005102	--	--	lincRNA	Annotated_lncRNA	chr5	83903813	83905841	+	2	300	100
ENSSSCT00000035929	ENSSSCG00000001727	TNFRSF21	-	processed_transcript	Annotated_lncRNA	chr7	48679157	48748680	-	6	3489	481
ENSSSCT00000034433	ENSSSCG00000001241	ZFP57	-	processed_transcript	Annotated_lncRNA	chr7	25017641	25020129	+	3	788	257
ALDBSSCT0000003061	ALDBSSCG0000001834	--	--	lincRNA	Annotated_lncRNA	chr13	12834620	12857361	-	2	1318	132
ALDBSSCT0000008083	ALDBSSCG0000004905	--	--	lincRNA	Annotated_lncRNA	chr4	108784575	108785508	-	2	499	113
ALDBSSCT0000008084	ALDBSSCG0000004906	--	--	lincRNA	Annotated_lncRNA	chr4	109365513	109366713	-	2	885	65
ALDBSSCT0000008085	ALDBSSCG0000004907	--	--	lincRNA	Annotated_lncRNA	chr4	109825189	109830902	-	3	249	58
ALDBSSCT0000004289	ALDBSSCG0000002598	--	--	lincRNA	Annotated_lncRNA	chr15	117382781	117384523	+	3	355	51
ALDBSSCT0000008088	ALDBSSCG0000004909	--	--	lincRNA	Annotated_lncRNA	chr4	110270405	110272230	-	3	1418	197
ENSSSCT00000029093	ENSSSCG00000027335	7SK	7SK RNA [Source:RFAM;Acc:RF00100]	misc_RNA	Annotated_lncRNA	chr13	12203470	12203767	-	1	298	72
ALDBSSCT0000009620	ALDBSSCG0000005869	--	--	lincRNA	Annotated_lncRNA	chr7	4525577	4590732	+	4	696	231
ALDBSSCT0000004280	ALDBSSCG0000002592	--	--	lincRNA	Annotated_lncRNA	chr15	113170742	113247812	+	2	420	54
ALDBSSCT0000004281	ALDBSSCG0000002593	--	--	lincRNA	Annotated_lncRNA	chr15	115151324	115236157	+	3	517	154
ALDBSSCT0000008711	ALDBSSCG0000005315	--	--	lincRNA	Annotated_lncRNA	chr6	3201275	3206319	+	4	1274	197
ALDBSSCT0000008712	ALDBSSCG0000005315	--	--	lincRNA	Annotated_lncRNA	chr6	3201275	3207926	+	5	915	170
ALDBSSCT0000008713	ALDBSSCG0000005316	--	--	lincRNA	Annotated_lncRNA	chr6	3490505	3492061	+	2	217	72
ALDBSSCT0000008243	ALDBSSCG0000005004	--	--	lincRNA	Annotated_lncRNA	chr5	3509497	3518073	+	2	3218	155
ALDBSSCT0000008716	ALDBSSCG0000005318	--	--	lincRNA	Annotated_lncRNA	chr6	4247511	4255438	+	3	4891	219
ALDBSSCT0000008717	ALDBSSCG0000005318	--	--	lincRNA	Annotated_lncRNA	chr6	4247519	4255438	+	3	5577	219
ALDBSSCT0000006617	ALDBSSCG0000004046	--	--	lincRNA	Annotated_lncRNA	chr3	31893687	31897519	+	2	1653	214
ALDBSSCT0000008249	ALDBSSCG0000005005	--	--	lincRNA	Annotated_lncRNA	chr5	3632897	3642673	+	4	3726	162
ALDBSSCT0000006536	ALDBSSCG0000003996	--	--	lincRNA	Annotated_lncRNA	chr3	5383663	5410016	+	2	1598	179
ALDBSSCT0000003242	ALDBSSCG0000001953	--	--	lincRNA	Annotated_lncRNA	chr13	108847807	108853885	-	2	4472	153
ALDBSSCT0000002627	ALDBSSCG0000001599	--	--	lincRNA	Annotated_lncRNA	chr13	37891687	37901101	+	3	8674	187
ALDBSSCT0000002623	ALDBSSCG0000001595	--	--	lincRNA	Annotated_lncRNA	chr13	36881156	36886431	+	2	864	69
ALDBSSCT0000002620	ALDBSSCG0000001593	--	--	lincRNA	Annotated_lncRNA	chr13	35883429	35885697	+	2	1496	115
ALDBSSCT0000003481	ALDBSSCG0000002098	--	--	lincRNA	Annotated_lncRNA	chr14	17568479	17573666	+	3	296	57
ALDBSSCT0000008665	ALDBSSCG0000005282	--	--	lincRNA	Annotated_lncRNA	chr5	94754953	94758594	-	2	400	88
ALDBSSCT0000004590	ALDBSSCG0000002792	--	--	lincRNA	Annotated_lncRNA	chr15	122882410	122883897	-	3	264	69
ALDBSSCT0000003399	ALDBSSCG0000002040	--	--	lincRNA	Annotated_lncRNA	chr13	199815584	200022138	-	2	3163	114
ALDBSSCT0000008885	ALDBSSCG0000005431	--	--	lincRNA	Annotated_lncRNA	chr6	57187590	57192986	+	2	1125	120
ALDBSSCT0000008887	ALDBSSCG0000005432	--	--	lincRNA	Annotated_lncRNA	chr6	57219932	57255344	+	4	2597	148
ALDBSSCT0000011903	ALDBSSCG0000007239	--	--	lincRNA	Annotated_lncRNA	chrX	9418051	9459480	+	2	413	134
ALDBSSCT0000007002	ALDBSSCG0000004255	--	--	lincRNA	Annotated_lncRNA	chr3	6629750	6639048	-	4	522	108
ALDBSSCT0000007004	ALDBSSCG0000004257	--	--	lincRNA	Annotated_lncRNA	chr3	7833571	7836983	-	5	828	133
ALDBSSCT0000008767	ALDBSSCG0000005352	--	--	lincRNA	Annotated_lncRNA	chr6	26755882	26758968	+	2	2733	179
ALDBSSCT0000002284	ALDBSSCG0000001378	--	--	lincRNA	Annotated_lncRNA	chr12	55458790	55465075	+	3	483	117
ALDBSSCT0000002539	ALDBSSCG0000001537	--	--	lincRNA	Annotated_lncRNA	chr12	62737412	62747740	-	4	509	83
ALDBSSCT0000002281	ALDBSSCG0000001377	--	--	lincRNA	Annotated_lncRNA	chr12	54059804	54065499	+	2	1161	143
ALDBSSCT0000006280	ALDBSSCG0000003839	--	--	lincRNA	Annotated_lncRNA	chr2	50760130	50762330	-	2	368	105
ALDBSSCT0000008868	ALDBSSCG0000005418	--	--	lincRNA	Annotated_lncRNA	chr6	51947964	51953151	+	2	1702	109
ALDBSSCT0000002531	ALDBSSCG0000001530	--	--	lincRNA	Annotated_lncRNA	chr12	61612187	61616716	-	2	696	103
ALDBSSCT0000007139	ALDBSSCG0000004341	--	--	lincRNA	Annotated_lncRNA	chr3	45435559	45447826	-	2	935	98
ALDBSSCT0000004622	ALDBSSCG0000002811	--	--	lincRNA	Annotated_lncRNA	chr15	140146925	140148258	-	2	1327	103
ALDBSSCT0000007135	ALDBSSCG0000004338	--	--	lincRNA	Annotated_lncRNA	chr3	45019074	45020758	-	2	379	110
ALDBSSCT0000007131	ALDBSSCG0000004337	--	--	lincRNA	Annotated_lncRNA	chr3	44891244	44901385	-	2	994	107
ALDBSSCT0000004629	ALDBSSCG0000002814	--	--	lincRNA	Annotated_lncRNA	chr15	142402240	142421441	-	3	504	131
ALDBSSCT0000007133	ALDBSSCG0000004337	--	--	lincRNA	Annotated_lncRNA	chr3	44891244	44910629	-	2	1011	107
ALDBSSCT0000007132	ALDBSSCG0000004337	--	--	lincRNA	Annotated_lncRNA	chr3	44891244	44910629	-	2	977	107
ALDBSSCT0000006448	ALDBSSCG0000003935	--	--	lincRNA	Annotated_lncRNA	chr2	139000762	139021650	-	6	1070	101
ALDBSSCT0000002758	ALDBSSCG0000001673	--	--	lincRNA	Annotated_lncRNA	chr13	109189179	109210001	+	3	873	134
ALDBSSCT0000002757	ALDBSSCG0000001672	--	--	lincRNA	Annotated_lncRNA	chr13	107046764	107049932	+	3	946	72
ALDBSSCT0000005407	ALDBSSCG0000003271	--	--	lincRNA	Annotated_lncRNA	chr17	66289503	66291521	-	2	1443	243
ALDBSSCT0000005405	ALDBSSCG0000003269	--	--	lincRNA	Annotated_lncRNA	chr17	66161206	66162325	-	2	408	109
ALDBSSCT0000005151	ALDBSSCG0000003106	--	--	lincRNA	Annotated_lncRNA	chr17	36275202	36282755	+	2	601	172
ALDBSSCT0000004973	ALDBSSCG0000003010	--	--	lincRNA	Annotated_lncRNA	chr16	52627785	52635265	-	3	2133	144
ALDBSSCT0000007221	ALDBSSCG0000004390	--	--	lincRNA	Annotated_lncRNA	chr3	82405885	82491751	-	2	5950	143
ALDBSSCT0000007220	ALDBSSCG0000004389	--	--	lincRNA	Annotated_lncRNA	chr3	81815277	81867496	-	4	322	96
ALDBSSCT0000003653	ALDBSSCG0000002184	--	--	lincRNA	Annotated_lncRNA	chr14	77775467	77776229	+	2	550	103
ALDBSSCT0000005714	ALDBSSCG0000003468	--	--	lincRNA	Annotated_lncRNA	chr18	43474678	43751946	-	5	1380	95
ALDBSSCT0000001898	ALDBSSCG0000001148	--	--	lincRNA	Annotated_lncRNA	chr11	9634286	9635495	-	2	1104	82
ALDBSSCT0000001899	ALDBSSCG0000001149	--	--	lincRNA	Annotated_lncRNA	chr11	9796474	9801519	-	2	1869	91
ENSSSCT00000000705	ENSSSCG00000000651	CLEC12B	-	processed_transcript	Annotated_lncRNA	chr5	64741129	64747876	+	6	991	281
ALDBSSCT0000003939	ALDBSSCG0000002372	--	--	lincRNA	Annotated_lncRNA	chr14	65766030	65775758	-	2	1414	135
ALDBSSCT0000001891	ALDBSSCG0000001144	--	--	lincRNA	Annotated_lncRNA	chr11	6913510	6923243	-	4	2476	163
ALDBSSCT0000006191	ALDBSSCG0000003785	--	--	lincRNA	Annotated_lncRNA	chr2	18181478	18195388	-	3	584	171
ENSSSCT00000013243	ENSSSCG00000012108	WWC3	-	processed_transcript	Annotated_lncRNA	chrX	7165907	7328033	+	24	4004	1288
ALDBSSCT0000001090	ALDBSSCG0000000674	--	--	lincRNA	Annotated_lncRNA	chr1	313091424	313093557	-	2	230	76
ALDBSSCT0000001091	ALDBSSCG0000000675	--	--	lincRNA	Annotated_lncRNA	chr1	313791077	313792321	-	2	786	134
ALDBSSCT0000001093	ALDBSSCG0000000677	--	--	lincRNA	Annotated_lncRNA	chr1	313990071	313993387	-	2	1604	217
ALDBSSCT0000001873	ALDBSSCG0000001134	--	--	lincRNA	Annotated_lncRNA	chr11	5163849	5173214	-	3	3523	162
ALDBSSCT0000001877	ALDBSSCG0000001136	--	--	lincRNA	Annotated_lncRNA	chr11	5621013	5622812	-	2	760	62
ALDBSSCT0000001874	ALDBSSCG0000001134	--	--	lincRNA	Annotated_lncRNA	chr11	5168964	5173221	-	3	2427	164
ALDBSSCT0000000706	ALDBSSCG0000000419	--	--	lincRNA	Annotated_lncRNA	chr1	40968874	40973251	-	2	4208	118
ALDBSSCT0000000705	ALDBSSCG0000000419	--	--	lincRNA	Annotated_lncRNA	chr1	40968874	40973200	-	2	3649	122
ALDBSSCT0000000874	ALDBSSCG0000000529	--	--	lincRNA	Annotated_lncRNA	chr1	165113004	165186092	-	3	1166	90
ALDBSSCT0000006269	ALDBSSCG0000003832	--	--	lincRNA	Annotated_lncRNA	chr2	47815057	47818843	-	2	1136	118
ALDBSSCT0000006061	ALDBSSCG0000003711	--	--	lincRNA	Annotated_lncRNA	chr2	147189076	147192155	+	2	2972	152
ALDBSSCT0000006062	ALDBSSCG0000003712	--	--	lincRNA	Annotated_lncRNA	chr2	147213525	147225878	+	2	11203	135
ALDBSSCT0000005086	ALDBSSCG0000003065	--	--	lincRNA	Annotated_lncRNA	chr16	82411093	82413437	-	2	266	88
ALDBSSCT0000002836	ALDBSSCG0000001730	--	--	lincRNA	Annotated_lncRNA	chr13	150023878	150025327	+	2	392	116
ALDBSSCT0000002835	ALDBSSCG0000001729	--	--	lincRNA	Annotated_lncRNA	chr13	147427560	147428834	+	2	344	57
ALDBSSCT0000001279	ALDBSSCG0000000777	--	--	lincRNA	Annotated_lncRNA	chr10	55911774	55915474	+	2	2388	152
ALDBSSCT0000002830	ALDBSSCG0000001724	--	--	lincRNA	Annotated_lncRNA	chr13	143232213	143236928	+	2	331	59
ALDBSSCT0000000673	ALDBSSCG0000000406	--	--	lincRNA	Annotated_lncRNA	chr1	28458657	28460807	-	2	1828	89
ALDBSSCT0000000670	ALDBSSCG0000000403	--	--	lincRNA	Annotated_lncRNA	chr1	27372285	27374586	-	2	402	56
ALDBSSCT0000007957	ALDBSSCG0000004823	--	--	lincRNA	Annotated_lncRNA	chr4	55302085	55304394	-	2	2301	98
ALDBSSCT0000000679	ALDBSSCG0000000409	--	--	lincRNA	Annotated_lncRNA	chr1	31515310	31522414	-	2	943	185
ALDBSSCT0000000678	ALDBSSCG0000000408	--	--	lincRNA	Annotated_lncRNA	chr1	31297848	31298556	-	2	700	64
ALDBSSCT0000005442	ALDBSSCG0000003296	--	--	lincRNA	Annotated_lncRNA	chr18	6671949	6676963	+	4	1191	97
ALDBSSCT0000008507	ALDBSSCG0000005173	--	--	lincRNA	Annotated_lncRNA	chr5	11962122	11963744	-	2	1451	115
ALDBSSCT0000006669	ALDBSSCG0000004077	--	--	lincRNA	Annotated_lncRNA	chr3	41514839	41525893	+	4	7828	256
ALDBSSCT0000000900	ALDBSSCG0000000546	--	--	lincRNA	Annotated_lncRNA	chr1	187481152	187482550	-	2	1161	184
ALDBSSCT0000000905	ALDBSSCG0000000551	--	--	lincRNA	Annotated_lncRNA	chr1	200075380	200091036	-	2	1266	120
ALDBSSCT0000007483	ALDBSSCG0000004537	--	--	lincRNA	Annotated_lncRNA	chr4	21883404	21888554	+	2	2984	111
ALDBSSCT0000007482	ALDBSSCG0000004536	--	--	lincRNA	Annotated_lncRNA	chr4	21846600	21851209	+	2	1963	138
ALDBSSCT0000011146	ALDBSSCG0000006761	--	--	lincRNA	Annotated_lncRNA	chr9	38416587	38417220	+	2	446	98
ENSSSCT00000033840	ENSSSCG00000017791	SSH2	-	processed_transcript	Annotated_lncRNA	chr12	47804289	47871712	+	13	9032	1036
ALDBSSCT0000001478	ALDBSSCG0000000894	--	--	lincRNA	Annotated_lncRNA	chr10	31420928	31421786	-	3	366	122
ALDBSSCT0000001476	ALDBSSCG0000000892	--	--	lincRNA	Annotated_lncRNA	chr10	30841605	30845210	-	3	565	95
ALDBSSCT0000004117	ALDBSSCG0000002479	--	--	lincRNA	Annotated_lncRNA	chr14	151129749	151166395	-	2	971	141
ALDBSSCT0000001475	ALDBSSCG0000000892	--	--	lincRNA	Annotated_lncRNA	chr10	30841605	30844841	-	2	2334	151
ALDBSSCT0000007823	ALDBSSCG0000004738	--	--	lincRNA	Annotated_lncRNA	chr4	1319218	1324513	-	2	1116	142
ALDBSSCT0000007822	ALDBSSCG0000004737	--	--	lincRNA	Annotated_lncRNA	chr4	1310864	1311340	-	2	362	120
ALDBSSCT0000007821	ALDBSSCG0000004736	--	--	lincRNA	Annotated_lncRNA	chr4	1006363	1008315	-	2	1363	144
ALDBSSCT0000008524	ALDBSSCG0000005186	--	--	lincRNA	Annotated_lncRNA	chr5	20659673	20662700	-	2	993	115
ALDBSSCT0000007826	ALDBSSCG0000004741	--	--	lincRNA	Annotated_lncRNA	chr4	2405507	2424721	-	2	1974	154
ALDBSSCT0000007825	ALDBSSCG0000004740	--	--	lincRNA	Annotated_lncRNA	chr4	1448002	1450982	-	2	1079	135
ALDBSSCT0000007824	ALDBSSCG0000004739	--	--	lincRNA	Annotated_lncRNA	chr4	1324676	1325698	-	2	907	130
ALDBSSCT0000006846	ALDBSSCG0000004172	--	--	lincRNA	Annotated_lncRNA	chr3	118425369	118427956	+	2	679	161
ALDBSSCT0000011118	ALDBSSCG0000006750	--	--	lincRNA	Annotated_lncRNA	chr9	30728057	30732233	+	4	2041	131
ALDBSSCT0000006840	ALDBSSCG0000004170	--	--	lincRNA	Annotated_lncRNA	chr3	117297923	117302330	+	3	2961	119
ALDBSSCT0000011114	ALDBSSCG0000006748	--	--	lincRNA	Annotated_lncRNA	chr9	30408821	30412542	+	3	316	89
ALDBSSCT0000011110	ALDBSSCG0000006744	--	--	lincRNA	Annotated_lncRNA	chr9	24125745	24169526	+	5	832	108
ALDBSSCT0000011112	ALDBSSCG0000006746	--	--	lincRNA	Annotated_lncRNA	chr9	25688802	25690368	+	2	1251	87
ALDBSSCT0000011208	ALDBSSCG0000006806	--	--	lincRNA	Annotated_lncRNA	chr9	62457891	62465608	+	4	6456	138
ALDBSSCT0000011209	ALDBSSCG0000006806	--	--	lincRNA	Annotated_lncRNA	chr9	62457894	62465608	+	5	6179	138
ALDBSSCT0000011201	ALDBSSCG0000006801	--	--	lincRNA	Annotated_lncRNA	chr9	59043535	59050625	+	2	439	62
ALDBSSCT0000011756	ALDBSSCG0000007130	--	--	lincRNA	Annotated_lncRNA	chr9	146542604	146568724	-	3	849	165
ALDBSSCT0000011757	ALDBSSCG0000007130	--	--	lincRNA	Annotated_lncRNA	chr9	146567579	146568719	-	2	640	188
ALDBSSCT0000011207	ALDBSSCG0000006805	--	--	lincRNA	Annotated_lncRNA	chr9	61707516	61709121	+	2	411	88
ALDBSSCT0000004022	ALDBSSCG0000002423	--	--	lincRNA	Annotated_lncRNA	chr14	108150901	108385209	-	5	1119	231
ALDBSSCT0000009724	ALDBSSCG0000005936	--	--	lincRNA	Annotated_lncRNA	chr7	39210592	39222980	+	3	5480	123
ALDBSSCT0000004021	ALDBSSCG0000002422	--	--	lincRNA	Annotated_lncRNA	chr14	107415869	107418203	-	2	2328	84
ALDBSSCT0000004024	ALDBSSCG0000002425	--	--	lincRNA	Annotated_lncRNA	chr14	110488911	110494551	-	2	429	86
ALDBSSCT0000000051	ALDBSSCG0000000031	--	--	lincRNA	Annotated_lncRNA	chr1	15990126	15998337	+	2	839	116
ALDBSSCT0000011594	ALDBSSCG0000007039	--	--	lincRNA	Annotated_lncRNA	chr9	79701694	79714180	-	3	397	66
ALDBSSCT0000000055	ALDBSSCG0000000035	--	--	lincRNA	Annotated_lncRNA	chr1	18470168	18473816	+	2	1966	86
ALDBSSCT0000008410	ALDBSSCG0000005108	--	--	lincRNA	Annotated_lncRNA	chr5	86505772	86508061	+	4	692	85
ALDBSSCT0000004563	ALDBSSCG0000002773	--	--	lincRNA	Annotated_lncRNA	chr15	106753708	106814992	-	3	562	105
ALDBSSCT0000003721	ALDBSSCG0000002224	--	--	lincRNA	Annotated_lncRNA	chr14	112004219	112006947	+	2	450	94
ALDBSSCT0000004075	ALDBSSCG0000002465	--	--	lincRNA	Annotated_lncRNA	chr14	145078716	145089537	-	2	1609	140
ALDBSSCT0000009432	ALDBSSCG0000005754	--	--	lincRNA	Annotated_lncRNA	chr6	78193363	78195251	-	2	834	214
ALDBSSCT0000009923	ALDBSSCG0000006042	--	--	lincRNA	Annotated_lncRNA	chr7	114362057	114364091	+	2	698	116
ALDBSSCT0000009926	ALDBSSCG0000006045	--	--	lincRNA	Annotated_lncRNA	chr7	119326835	119354086	+	2	705	99
ALDBSSCT0000006993	ALDBSSCG0000004247	--	--	lincRNA	Annotated_lncRNA	chr3	2265918	2267867	-	2	239	55
ALDBSSCT0000002208	ALDBSSCG0000001321	--	--	lincRNA	Annotated_lncRNA	chr12	19303316	19313609	+	3	919	202
ALDBSSCT0000004364	ALDBSSCG0000002645	--	--	lincRNA	Annotated_lncRNA	chr15	151607081	151614401	+	2	469	125
ALDBSSCT0000007728	ALDBSSCG0000004693	--	--	lincRNA	Annotated_lncRNA	chr4	135322155	135322614	+	2	444	76
ALDBSSCT0000007729	ALDBSSCG0000004694	--	--	lincRNA	Annotated_lncRNA	chr4	135582252	135584928	+	2	2641	143
ALDBSSCT0000007725	ALDBSSCG0000004690	--	--	lincRNA	Annotated_lncRNA	chr4	134297178	134338457	+	2	1228	152
ALDBSSCT0000003659	ALDBSSCG0000002190	--	--	lincRNA	Annotated_lncRNA	chr14	84055122	84061378	+	2	550	152
ALDBSSCT0000003650	ALDBSSCG0000002181	--	--	lincRNA	Annotated_lncRNA	chr14	72879831	73090763	+	4	531	99
ALDBSSCT0000000273	ALDBSSCG0000000161	--	--	lincRNA	Annotated_lncRNA	chr1	137493050	137507949	+	3	13295	151
ALDBSSCT0000008380	ALDBSSCG0000005092	--	--	lincRNA	Annotated_lncRNA	chr5	79886225	79887973	+	2	414	86
ALDBSSCT0000003654	ALDBSSCG0000002185	--	--	lincRNA	Annotated_lncRNA	chr14	78355021	78382745	+	4	492	79
ALDBSSCT0000003655	ALDBSSCG0000002186	--	--	lincRNA	Annotated_lncRNA	chr14	80158050	80168486	+	2	10299	199
ALDBSSCT0000008384	ALDBSSCG0000005096	--	--	lincRNA	Annotated_lncRNA	chr5	80791830	80798490	+	2	1951	119
ALDBSSCT0000008097	ALDBSSCG0000004914	--	--	lincRNA	Annotated_lncRNA	chr4	113057168	113068813	-	4	2590	168
ALDBSSCT0000008093	ALDBSSCG0000004912	--	--	lincRNA	Annotated_lncRNA	chr4	111717304	111722627	-	2	237	78
ALDBSSCT0000008091	ALDBSSCG0000004910	--	--	lincRNA	Annotated_lncRNA	chr4	110294879	110298186	-	2	746	101
ENSSSCT00000001522	ENSSSCG00000001396	SLA-8	-	processed_transcript	Annotated_lncRNA	chr7	27626992	27630394	-	8	1305	370
ALDBSSCT0000011378	ALDBSSCG0000006915	--	--	lincRNA	Annotated_lncRNA	chr9	148392055	148395168	+	2	2126	226
ALDBSSCT0000009654	ALDBSSCG0000005891	--	--	lincRNA	Annotated_lncRNA	chr7	13825878	13848657	+	2	1741	180
ALDBSSCT0000004291	ALDBSSCG0000002600	--	--	lincRNA	Annotated_lncRNA	chr15	117963936	117965758	+	3	718	97
ALDBSSCT0000009650	ALDBSSCG0000005890	--	--	lincRNA	Annotated_lncRNA	chr7	13322182	13327937	+	2	5331	110
ALDBSSCT0000009651	ALDBSSCG0000005890	--	--	lincRNA	Annotated_lncRNA	chr7	13322223	13327937	+	2	5287	106
ALDBSSCT0000008257	ALDBSSCG0000005010	--	--	lincRNA	Annotated_lncRNA	chr5	7737474	7741619	+	2	1075	279
ALDBSSCT0000008704	ALDBSSCG0000005310	--	--	lincRNA	Annotated_lncRNA	chr6	1761884	1765861	+	2	3421	308
ALDBSSCT0000002202	ALDBSSCG0000001318	--	--	lincRNA	Annotated_lncRNA	chr12	18771278	18788220	+	2	249	83
ALDBSSCT0000008252	ALDBSSCG0000005007	--	--	lincRNA	Annotated_lncRNA	chr5	6039841	6041673	+	2	977	124
ALDBSSCT0000005982	ALDBSSCG0000003653	--	--	lincRNA	Annotated_lncRNA	chr2	109171377	109173468	+	3	459	120
ALDBSSCT0000006667	ALDBSSCG0000004076	--	--	lincRNA	Annotated_lncRNA	chr3	41484115	41494049	+	2	920	141
ALDBSSCT0000005981	ALDBSSCG0000003652	--	--	lincRNA	Annotated_lncRNA	chr2	109135536	109269367	+	3	674	87
ENSSSCT00000034080	ENSSSCG00000004600	CH242-58J12.2	-	processed_transcript	Annotated_lncRNA	chr1	126926288	126983332	-	8	997	274
ALDBSSCT0000005984	ALDBSSCG0000003655	--	--	lincRNA	Annotated_lncRNA	chr2	112804220	112818666	+	3	298	88
ALDBSSCT0000006661	ALDBSSCG0000004073	--	--	lincRNA	Annotated_lncRNA	chr3	40681007	40683071	+	3	1151	154
ALDBSSCT0000006526	ALDBSSCG0000003989	--	--	lincRNA	Annotated_lncRNA	chr3	1169914	1184494	+	3	672	122
ALDBSSCT0000003729	ALDBSSCG0000002231	--	--	lincRNA	Annotated_lncRNA	chr14	117227502	117243637	+	2	387	70
ALDBSSCT0000003725	ALDBSSCG0000002228	--	--	lincRNA	Annotated_lncRNA	chr14	116285389	116287408	+	2	758	98
ALDBSSCT0000006528	ALDBSSCG0000003991	--	--	lincRNA	Annotated_lncRNA	chr3	4187348	4200527	+	3	1308	214
ALDBSSCT0000003230	ALDBSSCG0000001944	--	--	lincRNA	Annotated_lncRNA	chr13	90686411	90739850	-	3	501	133
ALDBSSCT0000003723	ALDBSSCG0000002226	--	--	lincRNA	Annotated_lncRNA	chr14	113384170	113403926	+	2	365	121
ALDBSSCT0000002631	ALDBSSCG0000001602	--	--	lincRNA	Annotated_lncRNA	chr13	45609442	45630811	+	2	518	85
ALDBSSCT0000003121	ALDBSSCG0000001873	--	--	lincRNA	Annotated_lncRNA	chr13	43546067	43546609	-	2	341	113
ALDBSSCT0000004580	ALDBSSCG0000002784	--	--	lincRNA	Annotated_lncRNA	chr15	117344949	117350079	-	2	428	62
ALDBSSCT0000004586	ALDBSSCG0000002789	--	--	lincRNA	Annotated_lncRNA	chr15	122101803	122120137	-	3	4237	111
ALDBSSCT0000008897	ALDBSSCG0000005438	--	--	lincRNA	Annotated_lncRNA	chr6	57881482	57884588	+	2	1091	224
ALDBSSCT0000008896	ALDBSSCG0000005437	--	--	lincRNA	Annotated_lncRNA	chr6	57734638	57735914	+	2	972	76
ALDBSSCT0000007039	ALDBSSCG0000004284	--	--	lincRNA	Annotated_lncRNA	chr3	18229078	18234337	-	3	1118	112
ALDBSSCT0000011976	ALDBSSCG0000007291	--	--	lincRNA	Annotated_lncRNA	chrX	128669211	128693623	+	3	685	101
ALDBSSCT0000011977	ALDBSSCG0000007292	--	--	lincRNA	Annotated_lncRNA	chrX	131140564	131288647	+	2	331	102
ALDBSSCT0000007037	ALDBSSCG0000004283	--	--	lincRNA	Annotated_lncRNA	chr3	18045080	18049993	-	2	1518	99
ALDBSSCT0000008870	ALDBSSCG0000005420	--	--	lincRNA	Annotated_lncRNA	chr6	52055851	52063194	+	2	372	101
ALDBSSCT0000003347	ALDBSSCG0000002013	--	--	lincRNA	Annotated_lncRNA	chr13	160470294	160477475	-	3	4212	127
ALDBSSCT0000012079	ALDBSSCG0000007367	--	--	lincRNA	Annotated_lncRNA	chrX	126642324	126648211	-	4	3148	139
ALDBSSCT0000008879	ALDBSSCG0000005426	--	--	lincRNA	Annotated_lncRNA	chr6	54602687	54608041	+	2	3513	255
ALDBSSCT0000002525	ALDBSSCG0000001527	--	--	lincRNA	Annotated_lncRNA	chr12	60857279	60865076	-	2	3358	79
ALDBSSCT0000002295	ALDBSSCG0000001381	--	--	lincRNA	Annotated_lncRNA	chr12	58106679	58109606	+	2	2241	141
ALDBSSCT0000011526	ALDBSSCG0000007003	--	--	lincRNA	Annotated_lncRNA	chr9	46890871	46892035	-	2	543	65
ALDBSSCT0000003059	ALDBSSCG0000001834	--	--	lincRNA	Annotated_lncRNA	chr13	12834620	12843927	-	2	6131	143
ALDBSSCT0000007945	ALDBSSCG0000004816	--	--	lincRNA	Annotated_lncRNA	chr4	46416246	46419945	-	2	423	102
ALDBSSCT0000004637	ALDBSSCG0000002820	--	--	lincRNA	Annotated_lncRNA	chr15	146094697	146096188	-	2	412	118
ALDBSSCT0000007104	ALDBSSCG0000004320	--	--	lincRNA	Annotated_lncRNA	chr3	38671575	38672086	-	2	433	118
ALDBSSCT0000007106	ALDBSSCG0000004322	--	--	lincRNA	Annotated_lncRNA	chr3	38938179	38940065	-	2	1330	172
ALDBSSCT0000007107	ALDBSSCG0000004323	--	--	lincRNA	Annotated_lncRNA	chr3	39866204	39914443	-	3	1201	189
ALDBSSCT0000007109	ALDBSSCG0000004325	--	--	lincRNA	Annotated_lncRNA	chr3	40063804	40068561	-	2	625	99
ALDBSSCT0000006453	ALDBSSCG0000003937	--	--	lincRNA	Annotated_lncRNA	chr2	140550670	140552295	-	2	1618	161
ALDBSSCT0000006454	ALDBSSCG0000003938	--	--	lincRNA	Annotated_lncRNA	chr2	140573602	140588428	-	3	1887	139
ALDBSSCT0000012103	ALDBSSCG0000007381	--	--	lincRNA	Annotated_lncRNA	chrY	1436084	1442290	+	2	5326	137
ALDBSSCT0000006180	ALDBSSCG0000003778	--	--	lincRNA	Annotated_lncRNA	chr2	12903561	12909123	-	2	533	103
ALDBSSCT0000006185	ALDBSSCG0000003782	--	--	lincRNA	Annotated_lncRNA	chr2	15741994	15763434	-	2	782	105
ALDBSSCT0000011638	ALDBSSCG0000007063	--	--	lincRNA	Annotated_lncRNA	chr9	102937494	102941886	-	4	1573	93
ALDBSSCT0000005362	ALDBSSCG0000003244	--	--	lincRNA	Annotated_lncRNA	chr17	49199755	49202225	-	2	496	110
ALDBSSCT0000002744	ALDBSSCG0000001665	--	--	lincRNA	Annotated_lncRNA	chr13	100195689	100207108	+	3	467	64
ALDBSSCT0000005366	ALDBSSCG0000003248	--	--	lincRNA	Annotated_lncRNA	chr17	52233255	52265122	-	7	5196	141
ALDBSSCT0000002740	ALDBSSCG0000001661	--	--	lincRNA	Annotated_lncRNA	chr13	98830069	98837979	+	2	913	75
ALDBSSCT0000005160	ALDBSSCG0000003113	--	--	lincRNA	Annotated_lncRNA	chr17	41361005	41361853	+	2	842	90
ALDBSSCT0000005161	ALDBSSCG0000003114	--	--	lincRNA	Annotated_lncRNA	chr17	41370923	41372526	+	2	1574	153
ALDBSSCT0000005162	ALDBSSCG0000003115	--	--	lincRNA	Annotated_lncRNA	chr17	42200943	42205609	+	2	4593	137
ALDBSSCT0000005164	ALDBSSCG0000003117	--	--	lincRNA	Annotated_lncRNA	chr17	45145513	45150937	+	4	856	106
ALDBSSCT0000005166	ALDBSSCG0000003118	--	--	lincRNA	Annotated_lncRNA	chr17	45252820	45254941	+	2	538	132
ALDBSSCT0000005167	ALDBSSCG0000003119	--	--	lincRNA	Annotated_lncRNA	chr17	45907318	45908592	+	2	1066	104
ALDBSSCT0000011149	ALDBSSCG0000006764	--	--	lincRNA	Annotated_lncRNA	chr9	39888942	39893105	+	2	364	86
ALDBSSCT0000005760	ALDBSSCG0000003496	--	--	lincRNA	Annotated_lncRNA	chr18	58659293	58670680	-	2	941	83
ALDBSSCT0000005761	ALDBSSCG0000003497	--	--	lincRNA	Annotated_lncRNA	chr18	59704016	59709079	-	2	695	80
ENSSSCT00000001354	ENSSSCG00000001241	ZFP57	-	processed_transcript	Annotated_lncRNA	chr7	25016183	25020795	+	4	1830	609
ALDBSSCT0000005768	ALDBSSCG0000003504	--	--	lincRNA	Annotated_lncRNA	chr2	1415104	1416537	+	2	212	68
ALDBSSCT0000005769	ALDBSSCG0000003505	--	--	lincRNA	Annotated_lncRNA	chr2	1464623	1467783	+	2	2550	138
ENSSSCT00000005081	ENSSSCG00000004600	CH242-58J12.2	-	processed_transcript	Annotated_lncRNA	chr1	126842175	127433537	-	19	5982	686
ALDBSSCT0000003905	ALDBSSCG0000002347	--	--	lincRNA	Annotated_lncRNA	chr14	49655106	49657660	-	4	633	147
ALDBSSCT0000003907	ALDBSSCG0000002348	--	--	lincRNA	Annotated_lncRNA	chr14	49679350	49685602	-	2	994	94
ALDBSSCT0000000264	ALDBSSCG0000000158	--	--	lincRNA	Annotated_lncRNA	chr1	132625715	132627472	+	2	352	69
ALDBSSCT0000003901	ALDBSSCG0000002346	--	--	lincRNA	Annotated_lncRNA	chr14	49594272	49603294	-	2	4387	186
ALDBSSCT0000003903	ALDBSSCG0000002347	--	--	lincRNA	Annotated_lncRNA	chr14	49655106	49657382	-	3	296	98
ALDBSSCT0000001885	ALDBSSCG0000001141	--	--	lincRNA	Annotated_lncRNA	chr11	6809063	6819245	-	2	2140	118
ALDBSSCT0000001883	ALDBSSCG0000001140	--	--	lincRNA	Annotated_lncRNA	chr11	6728604	6749164	-	2	855	119
ALDBSSCT0000001882	ALDBSSCG0000001140	--	--	lincRNA	Annotated_lncRNA	chr11	6668885	6749905	-	3	438	102
ALDBSSCT0000005507	ALDBSSCG0000003337	--	--	lincRNA	Annotated_lncRNA	chr18	32350976	32409013	+	5	1237	143
ALDBSSCT0000005503	ALDBSSCG0000003335	--	--	lincRNA	Annotated_lncRNA	chr18	32046733	32066601	+	2	487	123
ALDBSSCT0000001865	ALDBSSCG0000001128	--	--	lincRNA	Annotated_lncRNA	chr11	3470218	3471113	-	2	489	62
ALDBSSCT0000000849	ALDBSSCG0000000514	--	--	lincRNA	Annotated_lncRNA	chr1	155388524	155395554	-	2	327	106
ALDBSSCT0000001868	ALDBSSCG0000001131	--	--	lincRNA	Annotated_lncRNA	chr11	4112459	4192013	-	3	711	101
ALDBSSCT0000006271	ALDBSSCG0000003833	--	--	lincRNA	Annotated_lncRNA	chr2	47935921	47952112	-	2	335	84
ALDBSSCT0000006272	ALDBSSCG0000003834	--	--	lincRNA	Annotated_lncRNA	chr2	49220742	49256853	-	2	319	81
ALDBSSCT0000006278	ALDBSSCG0000003837	--	--	lincRNA	Annotated_lncRNA	chr2	50583172	50615710	-	2	286	95
ALDBSSCT0000006071	ALDBSSCG0000003717	--	--	lincRNA	Annotated_lncRNA	chr2	149151793	149160932	+	3	1265	132
ALDBSSCT0000006079	ALDBSSCG0000003721	--	--	lincRNA	Annotated_lncRNA	chr2	150949072	150955353	+	2	5031	137
ALDBSSCT0000005212	ALDBSSCG0000003147	--	--	lincRNA	Annotated_lncRNA	chr17	57151362	57158294	+	2	346	115
ALDBSSCT0000001296	ALDBSSCG0000000788	--	--	lincRNA	Annotated_lncRNA	chr10	61802262	61849008	+	9	1983	179
ALDBSSCT0000012072	ALDBSSCG0000007361	--	--	lincRNA	Annotated_lncRNA	chrX	116291439	116294026	-	3	498	79
ALDBSSCT0000001266	ALDBSSCG0000000769	--	--	lincRNA	Annotated_lncRNA	chr10	52907571	52917726	+	4	4541	133
ALDBSSCT0000000603	ALDBSSCG0000000357	--	--	lincRNA	Annotated_lncRNA	chr1	3048186	3052928	-	2	663	114
ALDBSSCT0000000600	ALDBSSCG0000000354	--	--	lincRNA	Annotated_lncRNA	chr1	2838048	2839901	-	2	1697	207
ALDBSSCT0000005180	ALDBSSCG0000003126	--	--	lincRNA	Annotated_lncRNA	chr17	47214004	47215890	+	3	846	151
ALDBSSCT0000010431	ALDBSSCG0000006337	--	--	lincRNA	Annotated_lncRNA	chr8	30428890	30498320	+	2	201	60
ALDBSSCT0000010434	ALDBSSCG0000006339	--	--	lincRNA	Annotated_lncRNA	chr8	30782247	30784949	+	2	527	109
ALDBSSCT0000000937	ALDBSSCG0000000578	--	--	lincRNA	Annotated_lncRNA	chr1	223964885	223969102	-	2	1543	147
ALDBSSCT0000010184	ALDBSSCG0000006202	--	--	lincRNA	Annotated_lncRNA	chr7	63763302	63772012	-	2	3493	166
ALDBSSCT0000010186	ALDBSSCG0000006204	--	--	lincRNA	Annotated_lncRNA	chr7	65636323	65639788	-	2	227	75
ALDBSSCT0000000592	ALDBSSCG0000000351	--	--	lincRNA	Annotated_lncRNA	chr1	839072	842201	-	2	2144	248
ALDBSSCT0000000591	ALDBSSCG0000000351	--	--	lincRNA	Annotated_lncRNA	chr1	547290	842203	-	2	3699	213
ALDBSSCT0000010505	ALDBSSCG0000006376	--	--	lincRNA	Annotated_lncRNA	chr8	73032723	73034667	+	2	660	182
ALDBSSCT0000004104	ALDBSSCG0000002471	--	--	lincRNA	Annotated_lncRNA	chr14	146715593	146721855	-	2	399	77
ENSSSCT00000032878	ENSSSCG00000030815	CH242-156O11.2	-	lincRNA	Annotated_lncRNA	chrX	6841272	6844206	+	2	396	111
ALDBSSCT0000001462	ALDBSSCG0000000882	--	--	lincRNA	Annotated_lncRNA	chr10	22943192	22944504	-	2	261	36
ALDBSSCT0000007859	ALDBSSCG0000004757	--	--	lincRNA	Annotated_lncRNA	chr4	7571048	7576841	-	2	492	125
ALDBSSCT0000010764	ALDBSSCG0000006516	--	--	lincRNA	Annotated_lncRNA	chr8	12137664	12150225	-	2	3289	150
ALDBSSCT0000010765	ALDBSSCG0000006517	--	--	lincRNA	Annotated_lncRNA	chr8	12166085	12237705	-	4	2987	180
ALDBSSCT0000006856	ALDBSSCG0000004178	--	--	lincRNA	Annotated_lncRNA	chr3	120659769	120663895	+	2	3067	306
ALDBSSCT0000010760	ALDBSSCG0000006513	--	--	lincRNA	Annotated_lncRNA	chr8	10167080	10183637	-	2	684	69
ALDBSSCT0000006858	ALDBSSCG0000004179	--	--	lincRNA	Annotated_lncRNA	chr3	121628683	121658017	+	2	374	124
ALDBSSCT0000011749	ALDBSSCG0000007127	--	--	lincRNA	Annotated_lncRNA	chr9	144991913	145007063	-	3	5215	123
ALDBSSCT0000010618	ALDBSSCG0000006441	--	--	lincRNA	Annotated_lncRNA	chr8	119934739	119950298	+	3	3631	84
ALDBSSCT0000010619	ALDBSSCG0000006442	--	--	lincRNA	Annotated_lncRNA	chr8	120497121	120513271	+	2	669	89
ALDBSSCT0000011214	ALDBSSCG0000006807	--	--	lincRNA	Annotated_lncRNA	chr9	63142961	63152414	+	2	653	116
ALDBSSCT0000011211	ALDBSSCG0000006806	--	--	lincRNA	Annotated_lncRNA	chr9	62458024	62465608	+	4	6580	138
ALDBSSCT0000011210	ALDBSSCG0000006806	--	--	lincRNA	Annotated_lncRNA	chr9	62457909	62465608	+	5	5907	138
ALDBSSCT0000004031	ALDBSSCG0000002430	--	--	lincRNA	Annotated_lncRNA	chr14	116287782	116289476	-	2	1683	133
ALDBSSCT0000004030	ALDBSSCG0000002429	--	--	lincRNA	Annotated_lncRNA	chr14	111526033	111551014	-	3	686	74
ALDBSSCT0000009736	ALDBSSCG0000005937	--	--	lincRNA	Annotated_lncRNA	chr7	39641840	39684170	+	4	874	104
ALDBSSCT0000004035	ALDBSSCG0000002433	--	--	lincRNA	Annotated_lncRNA	chr14	117198022	117199331	-	2	952	113
ALDBSSCT0000001517	ALDBSSCG0000000921	--	--	lincRNA	Annotated_lncRNA	chr10	45718755	45783378	-	3	277	77
ALDBSSCT0000004036	ALDBSSCG0000002434	--	--	lincRNA	Annotated_lncRNA	chr14	117822762	117823867	-	3	449	125
ALDBSSCT0000001519	ALDBSSCG0000000923	--	--	lincRNA	Annotated_lncRNA	chr10	46141748	46143030	-	2	724	103
ALDBSSCT0000004038	ALDBSSCG0000002436	--	--	lincRNA	Annotated_lncRNA	chr14	120712244	120713987	-	2	1073	85
ALDBSSCT0000011585	ALDBSSCG0000007034	--	--	lincRNA	Annotated_lncRNA	chr9	74619623	74620853	-	2	468	86
ALDBSSCT0000011581	ALDBSSCG0000007032	--	--	lincRNA	Annotated_lncRNA	chr9	72663396	72666726	-	2	3326	162
ALDBSSCT0000000021	ALDBSSCG0000000013	--	--	lincRNA	Annotated_lncRNA	chr1	4742967	4743535	+	2	538	60
ALDBSSCT0000008467	ALDBSSCG0000005144	--	--	lincRNA	Annotated_lncRNA	chr5	106499744	106501189	+	2	1440	78
ALDBSSCT0000008469	ALDBSSCG0000005146	--	--	lincRNA	Annotated_lncRNA	chr5	106735870	106742875	+	2	2154	111
ALDBSSCT0000011567	ALDBSSCG0000007022	--	--	lincRNA	Annotated_lncRNA	chr9	63784783	63785630	-	2	723	123
ALDBSSCT0000009428	ALDBSSCG0000005751	--	--	lincRNA	Annotated_lncRNA	chr6	76574542	76582486	-	3	935	123
ALDBSSCT0000011355	ALDBSSCG0000006897	--	--	lincRNA	Annotated_lncRNA	chr9	137659239	137671465	+	3	7589	170
ALDBSSCT0000009393	ALDBSSCG0000005727	--	--	lincRNA	Annotated_lncRNA	chr6	62967916	62978408	-	2	346	87
ALDBSSCT0000009422	ALDBSSCG0000005746	--	--	lincRNA	Annotated_lncRNA	chr6	74416993	74418325	-	2	475	75
ALDBSSCT0000009395	ALDBSSCG0000005729	--	--	lincRNA	Annotated_lncRNA	chr6	63399478	63402978	-	2	572	69
ALDBSSCT0000009394	ALDBSSCG0000005728	--	--	lincRNA	Annotated_lncRNA	chr6	63340090	63342611	-	2	2143	113
ALDBSSCT0000004357	ALDBSSCG0000002641	--	--	lincRNA	Annotated_lncRNA	chr15	148033877	148037649	+	2	2646	175
ALDBSSCT0000004350	ALDBSSCG0000002636	--	--	lincRNA	Annotated_lncRNA	chr15	146196551	146197936	+	2	701	110
ALDBSSCT0000006986	ALDBSSCG0000004241	--	--	lincRNA	Annotated_lncRNA	chr3	853574	862528	-	2	394	131
ALDBSSCT0000004352	ALDBSSCG0000002638	--	--	lincRNA	Annotated_lncRNA	chr15	147200874	147223254	+	3	939	86
ENSSSCT00000033052	ENSSSCG00000031028	CH242-15C8.2	-	lincRNA	Annotated_lncRNA	chrX	41061659	41063153	+	1	1495	101
ALDBSSCT0000007736	ALDBSSCG0000004698	--	--	lincRNA	Annotated_lncRNA	chr4	136746877	136747686	+	2	494	55
ALDBSSCT0000003134	ALDBSSCG0000001881	--	--	lincRNA	Annotated_lncRNA	chr13	46846300	46973997	-	3	373	120
ALDBSSCT0000003640	ALDBSSCG0000002179	--	--	lincRNA	Annotated_lncRNA	chr14	72365229	72404386	+	3	4492	173
ALDBSSCT0000003005	ALDBSSCG0000001801	--	--	lincRNA	Annotated_lncRNA	chr13	209383387	209387891	+	2	1126	109
ALDBSSCT0000011365	ALDBSSCG0000006904	--	--	lincRNA	Annotated_lncRNA	chr9	142137537	142144029	+	2	1592	99
ALDBSSCT0000003006	ALDBSSCG0000001802	--	--	lincRNA	Annotated_lncRNA	chr13	209462669	209464505	+	2	923	94
ALDBSSCT0000003003	ALDBSSCG0000001800	--	--	lincRNA	Annotated_lncRNA	chr13	208453602	208456395	+	2	2671	131
ALDBSSCT0000008066	ALDBSSCG0000004892	--	--	lincRNA	Annotated_lncRNA	chr4	102627639	102632551	-	2	232	77
ALDBSSCT0000009643	ALDBSSCG0000005884	--	--	lincRNA	Annotated_lncRNA	chr7	9955764	9957965	+	2	2136	209
ALDBSSCT0000005999	ALDBSSCG0000003664	--	--	lincRNA	Annotated_lncRNA	chr2	120436818	120481949	+	3	519	116
ALDBSSCT0000006678	ALDBSSCG0000004079	--	--	lincRNA	Annotated_lncRNA	chr3	41640834	41646919	+	2	5129	325
ALDBSSCT0000008263	ALDBSSCG0000005013	--	--	lincRNA	Annotated_lncRNA	chr5	13220029	13223917	+	3	505	136
ALDBSSCT0000008264	ALDBSSCG0000005014	--	--	lincRNA	Annotated_lncRNA	chr5	13255669	13258956	+	2	564	79
ALDBSSCT0000003229	ALDBSSCG0000001944	--	--	lincRNA	Annotated_lncRNA	chr13	90659047	90739906	-	4	517	66
ALDBSSCT0000006510	ALDBSSCG0000003978	--	--	lincRNA	Annotated_lncRNA	chr2	157383171	157384842	-	2	941	124
ALDBSSCT0000003227	ALDBSSCG0000001942	--	--	lincRNA	Annotated_lncRNA	chr13	89440812	89593186	-	4	758	174
ALDBSSCT0000003226	ALDBSSCG0000001941	--	--	lincRNA	Annotated_lncRNA	chr13	89310022	89310859	-	2	251	83
ALDBSSCT0000003221	ALDBSSCG0000001937	--	--	lincRNA	Annotated_lncRNA	chr13	87209879	87255572	-	3	352	83
ALDBSSCT0000003220	ALDBSSCG0000001936	--	--	lincRNA	Annotated_lncRNA	chr13	86560421	86562722	-	2	1659	125
ALDBSSCT0000002609	ALDBSSCG0000001587	--	--	lincRNA	Annotated_lncRNA	chr13	33878497	33888233	+	5	409	66
ALDBSSCT0000003730	ALDBSSCG0000002232	--	--	lincRNA	Annotated_lncRNA	chr14	117938849	118004721	+	3	236	60
ALDBSSCT0000003737	ALDBSSCG0000002236	--	--	lincRNA	Annotated_lncRNA	chr14	120021202	120022570	+	2	739	103
ALDBSSCT0000003736	ALDBSSCG0000002235	--	--	lincRNA	Annotated_lncRNA	chr14	118630401	118663320	+	2	254	45
ALDBSSCT0000008289	ALDBSSCG0000005033	--	--	lincRNA	Annotated_lncRNA	chr5	23093801	23095966	+	3	828	106
ALDBSSCT0000002356	ALDBSSCG0000001428	--	--	lincRNA	Annotated_lncRNA	chr12	8799604	8820550	-	3	3154	165
ALDBSSCT0000002357	ALDBSSCG0000001428	--	--	lincRNA	Annotated_lncRNA	chr12	8816348	8820550	-	2	2716	158
ENSSSCT00000034147	ENSSSCG00000017791	SSH2	-	processed_transcript	Annotated_lncRNA	chr12	47804289	47866851	+	13	4168	1036
ALDBSSCT0000011969	ALDBSSCG0000007286	--	--	lincRNA	Annotated_lncRNA	chrX	116163442	116164178	+	2	505	168
ALDBSSCT0000011968	ALDBSSCG0000007285	--	--	lincRNA	Annotated_lncRNA	chrX	114769605	114845338	+	2	337	99
ALDBSSCT0000011965	ALDBSSCG0000007282	--	--	lincRNA	Annotated_lncRNA	chrX	113105761	113109306	+	2	706	193
ALDBSSCT0000003826	ALDBSSCG0000002301	--	--	lincRNA	Annotated_lncRNA	chr14	22186537	22200568	-	2	371	123
ALDBSSCT0000003825	ALDBSSCG0000002300	--	--	lincRNA	Annotated_lncRNA	chr14	22035852	22043232	-	2	884	92
ALDBSSCT0000012064	ALDBSSCG0000007355	--	--	lincRNA	Annotated_lncRNA	chrX	112577343	112586062	-	2	311	89
ALDBSSCT0000002510	ALDBSSCG0000001518	--	--	lincRNA	Annotated_lncRNA	chr12	57507470	57509678	-	2	1968	365
ALDBSSCT0000008849	ALDBSSCG0000005406	--	--	lincRNA	Annotated_lncRNA	chr6	48452344	48455032	+	4	1209	135
ALDBSSCT0000009128	ALDBSSCG0000005566	--	--	lincRNA	Annotated_lncRNA	chr6	143488291	143489977	+	2	284	54
ALDBSSCT0000008433	ALDBSSCG0000005119	--	--	lincRNA	Annotated_lncRNA	chr5	94043178	94052225	+	3	357	88
ALDBSSCT0000008432	ALDBSSCG0000005118	--	--	lincRNA	Annotated_lncRNA	chr5	94013416	94023092	+	2	8531	166
ENSSSCT00000034907	ENSSSCG00000030790	TMP-CH242-74M17.6	-	processed_transcript	Annotated_lncRNA	chr7	24626856	24627344	-	2	309	103
ENSSSCT00000036566	ENSSSCG00000031014	CU468856.2	-	lincRNA	Annotated_lncRNA	chr13	57531867	57533531	-	2	948	158
ALDBSSCT0000007114	ALDBSSCG0000004330	--	--	lincRNA	Annotated_lncRNA	chr3	40884942	40888371	-	2	969	205
ALDBSSCT0000007113	ALDBSSCG0000004329	--	--	lincRNA	Annotated_lncRNA	chr3	40455347	40456030	-	2	311	72
ALDBSSCT0000009687	ALDBSSCG0000005912	--	--	lincRNA	Annotated_lncRNA	chr7	27213595	27214274	+	2	559	89
ALDBSSCT0000007111	ALDBSSCG0000004327	--	--	lincRNA	Annotated_lncRNA	chr3	40257363	40259688	-	2	429	83
ALDBSSCT0000007110	ALDBSSCG0000004326	--	--	lincRNA	Annotated_lncRNA	chr3	40145454	40147223	-	2	1061	119
ALDBSSCT0000005374	ALDBSSCG0000003251	--	--	lincRNA	Annotated_lncRNA	chr17	54296976	54306568	-	2	3238	134
ALDBSSCT0000005376	ALDBSSCG0000003252	--	--	lincRNA	Annotated_lncRNA	chr17	54412732	54419444	-	4	1213	157
ALDBSSCT0000002772	ALDBSSCG0000001682	--	--	lincRNA	Annotated_lncRNA	chr13	116765153	116766765	+	2	1517	147
ALDBSSCT0000002779	ALDBSSCG0000001685	--	--	lincRNA	Annotated_lncRNA	chr13	117682949	117684859	+	2	250	80
ALDBSSCT0000005173	ALDBSSCG0000003123	--	--	lincRNA	Annotated_lncRNA	chr17	46934439	46935439	+	3	588	99
ALDBSSCT0000005771	ALDBSSCG0000003506	--	--	lincRNA	Annotated_lncRNA	chr2	1480231	1482657	+	2	274	91
ALDBSSCT0000007201	ALDBSSCG0000004378	--	--	lincRNA	Annotated_lncRNA	chr3	76192657	76228883	-	5	855	127
ALDBSSCT0000007205	ALDBSSCG0000004382	--	--	lincRNA	Annotated_lncRNA	chr3	79115166	79169753	-	2	1778	98
ALDBSSCT0000003919	ALDBSSCG0000002357	--	--	lincRNA	Annotated_lncRNA	chr14	55071955	55076649	-	2	245	81
ENSSSCT00000032811	ENSSSCG00000030756	CH242-236H7.3	-	processed_transcript	Annotated_lncRNA	chrX	6072242	6097234	-	2	628	87
ALDBSSCT0000003917	ALDBSSCG0000002355	--	--	lincRNA	Annotated_lncRNA	chr14	54510427	54511319	-	2	574	191
ALDBSSCT0000003915	ALDBSSCG0000002354	--	--	lincRNA	Annotated_lncRNA	chr14	52322075	52323011	-	2	240	78
ALDBSSCT0000003914	ALDBSSCG0000002353	--	--	lincRNA	Annotated_lncRNA	chr14	51015689	51017214	-	2	313	103
ALDBSSCT0000001850	ALDBSSCG0000001115	--	--	lincRNA	Annotated_lncRNA	chr11	203640	220289	-	2	363	79
ALDBSSCT0000001671	ALDBSSCG0000001009	--	--	lincRNA	Annotated_lncRNA	chr11	5702271	5703161	+	2	589	82
ALDBSSCT0000001674	ALDBSSCG0000001011	--	--	lincRNA	Annotated_lncRNA	chr11	6699221	6703147	+	2	3519	168
ALDBSSCT0000001675	ALDBSSCG0000001012	--	--	lincRNA	Annotated_lncRNA	chr11	6897392	6901122	+	2	2295	139
ALDBSSCT0000004914	ALDBSSCG0000002979	--	--	lincRNA	Annotated_lncRNA	chr16	29112454	29115809	-	4	528	137
ALDBSSCT0000006247	ALDBSSCG0000003814	--	--	lincRNA	Annotated_lncRNA	chr2	30848584	30849708	-	2	959	123
ALDBSSCT0000004911	ALDBSSCG0000002977	--	--	lincRNA	Annotated_lncRNA	chr16	28583413	28599843	-	2	224	44
ALDBSSCT0000001984	ALDBSSCG0000001199	--	--	lincRNA	Annotated_lncRNA	chr11	50565302	50567265	-	2	963	123
ALDBSSCT0000005208	ALDBSSCG0000003144	--	--	lincRNA	Annotated_lncRNA	chr17	56527694	56538502	+	3	2559	141
ALDBSSCT0000007931	ALDBSSCG0000004805	--	--	lincRNA	Annotated_lncRNA	chr4	36357246	36359669	-	2	1527	89
ALDBSSCT0000010428	ALDBSSCG0000006334	--	--	lincRNA	Annotated_lncRNA	chr8	24383847	24485336	+	2	550	58
ALDBSSCT0000001454	ALDBSSCG0000000877	--	--	lincRNA	Annotated_lncRNA	chr10	19937230	19951293	-	3	11630	130
ALDBSSCT0000001327	ALDBSSCG0000000810	--	--	lincRNA	Annotated_lncRNA	chr10	70856795	70857675	+	2	844	215
ALDBSSCT0000001456	ALDBSSCG0000000877	--	--	lincRNA	Annotated_lncRNA	chr10	19937230	19951293	-	2	13497	130
ALDBSSCT0000000929	ALDBSSCG0000000571	--	--	lincRNA	Annotated_lncRNA	chr1	216464534	216467316	-	2	2294	93
ALDBSSCT0000005808	ALDBSSCG0000003528	--	--	lincRNA	Annotated_lncRNA	chr2	9689967	9693663	+	4	738	111
ALDBSSCT0000010199	ALDBSSCG0000006209	--	--	lincRNA	Annotated_lncRNA	chr7	73152420	73196982	-	2	250	39
ALDBSSCT0000000580	ALDBSSCG0000000345	--	--	lincRNA	Annotated_lncRNA	chr1	312944211	312952738	+	4	1114	104
ALDBSSCT0000000583	ALDBSSCG0000000348	--	--	lincRNA	Annotated_lncRNA	chr1	314008021	314008585	+	2	233	77
ALDBSSCT0000001698	ALDBSSCG0000001024	--	--	lincRNA	Annotated_lncRNA	chr11	14463297	14494878	+	2	1601	126
ALDBSSCT0000010518	ALDBSSCG0000006381	--	--	lincRNA	Annotated_lncRNA	chr8	77498057	77499073	+	2	515	88
ALDBSSCT0000011249	ALDBSSCG0000006831	--	--	lincRNA	Annotated_lncRNA	chr9	74914992	74920416	+	2	1567	74
ALDBSSCT0000009098	ALDBSSCG0000005549	--	--	lincRNA	Annotated_lncRNA	chr6	133821819	133826074	+	4	3344	150
ALDBSSCT0000010667	ALDBSSCG0000006475	--	--	lincRNA	Annotated_lncRNA	chr8	144715691	144727029	+	8	4786	136
ALDBSSCT0000010280	ALDBSSCG0000006248	--	--	lincRNA	Annotated_lncRNA	chr7	97495039	97533382	-	3	881	205
ALDBSSCT0000010287	ALDBSSCG0000006252	--	--	lincRNA	Annotated_lncRNA	chr7	100586593	100606986	-	3	595	94
ALDBSSCT0000010286	ALDBSSCG0000006251	--	--	lincRNA	Annotated_lncRNA	chr7	100281147	100286365	-	3	536	74
ALDBSSCT0000007597	ALDBSSCG0000004606	--	--	lincRNA	Annotated_lncRNA	chr4	82595829	82604801	+	2	876	86
ALDBSSCT0000001168	ALDBSSCG0000000721	--	--	lincRNA	Annotated_lncRNA	chr10	25782089	25785105	+	2	1915	195
ALDBSSCT0000006862	ALDBSSCG0000004182	--	--	lincRNA	Annotated_lncRNA	chr3	122108731	122109367	+	2	281	74
ALDBSSCT0000006863	ALDBSSCG0000004183	--	--	lincRNA	Annotated_lncRNA	chr3	122442067	122518280	+	2	555	89
ALDBSSCT0000010607	ALDBSSCG0000006433	--	--	lincRNA	Annotated_lncRNA	chr8	114650970	114735385	+	4	379	63
ALDBSSCT0000010601	ALDBSSCG0000006429	--	--	lincRNA	Annotated_lncRNA	chr8	108513132	108515350	+	3	609	79
ALDBSSCT0000011775	ALDBSSCG0000007139	--	--	lincRNA	Annotated_lncRNA	chr9	149751374	149753393	-	2	545	127
ALDBSSCT0000011770	ALDBSSCG0000007136	--	--	lincRNA	Annotated_lncRNA	chr9	148558387	148568805	-	3	3352	132
ALDBSSCT0000011771	ALDBSSCG0000007136	--	--	lincRNA	Annotated_lncRNA	chr9	148558387	148568813	-	4	3407	132
ALDBSSCT0000011772	ALDBSSCG0000007136	--	--	lincRNA	Annotated_lncRNA	chr9	148558387	148568813	-	3	3363	132
ALDBSSCT0000010608	ALDBSSCG0000006433	--	--	lincRNA	Annotated_lncRNA	chr8	114650970	114906809	+	4	379	63
ALDBSSCT0000004007	ALDBSSCG0000002414	--	--	lincRNA	Annotated_lncRNA	chr14	96085380	96099744	-	2	1445	143
ALDBSSCT0000004000	ALDBSSCG0000002411	--	--	lincRNA	Annotated_lncRNA	chr14	95282526	95283754	-	2	1223	61
ALDBSSCT0000000035	ALDBSSCG0000000019	--	--	lincRNA	Annotated_lncRNA	chr1	9414740	9417681	+	2	1906	110
ALDBSSCT0000009250	ALDBSSCG0000005635	--	--	lincRNA	Annotated_lncRNA	chr6	17414410	17419674	-	3	3118	159
ALDBSSCT0000009251	ALDBSSCG0000005636	--	--	lincRNA	Annotated_lncRNA	chr6	17421839	17425684	-	2	3056	204
ENSSSCT00000016750	ENSSSCG00000015375	ITGB8	-	processed_transcript	Annotated_lncRNA	chr9	98589971	98766514	+	14	2708	843
ALDBSSCT0000004340	ALDBSSCG0000002627	--	--	lincRNA	Annotated_lncRNA	chr15	142103242	142153473	+	3	1981	108
ALDBSSCT0000008471	ALDBSSCG0000005148	--	--	lincRNA	Annotated_lncRNA	chr5	109560372	109627634	+	2	1871	82
ALDBSSCT0000004346	ALDBSSCG0000002632	--	--	lincRNA	Annotated_lncRNA	chr15	145073729	145100991	+	4	863	123
ALDBSSCT0000004345	ALDBSSCG0000002632	--	--	lincRNA	Annotated_lncRNA	chr15	145073723	145100991	+	5	941	123
ALDBSSCT0000004344	ALDBSSCG0000002631	--	--	lincRNA	Annotated_lncRNA	chr15	144814220	144829051	+	2	357	104
ALDBSSCT0000008478	ALDBSSCG0000005154	--	--	lincRNA	Annotated_lncRNA	chr5	2162429	2167414	-	2	1283	141
ALDBSSCT0000011008	ALDBSSCG0000006678	--	--	lincRNA	Annotated_lncRNA	chr8	141702906	141729031	-	3	1044	110
ALDBSSCT0000009894	ALDBSSCG0000006017	--	--	lincRNA	Annotated_lncRNA	chr7	100864492	100867060	+	2	2467	88
ALDBSSCT0000009896	ALDBSSCG0000006019	--	--	lincRNA	Annotated_lncRNA	chr7	101613261	101641725	+	2	642	136
ALDBSSCT0000009897	ALDBSSCG0000006020	--	--	lincRNA	Annotated_lncRNA	chr7	101836641	101850076	+	2	5471	205
ALDBSSCT0000009898	ALDBSSCG0000006021	--	--	lincRNA	Annotated_lncRNA	chr7	102526650	102562327	+	2	771	140
ALDBSSCT0000009899	ALDBSSCG0000006022	--	--	lincRNA	Annotated_lncRNA	chr7	102906468	102914981	+	2	1026	92
ALDBSSCT0000011558	ALDBSSCG0000007016	--	--	lincRNA	Annotated_lncRNA	chr9	61678395	61683318	-	2	4661	173
ALDBSSCT0000011559	ALDBSSCG0000007017	--	--	lincRNA	Annotated_lncRNA	chr9	63070234	63070779	-	2	268	79
ALDBSSCT0000011177	ALDBSSCG0000006785	--	--	lincRNA	Annotated_lncRNA	chr9	51715326	51717022	+	4	939	122
ALDBSSCT0000011179	ALDBSSCG0000006787	--	--	lincRNA	Annotated_lncRNA	chr9	51970831	51972658	+	2	1073	107
ALDBSSCT0000000320	ALDBSSCG0000000186	--	--	lincRNA	Annotated_lncRNA	chr1	155395789	155403534	+	3	865	237
ALDBSSCT0000011482	ALDBSSCG0000006989	--	--	lincRNA	Annotated_lncRNA	chr9	40835708	40837691	-	2	1725	94
ALDBSSCT0000000326	ALDBSSCG0000000190	--	--	lincRNA	Annotated_lncRNA	chr1	163117061	163154667	+	3	337	81
ALDBSSCT0000006641	ALDBSSCG0000004062	--	--	lincRNA	Annotated_lncRNA	chr3	38882297	38884454	+	2	681	99
ALDBSSCT0000006643	ALDBSSCG0000004063	--	--	lincRNA	Annotated_lncRNA	chr3	39219231	39224249	+	3	736	121
ALDBSSCT0000006646	ALDBSSCG0000004065	--	--	lincRNA	Annotated_lncRNA	chr3	40058933	40063268	+	2	222	73
ALDBSSCT0000003109	ALDBSSCG0000001866	--	--	lincRNA	Annotated_lncRNA	chr13	36885595	36887973	-	2	863	75
ALDBSSCT0000003102	ALDBSSCG0000001863	--	--	lincRNA	Annotated_lncRNA	chr13	32827623	32829206	-	2	919	171
ALDBSSCT0000003039	ALDBSSCG0000001819	--	--	lincRNA	Annotated_lncRNA	chr13	216947741	216954052	+	2	3680	316
ALDBSSCT0000009078	ALDBSSCG0000005540	--	--	lincRNA	Annotated_lncRNA	chr6	125496907	125500573	+	3	1891	107
ALDBSSCT0000011394	ALDBSSCG0000006928	--	--	lincRNA	Annotated_lncRNA	chr9	335719	341768	-	3	370	117
ENSSSCT00000034557	ENSSSCG00000004334	MAP3K7	-	processed_transcript	Annotated_lncRNA	chr1	65524234	65542600	-	4	1295	174
ALDBSSCT0000006886	ALDBSSCG0000004197	--	--	lincRNA	Annotated_lncRNA	chr3	126848179	127113693	+	5	1064	89
ALDBSSCT0000010974	ALDBSSCG0000006657	--	--	lincRNA	Annotated_lncRNA	chr8	129204934	129233097	-	2	343	114
ALDBSSCT0000008272	ALDBSSCG0000005020	--	--	lincRNA	Annotated_lncRNA	chr5	15824342	15854639	+	2	323	87
ALDBSSCT0000011950	ALDBSSCG0000007272	--	--	lincRNA	Annotated_lncRNA	chrX	86697706	86698443	+	2	730	69
ALDBSSCT0000007057	ALDBSSCG0000004290	--	--	lincRNA	Annotated_lncRNA	chr3	22227017	22233489	-	4	3915	133
ALDBSSCT0000011956	ALDBSSCG0000007276	--	--	lincRNA	Annotated_lncRNA	chrX	98830979	98831537	+	2	389	103
ALDBSSCT0000011957	ALDBSSCG0000007277	--	--	lincRNA	Annotated_lncRNA	chrX	102841320	102859451	+	3	217	71
ALDBSSCT0000006507	ALDBSSCG0000003977	--	--	lincRNA	Annotated_lncRNA	chr2	157314487	157318413	-	3	1008	222
ALDBSSCT0000006500	ALDBSSCG0000003971	--	--	lincRNA	Annotated_lncRNA	chr2	153519247	153527576	-	2	4917	211
ALDBSSCT0000008290	ALDBSSCG0000005034	--	--	lincRNA	Annotated_lncRNA	chr5	23831120	23831484	+	2	204	68
ALDBSSCT0000008293	ALDBSSCG0000005036	--	--	lincRNA	Annotated_lncRNA	chr5	26710368	26807270	+	3	279	47
ENSSSCT00000022225	ENSSSCG00000020630	7SK	7SK RNA [Source:RFAM;Acc:RF00100]	misc_RNA	Annotated_lncRNA	chr7	43325550	43325784	+	1	235	58
ALDBSSCT0000003741	ALDBSSCG0000002240	--	--	lincRNA	Annotated_lncRNA	chr14	123490029	123491347	+	2	1176	391
ALDBSSCT0000008299	ALDBSSCG0000005041	--	--	lincRNA	Annotated_lncRNA	chr5	35847668	35852074	+	2	653	106
ALDBSSCT0000002613	ALDBSSCG0000001588	--	--	lincRNA	Annotated_lncRNA	chr13	34299949	34344157	+	6	1793	155
ALDBSSCT0000011769	ALDBSSCG0000007136	--	--	lincRNA	Annotated_lncRNA	chr9	148558387	148568281	-	4	2872	132
ALDBSSCT0000002346	ALDBSSCG0000001420	--	--	lincRNA	Annotated_lncRNA	chr12	5466920	5467490	-	2	250	71
ALDBSSCT0000011643	ALDBSSCG0000007068	--	--	lincRNA	Annotated_lncRNA	chr9	110036525	110039045	-	2	2463	74
ALDBSSCT0000008615	ALDBSSCG0000005243	--	--	lincRNA	Annotated_lncRNA	chr5	76448186	76450231	-	2	482	93
ALDBSSCT0000007692	ALDBSSCG0000004671	--	--	lincRNA	Annotated_lncRNA	chr4	119863677	119875288	+	2	1338	71
ALDBSSCT0000009711	ALDBSSCG0000005932	--	--	lincRNA	Annotated_lncRNA	chr7	35767615	35769635	+	2	1041	141
ALDBSSCT0000007696	ALDBSSCG0000004674	--	--	lincRNA	Annotated_lncRNA	chr4	121465810	121472608	+	3	5456	183
ALDBSSCT0000006473	ALDBSSCG0000003951	--	--	lincRNA	Annotated_lncRNA	chr2	145800600	145801940	-	2	1207	134
ALDBSSCT0000006471	ALDBSSCG0000003949	--	--	lincRNA	Annotated_lncRNA	chr2	145254894	145255887	-	2	382	127
ALDBSSCT0000003360	ALDBSSCG0000002020	--	--	lincRNA	Annotated_lncRNA	chr13	170385985	170412296	-	3	368	84
ALDBSSCT0000008852	ALDBSSCG0000005407	--	--	lincRNA	Annotated_lncRNA	chr6	48552132	48553912	+	2	1339	94
ALDBSSCT0000006478	ALDBSSCG0000003956	--	--	lincRNA	Annotated_lncRNA	chr2	147192945	147195168	-	2	1206	119
ALDBSSCT0000008856	ALDBSSCG0000005411	--	--	lincRNA	Annotated_lncRNA	chr6	51067288	51069391	+	2	1921	240
ALDBSSCT0000008855	ALDBSSCG0000005410	--	--	lincRNA	Annotated_lncRNA	chr6	50879583	50890557	+	2	209	69
ALDBSSCT0000010381	ALDBSSCG0000006304	--	--	lincRNA	Annotated_lncRNA	chr8	1291784	1292551	+	2	762	165
ALDBSSCT0000002506	ALDBSSCG0000001514	--	--	lincRNA	Annotated_lncRNA	chr12	55895278	55901389	-	3	2159	88
ALDBSSCT0000012058	ALDBSSCG0000007353	--	--	lincRNA	Annotated_lncRNA	chrX	109564479	109581842	-	4	591	139
ALDBSSCT0000008100	ALDBSSCG0000004915	--	--	lincRNA	Annotated_lncRNA	chr4	113095857	113096844	-	2	729	118
ALDBSSCT0000004658	ALDBSSCG0000002837	--	--	lincRNA	Annotated_lncRNA	chr15	154469269	154471155	-	2	1001	161
ALDBSSCT0000002187	ALDBSSCG0000001309	--	--	lincRNA	Annotated_lncRNA	chr12	15416498	15420892	+	4	1852	196
ENSSSCT00000036555	ENSSSCG00000004334	MAP3K7	-	processed_transcript	Annotated_lncRNA	chr1	65478905	65542577	-	17	2818	414
ALDBSSCT0000002185	ALDBSSCG0000001307	--	--	lincRNA	Annotated_lncRNA	chr12	15181791	15193740	+	3	221	38
ALDBSSCT0000002183	ALDBSSCG0000001305	--	--	lincRNA	Annotated_lncRNA	chr12	14864324	14869427	+	2	2257	155
ALDBSSCT0000002182	ALDBSSCG0000001304	--	--	lincRNA	Annotated_lncRNA	chr12	14719055	14729163	+	3	662	154
ALDBSSCT0000002181	ALDBSSCG0000001304	--	--	lincRNA	Annotated_lncRNA	chr12	14719029	14729163	+	2	540	94
ALDBSSCT0000011825	ALDBSSCG0000007180	--	--	lincRNA	Annotated_lncRNA	GL894574.1	67406	73081	+	2	460	102
ALDBSSCT0000003698	ALDBSSCG0000002211	--	--	lincRNA	Annotated_lncRNA	chr14	100634569	100635870	+	2	794	61
ALDBSSCT0000003699	ALDBSSCG0000002211	--	--	lincRNA	Annotated_lncRNA	chr14	100634575	100638121	+	3	202	66
ALDBSSCT0000005349	ALDBSSCG0000003236	--	--	lincRNA	Annotated_lncRNA	chr17	42398249	42405006	-	2	2058	134
ALDBSSCT0000002167	ALDBSSCG0000001297	--	--	lincRNA	Annotated_lncRNA	chr12	12472694	12478624	+	2	5220	166
ALDBSSCT0000005696	ALDBSSCG0000003459	--	--	lincRNA	Annotated_lncRNA	chr18	40277781	40302320	-	2	518	89
ALDBSSCT0000005697	ALDBSSCG0000003460	--	--	lincRNA	Annotated_lncRNA	chr18	40396341	40468369	-	6	5698	162
ALDBSSCT0000004447	ALDBSSCG0000002711	--	--	lincRNA	Annotated_lncRNA	chr15	53516558	53584877	-	3	731	105
ALDBSSCT0000002761	ALDBSSCG0000001674	--	--	lincRNA	Annotated_lncRNA	chr13	111049443	111051195	+	2	1141	135
ALDBSSCT0000007276	ALDBSSCG0000004410	--	--	lincRNA	Annotated_lncRNA	chr3	100972901	100973519	-	2	417	124
ALDBSSCT0000007275	ALDBSSCG0000004409	--	--	lincRNA	Annotated_lncRNA	chr3	100889356	100906449	-	2	1642	134
ALDBSSCT0000007272	ALDBSSCG0000004407	--	--	lincRNA	Annotated_lncRNA	chr3	100311745	100332163	-	2	608	135
ENSSSCT00000001337	ENSSSCG00000001396	SLA-8	-	processed_transcript	Annotated_lncRNA	chr7	27209603	27211264	-	3	1098	257
ALDBSSCT0000003968	ALDBSSCG0000002390	--	--	lincRNA	Annotated_lncRNA	chr14	71960121	71964828	-	2	711	77
ALDBSSCT0000001849	ALDBSSCG0000001114	--	--	lincRNA	Annotated_lncRNA	chr11	87145457	87146871	+	2	564	99
ALDBSSCT0000001848	ALDBSSCG0000001114	--	--	lincRNA	Annotated_lncRNA	chr11	87145457	87146871	+	2	625	99
ALDBSSCT0000005525	ALDBSSCG0000003350	--	--	lincRNA	Annotated_lncRNA	chr18	42733895	42751353	+	5	656	115
ALDBSSCT0000001667	ALDBSSCG0000001007	--	--	lincRNA	Annotated_lncRNA	chr11	5059746	5073749	+	3	1059	99
ENSSSCT00000036045	ENSSSCG00000004943	MAP2K1	-	processed_transcript	Annotated_lncRNA	chr1	182187872	182222849	-	8	1423	247
ALDBSSCT0000004834	ALDBSSCG0000002935	--	--	lincRNA	Annotated_lncRNA	chr16	59479045	59484235	+	2	446	50
ALDBSSCT0000004904	ALDBSSCG0000002972	--	--	lincRNA	Annotated_lncRNA	chr16	21402013	21402736	-	2	709	70
ALDBSSCT0000006258	ALDBSSCG0000003824	--	--	lincRNA	Annotated_lncRNA	chr2	43616548	43618046	-	2	556	71
ALDBSSCT0000007307	ALDBSSCG0000004435	--	--	lincRNA	Annotated_lncRNA	chr3	117294000	117297829	-	2	3681	306
ALDBSSCT0000007308	ALDBSSCG0000004435	--	--	lincRNA	Annotated_lncRNA	chr3	117294000	117298170	-	2	3957	336
ALDBSSCT0000004908	ALDBSSCG0000002974	--	--	lincRNA	Annotated_lncRNA	chr16	25729029	25732546	-	3	464	81
ALDBSSCT0000001996	ALDBSSCG0000001205	--	--	lincRNA	Annotated_lncRNA	chr11	56092171	56096454	-	2	705	59
ALDBSSCT0000001991	ALDBSSCG0000001202	--	--	lincRNA	Annotated_lncRNA	chr11	54070035	54172713	-	4	3340	112
ALDBSSCT0000001990	ALDBSSCG0000001201	--	--	lincRNA	Annotated_lncRNA	chr11	53163069	53270579	-	3	2689	151
ALDBSSCT0000006092	ALDBSSCG0000003728	--	--	lincRNA	Annotated_lncRNA	chr2	157510552	157524926	+	4	10157	213
ALDBSSCT0000001205	ALDBSSCG0000000740	--	--	lincRNA	Annotated_lncRNA	chr10	37536655	37571252	+	2	776	88
ALDBSSCT0000001206	ALDBSSCG0000000740	--	--	lincRNA	Annotated_lncRNA	chr10	37536738	37571252	+	3	761	134
ALDBSSCT0000007908	ALDBSSCG0000004791	--	--	lincRNA	Annotated_lncRNA	chr4	20951177	20974465	-	3	370	78
ALDBSSCT0000000826	ALDBSSCG0000000500	--	--	lincRNA	Annotated_lncRNA	chr1	146460084	146463647	-	2	3394	116
ALDBSSCT0000000824	ALDBSSCG0000000498	--	--	lincRNA	Annotated_lncRNA	chr1	146042400	146047730	-	2	578	80
ALDBSSCT0000000823	ALDBSSCG0000000497	--	--	lincRNA	Annotated_lncRNA	chr1	145834686	145840046	-	2	458	86
ALDBSSCT0000001198	ALDBSSCG0000000737	--	--	lincRNA	Annotated_lncRNA	chr10	33515980	33543030	+	2	249	83
ALDBSSCT0000001190	ALDBSSCG0000000734	--	--	lincRNA	Annotated_lncRNA	chr10	32180953	32183417	+	3	305	101
ALDBSSCT0000001193	ALDBSSCG0000000734	--	--	lincRNA	Annotated_lncRNA	chr10	32181177	32181772	+	2	512	134
ALDBSSCT0000001192	ALDBSSCG0000000734	--	--	lincRNA	Annotated_lncRNA	chr10	32181137	32181772	+	2	421	100
ALDBSSCT0000001334	ALDBSSCG0000000813	--	--	lincRNA	Annotated_lncRNA	chr10	71390161	71392350	+	2	1033	152
ALDBSSCT0000001440	ALDBSSCG0000000871	--	--	lincRNA	Annotated_lncRNA	chr10	17585732	17614694	-	3	1018	100
ALDBSSCT0000010169	ALDBSSCG0000006192	--	--	lincRNA	Annotated_lncRNA	chr7	57684420	57689049	-	2	461	102
ALDBSSCT0000000484	ALDBSSCG0000000289	--	--	lincRNA	Annotated_lncRNA	chr1	266683882	266688785	+	2	666	70
ALDBSSCT0000000485	ALDBSSCG0000000289	--	--	lincRNA	Annotated_lncRNA	chr1	266683922	266696524	+	3	583	91
ALDBSSCT0000000481	ALDBSSCG0000000286	--	--	lincRNA	Annotated_lncRNA	chr1	264393583	264394015	+	2	422	92
ALDBSSCT0000000483	ALDBSSCG0000000288	--	--	lincRNA	Annotated_lncRNA	chr1	266151744	266160151	+	2	437	67
ALDBSSCT0000001682	ALDBSSCG0000001015	--	--	lincRNA	Annotated_lncRNA	chr11	7316126	7323446	+	3	330	110
ALDBSSCT0000001685	ALDBSSCG0000001018	--	--	lincRNA	Annotated_lncRNA	chr11	8770513	8772099	+	4	308	99
ALDBSSCT0000001689	ALDBSSCG0000001020	--	--	lincRNA	Annotated_lncRNA	chr11	9776964	9937075	+	4	891	71
ALDBSSCT0000000553	ALDBSSCG0000000328	--	--	lincRNA	Annotated_lncRNA	chr1	303591823	303602681	+	3	580	124
ALDBSSCT0000000559	ALDBSSCG0000000330	--	--	lincRNA	Annotated_lncRNA	chr1	303870314	303870977	+	2	558	69
ALDBSSCT0000009082	ALDBSSCG0000005542	--	--	lincRNA	Annotated_lncRNA	chr6	127052381	127053707	+	2	545	119
ALDBSSCT0000009081	ALDBSSCG0000005541	--	--	lincRNA	Annotated_lncRNA	chr6	125811821	125857266	+	2	277	85
ALDBSSCT0000007574	ALDBSSCG0000004595	--	--	lincRNA	Annotated_lncRNA	chr4	77206978	77209739	+	3	1331	107
ALDBSSCT0000007879	ALDBSSCG0000004771	--	--	lincRNA	Annotated_lncRNA	chr4	12468887	12615670	-	3	616	118
ALDBSSCT0000010704	ALDBSSCG0000006483	--	--	lincRNA	Annotated_lncRNA	chr8	146970279	147020297	+	2	2048	248
ALDBSSCT0000010705	ALDBSSCG0000006484	--	--	lincRNA	Annotated_lncRNA	chr8	147025124	147136965	+	3	456	88
ALDBSSCT0000010700	ALDBSSCG0000006479	--	--	lincRNA	Annotated_lncRNA	chr8	145845634	145846608	+	2	662	89
ALDBSSCT0000010368	ALDBSSCG0000006297	--	--	lincRNA	Annotated_lncRNA	chr7	131294482	131299557	-	2	438	82
ALDBSSCT0000010369	ALDBSSCG0000006298	--	--	lincRNA	Annotated_lncRNA	chr7	131387859	131389321	-	2	1092	236
ALDBSSCT0000010367	ALDBSSCG0000006296	--	--	lincRNA	Annotated_lncRNA	chr7	130866113	130867866	-	2	1086	147
ENSSSCT00000035380	ENSSSCG00000031004	CH242-227G20.3	-	lincRNA	Annotated_lncRNA	chrX	22075081	22076913	+	1	1833	101
ALDBSSCT0000001533	ALDBSSCG0000000934	--	--	lincRNA	Annotated_lncRNA	chr10	51926319	51927198	-	2	761	165
ALDBSSCT0000005708	ALDBSSCG0000003464	--	--	lincRNA	Annotated_lncRNA	chr18	42159865	42170214	-	3	1007	84
ALDBSSCT0000009715	ALDBSSCG0000005934	--	--	lincRNA	Annotated_lncRNA	chr7	37651803	37660260	+	4	1688	113
ALDBSSCT0000009714	ALDBSSCG0000005934	--	--	lincRNA	Annotated_lncRNA	chr7	37642289	37660260	+	3	1721	135
ALDBSSCT0000004016	ALDBSSCG0000002420	--	--	lincRNA	Annotated_lncRNA	chr14	105561720	105564095	-	2	531	69
ALDBSSCT0000009247	ALDBSSCG0000005632	--	--	lincRNA	Annotated_lncRNA	chr6	15056160	15057194	-	2	748	87
ALDBSSCT0000004337	ALDBSSCG0000002626	--	--	lincRNA	Annotated_lncRNA	chr15	141933109	141940679	+	3	1112	130
ALDBSSCT0000004335	ALDBSSCG0000002624	--	--	lincRNA	Annotated_lncRNA	chr15	139179859	139181574	+	2	1591	105
ALDBSSCT0000010385	ALDBSSCG0000006307	--	--	lincRNA	Annotated_lncRNA	chr8	2959045	2962101	+	3	1042	241
ALDBSSCT0000002368	ALDBSSCG0000001433	--	--	lincRNA	Annotated_lncRNA	chr12	11794919	11796165	-	2	764	86
ALDBSSCT0000009887	ALDBSSCG0000006012	--	--	lincRNA	Annotated_lncRNA	chr7	98267227	98270732	+	2	1429	154
ALDBSSCT0000010016	ALDBSSCG0000006091	--	--	lincRNA	Annotated_lncRNA	chr7	3173962	3184714	-	2	1630	240
ALDBSSCT0000011011	ALDBSSCG0000006681	--	--	lincRNA	Annotated_lncRNA	chr8	144196432	144200622	-	2	437	78
ALDBSSCT0000011542	ALDBSSCG0000007007	--	--	lincRNA	Annotated_lncRNA	chr9	50679328	50680252	-	2	437	107
ALDBSSCT0000010151	ALDBSSCG0000006180	--	--	lincRNA	Annotated_lncRNA	chr7	43071152	43111191	-	4	519	73
ALDBSSCT0000009400	ALDBSSCG0000005733	--	--	lincRNA	Annotated_lncRNA	chr6	64903318	64951857	-	3	299	99
ALDBSSCT0000007471	ALDBSSCG0000004527	--	--	lincRNA	Annotated_lncRNA	chr4	16844942	16852536	+	2	533	137
ALDBSSCT0000004488	ALDBSSCG0000002734	--	--	lincRNA	Annotated_lncRNA	chr15	70682527	70689189	-	2	6530	124
ALDBSSCT0000004489	ALDBSSCG0000002735	--	--	lincRNA	Annotated_lncRNA	chr15	71346052	71347817	-	2	261	52
ALDBSSCT0000006654	ALDBSSCG0000004071	--	--	lincRNA	Annotated_lncRNA	chr3	40573495	40576614	+	3	2527	217
ALDBSSCT0000006650	ALDBSSCG0000004067	--	--	lincRNA	Annotated_lncRNA	chr3	40281583	40285210	+	2	1090	101
ALDBSSCT0000006659	ALDBSSCG0000004072	--	--	lincRNA	Annotated_lncRNA	chr3	40600707	40602602	+	2	1223	189
ENSSSCT00000035899	ENSSSCG00000004600	CH242-58J12.2	-	processed_transcript	Annotated_lncRNA	chr1	126926288	126983240	-	9	977	298
ALDBSSCT0000008044	ALDBSSCG0000004882	--	--	lincRNA	Annotated_lncRNA	chr4	95670868	95689579	-	2	611	108
ALDBSSCT0000011380	ALDBSSCG0000006916	--	--	lincRNA	Annotated_lncRNA	chr9	148528217	148534575	+	2	5313	191
ALDBSSCT0000011336	ALDBSSCG0000006884	--	--	lincRNA	Annotated_lncRNA	chr9	132505159	132507510	+	2	2335	195
ALDBSSCT0000009665	ALDBSSCG0000005899	--	--	lincRNA	Annotated_lncRNA	chr7	18521854	18534604	+	2	237	47
ALDBSSCT0000009664	ALDBSSCG0000005898	--	--	lincRNA	Annotated_lncRNA	chr7	17908768	18326695	+	5	16813	168
ALDBSSCT0000007127	ALDBSSCG0000004336	--	--	lincRNA	Annotated_lncRNA	chr3	44332952	44344012	-	2	6324	123
ALDBSSCT0000004247	ALDBSSCG0000002574	--	--	lincRNA	Annotated_lncRNA	chr15	92467600	92470041	+	2	826	120
ALDBSSCT0000003596	ALDBSSCG0000002150	--	--	lincRNA	Annotated_lncRNA	chr14	51094919	51106707	+	2	244	81
ALDBSSCT0000007047	ALDBSSCG0000004287	--	--	lincRNA	Annotated_lncRNA	chr3	19939741	19945968	-	2	236	78
ALDBSSCT0000007041	ALDBSSCG0000004285	--	--	lincRNA	Annotated_lncRNA	chr3	18344084	18353941	-	3	241	80
ALDBSSCT0000007043	ALDBSSCG0000004285	--	--	lincRNA	Annotated_lncRNA	chr3	18344308	18354020	-	3	647	137
ALDBSSCT0000007042	ALDBSSCG0000004285	--	--	lincRNA	Annotated_lncRNA	chr3	18344084	18354275	-	3	278	92
ALDBSSCT0000011949	ALDBSSCG0000007271	--	--	lincRNA	Annotated_lncRNA	chrX	78275467	78279263	+	4	677	84
ALDBSSCT0000003754	ALDBSSCG0000002250	--	--	lincRNA	Annotated_lncRNA	chr14	132405827	132406780	+	2	844	97
ALDBSSCT0000008919	ALDBSSCG0000005451	--	--	lincRNA	Annotated_lncRNA	chr6	63952115	63955469	+	2	797	78
ALDBSSCT0000003201	ALDBSSCG0000001928	--	--	lincRNA	Annotated_lncRNA	chr13	80720757	80738851	-	3	4250	198
ALDBSSCT0000005821	ALDBSSCG0000003540	--	--	lincRNA	Annotated_lncRNA	chr2	17689989	17693070	+	3	436	77
ENSSSCT00000035961	ENSSSCG00000031026	CH242-369P7.3	-	antisense	Annotated_lncRNA	chr9	73760584	73761409	+	2	584	123
ALDBSSCT0000005824	ALDBSSCG0000003542	--	--	lincRNA	Annotated_lncRNA	chr2	17755529	17770980	+	5	330	41
ALDBSSCT0000005826	ALDBSSCG0000003544	--	--	lincRNA	Annotated_lncRNA	chr2	18918687	18924186	+	2	3564	277
ALDBSSCT0000008629	ALDBSSCG0000005251	--	--	lincRNA	Annotated_lncRNA	chr5	81203989	81205248	-	2	979	86
ALDBSSCT0000008828	ALDBSSCG0000005392	--	--	lincRNA	Annotated_lncRNA	chr6	44528417	44535714	+	4	327	92
ALDBSSCT0000008822	ALDBSSCG0000005388	--	--	lincRNA	Annotated_lncRNA	chr6	42424227	42509981	+	2	1253	201
ALDBSSCT0000008820	ALDBSSCG0000005387	--	--	lincRNA	Annotated_lncRNA	chr6	41805551	41828609	+	4	1716	170
ALDBSSCT0000008821	ALDBSSCG0000005388	--	--	lincRNA	Annotated_lncRNA	chr6	42424227	42509981	+	3	1581	271
ALDBSSCT0000012047	ALDBSSCG0000007345	--	--	lincRNA	Annotated_lncRNA	chrX	74286044	74351676	-	2	261	87
ALDBSSCT0000012046	ALDBSSCG0000007344	--	--	lincRNA	Annotated_lncRNA	chrX	74026107	74026474	-	2	242	77
ALDBSSCT0000012044	ALDBSSCG0000007342	--	--	lincRNA	Annotated_lncRNA	chrX	71485982	71505727	-	2	768	54
ALDBSSCT0000012041	ALDBSSCG0000007340	--	--	lincRNA	Annotated_lncRNA	chrX	68862692	68870587	-	2	3515	122
ALDBSSCT0000012048	ALDBSSCG0000007346	--	--	lincRNA	Annotated_lncRNA	chrX	78166158	78182743	-	2	984	66
ALDBSSCT0000004462	ALDBSSCG0000002719	--	--	lincRNA	Annotated_lncRNA	chr15	61704909	61705466	-	2	397	77
ALDBSSCT0000004463	ALDBSSCG0000002720	--	--	lincRNA	Annotated_lncRNA	chr15	61933261	61946104	-	2	6192	214
ALDBSSCT0000008137	ALDBSSCG0000004938	--	--	lincRNA	Annotated_lncRNA	chr4	121890250	121897830	-	3	4585	126
ALDBSSCT0000008130	ALDBSSCG0000004933	--	--	lincRNA	Annotated_lncRNA	chr4	120819638	120826935	-	3	1689	106
ALDBSSCT0000008132	ALDBSSCG0000004935	--	--	lincRNA	Annotated_lncRNA	chr4	121137841	121145827	-	2	7137	95
ALDBSSCT0000004465	ALDBSSCG0000002721	--	--	lincRNA	Annotated_lncRNA	chr15	62238821	62245865	-	2	2896	99
ALDBSSCT0000004660	ALDBSSCG0000002839	--	--	lincRNA	Annotated_lncRNA	chr15	154704644	154710007	-	4	706	121
ALDBSSCT0000011428	ALDBSSCG0000006950	--	--	lincRNA	Annotated_lncRNA	chr9	8096732	8099417	-	2	1820	123
ALDBSSCT0000011838	ALDBSSCG0000007187	--	--	lincRNA	Annotated_lncRNA	GL895308.2	54923	77481	-	4	318	65
ALDBSSCT0000003683	ALDBSSCG0000002204	--	--	lincRNA	Annotated_lncRNA	chr14	95622064	95650704	+	4	1585	162
ALDBSSCT0000003682	ALDBSSCG0000002204	--	--	lincRNA	Annotated_lncRNA	chr14	95622064	95650704	+	4	1539	162
ALDBSSCT0000003687	ALDBSSCG0000002206	--	--	lincRNA	Annotated_lncRNA	chr14	97100746	97113386	+	2	389	82
ALDBSSCT0000003685	ALDBSSCG0000002204	--	--	lincRNA	Annotated_lncRNA	chr14	95622122	95650704	+	3	2189	162
ALDBSSCT0000003684	ALDBSSCG0000002204	--	--	lincRNA	Annotated_lncRNA	chr14	95622064	95650704	+	3	2293	162
ALDBSSCT0000002151	ALDBSSCG0000001288	--	--	lincRNA	Annotated_lncRNA	chr12	7966479	7969181	+	2	1279	145
ALDBSSCT0000002406	ALDBSSCG0000001457	--	--	lincRNA	Annotated_lncRNA	chr12	24004719	24010077	-	3	2556	111
ALDBSSCT0000002407	ALDBSSCG0000001457	--	--	lincRNA	Annotated_lncRNA	chr12	24007745	24010073	-	2	810	68
ALDBSSCT0000002404	ALDBSSCG0000001455	--	--	lincRNA	Annotated_lncRNA	chr12	23213604	23219751	-	3	1842	141
ALDBSSCT0000005353	ALDBSSCG0000003239	--	--	lincRNA	Annotated_lncRNA	chr17	46027165	46035591	-	2	1640	127
ALDBSSCT0000005352	ALDBSSCG0000003239	--	--	lincRNA	Annotated_lncRNA	chr17	46025610	46030777	-	2	4107	217
ALDBSSCT0000002792	ALDBSSCG0000001695	--	--	lincRNA	Annotated_lncRNA	chr13	125304219	125743361	+	3	489	94
ALDBSSCT0000002791	ALDBSSCG0000001694	--	--	lincRNA	Annotated_lncRNA	chr13	125135949	125237946	+	3	262	54
ALDBSSCT0000007269	ALDBSSCG0000004405	--	--	lincRNA	Annotated_lncRNA	chr3	99740513	99754933	-	3	1984	157
ALDBSSCT0000007268	ALDBSSCG0000004405	--	--	lincRNA	Annotated_lncRNA	chr3	99740513	99743199	-	2	2204	157
ALDBSSCT0000005753	ALDBSSCG0000003491	--	--	lincRNA	Annotated_lncRNA	chr18	55987408	55989754	-	2	744	90
ALDBSSCT0000005751	ALDBSSCG0000003489	--	--	lincRNA	Annotated_lncRNA	chr18	55144069	55145935	-	2	1411	123
ALDBSSCT0000006892	ALDBSSCG0000004200	--	--	lincRNA	Annotated_lncRNA	chr3	128160814	128162845	+	3	834	106
ALDBSSCT0000006313	ALDBSSCG0000003858	--	--	lincRNA	Annotated_lncRNA	chr2	66208018	66209782	-	3	954	179
ENSSSCT00000034949	ENSSSCG00000031021	CH242-81B3.2	-	antisense	Annotated_lncRNA	chrX	38605879	38612241	-	2	453	91
ALDBSSCT0000001055	ALDBSSCG0000000650	--	--	lincRNA	Annotated_lncRNA	chr1	293406824	293419310	-	3	627	111
ALDBSSCT0000001056	ALDBSSCG0000000651	--	--	lincRNA	Annotated_lncRNA	chr1	293507083	293508684	-	2	1068	120
ALDBSSCT0000004808	ALDBSSCG0000002922	--	--	lincRNA	Annotated_lncRNA	chr16	54804285	54810740	+	4	2552	93
ALDBSSCT0000001839	ALDBSSCG0000001108	--	--	lincRNA	Annotated_lncRNA	chr11	84542214	84546088	+	2	3723	265
ENSSSCT00000036055	ENSSSCG00000007280	ITCH	-	processed_transcript	Annotated_lncRNA	chr17	43030475	43114390	+	22	2791	687
ALDBSSCT0000004806	ALDBSSCG0000002922	--	--	lincRNA	Annotated_lncRNA	chr16	54803904	54810740	+	5	3079	92
ALDBSSCT0000007313	ALDBSSCG0000004439	--	--	lincRNA	Annotated_lncRNA	chr3	117931808	117932821	-	2	493	81
ALDBSSCT0000006228	ALDBSSCG0000003804	--	--	lincRNA	Annotated_lncRNA	chr2	27615287	27615758	-	2	467	71
ALDBSSCT0000006229	ALDBSSCG0000003805	--	--	lincRNA	Annotated_lncRNA	chr2	27627666	27631051	-	2	2489	180
ENSSSCT00000022108	ENSSSCG00000020513	7SK	7SK RNA [Source:RFAM;Acc:RF00100]	misc_RNA	Annotated_lncRNA	chr10	54832093	54832370	-	1	278	52
ALDBSSCT0000007044	ALDBSSCG0000004285	--	--	lincRNA	Annotated_lncRNA	chr3	18344308	18354283	-	3	613	125
ENSSSCT00000013050	ENSSSCG00000011926	CD200R1L	-	processed_transcript	Annotated_lncRNA	chr13	156623779	156665967	+	6	1383	307
ALDBSSCT0000003595	ALDBSSCG0000002149	--	--	lincRNA	Annotated_lncRNA	chr14	49759489	49760671	+	2	1101	122
ALDBSSCT0000001947	ALDBSSCG0000001173	--	--	lincRNA	Annotated_lncRNA	chr11	18740623	18860403	-	3	1110	210
ALDBSSCT0000001944	ALDBSSCG0000001172	--	--	lincRNA	Annotated_lncRNA	chr11	18603509	18612838	-	3	2277	161
ALDBSSCT0000000638	ALDBSSCG0000000384	--	--	lincRNA	Annotated_lncRNA	chr1	10261474	10309143	-	3	1106	141
ALDBSSCT0000007913	ALDBSSCG0000004792	--	--	lincRNA	Annotated_lncRNA	chr4	21340721	21342544	-	2	1299	104
ALDBSSCT0000007910	ALDBSSCG0000004792	--	--	lincRNA	Annotated_lncRNA	chr4	21182181	21342552	-	6	705	122
ALDBSSCT0000006130	ALDBSSCG0000003745	--	--	lincRNA	Annotated_lncRNA	chr2	3270561	3275705	-	2	3917	225
ENSSSCT00000027578	ENSSSCG00000026924	KIFC2	-	processed_transcript	Annotated_lncRNA	chr4	415603	422886	-	18	3047	777
ALDBSSCT0000000833	ALDBSSCG0000000505	--	--	lincRNA	Annotated_lncRNA	chr1	152037212	152073103	-	2	353	82
ALDBSSCT0000006138	ALDBSSCG0000003751	--	--	lincRNA	Annotated_lncRNA	chr2	3880159	3880641	-	2	295	97
ALDBSSCT0000001302	ALDBSSCG0000000792	--	--	lincRNA	Annotated_lncRNA	chr10	63560197	63563522	+	2	534	166
ALDBSSCT0000001308	ALDBSSCG0000000796	--	--	lincRNA	Annotated_lncRNA	chr10	65121774	65152480	+	3	1035	95
ALDBSSCT0000000127	ALDBSSCG0000000079	--	--	lincRNA	Annotated_lncRNA	chr1	56854870	56870820	+	3	408	102
ALDBSSCT0000001464	ALDBSSCG0000000884	--	--	lincRNA	Annotated_lncRNA	chr10	25242268	25245674	-	2	495	132
ALDBSSCT0000010171	ALDBSSCG0000006194	--	--	lincRNA	Annotated_lncRNA	chr7	60604621	60604957	-	2	279	93
ALDBSSCT0000010172	ALDBSSCG0000006195	--	--	lincRNA	Annotated_lncRNA	chr7	60624571	60647062	-	2	1262	194
ALDBSSCT0000010174	ALDBSSCG0000006197	--	--	lincRNA	Annotated_lncRNA	chr7	61955263	61956016	-	2	747	84
ENSSSCT00000020410	ENSSSCG00000018815	7SK	7SK RNA [Source:RFAM;Acc:RF00100]	misc_RNA	Annotated_lncRNA	chr13	50162106	50162385	-	1	280	91
ALDBSSCT0000003756	ALDBSSCG0000002252	--	--	lincRNA	Annotated_lncRNA	chr14	135078952	135079886	+	2	442	81
ALDBSSCT0000000541	ALDBSSCG0000000322	--	--	lincRNA	Annotated_lncRNA	chr1	301365113	301378017	+	2	1902	98
ALDBSSCT0000000543	ALDBSSCG0000000324	--	--	lincRNA	Annotated_lncRNA	chr1	302437521	302438922	+	2	726	147
ALDBSSCT0000000014	ALDBSSCG0000000008	--	--	lincRNA	Annotated_lncRNA	chr1	3680953	3688877	+	2	385	124
ALDBSSCT0000000346	ALDBSSCG0000000207	--	--	lincRNA	Annotated_lncRNA	chr1	179704451	179706225	+	2	1100	73
ENSSSCT00000020631	ENSSSCG00000019036	7SK	7SK RNA [Source:RFAM;Acc:RF00100]	misc_RNA	Annotated_lncRNA	chr15	62255808	62256122	+	1	315	59
ALDBSSCT0000007865	ALDBSSCG0000004760	--	--	lincRNA	Annotated_lncRNA	chr4	9144985	9146322	-	2	363	92
ALDBSSCT0000000343	ALDBSSCG0000000204	--	--	lincRNA	Annotated_lncRNA	chr1	175983890	175993067	+	2	2914	165
ALDBSSCT0000000490	ALDBSSCG0000000292	--	--	lincRNA	Annotated_lncRNA	chr1	267659342	267660158	+	2	811	52
ALDBSSCT0000010371	ALDBSSCG0000006299	--	--	lincRNA	Annotated_lncRNA	chr7	132145816	132164645	-	5	1251	140
ALDBSSCT0000011716	ALDBSSCG0000007110	--	--	lincRNA	Annotated_lncRNA	chr9	135738153	135742351	-	2	1383	163
ALDBSSCT0000011714	ALDBSSCG0000007110	--	--	lincRNA	Annotated_lncRNA	chr9	135700285	135742370	-	3	2500	163
ALDBSSCT0000011713	ALDBSSCG0000007109	--	--	lincRNA	Annotated_lncRNA	chr9	135582843	135613589	-	3	779	104
ALDBSSCT0000004061	ALDBSSCG0000002455	--	--	lincRNA	Annotated_lncRNA	chr14	138285172	138332731	-	2	415	114
ALDBSSCT0000009186	ALDBSSCG0000005594	--	--	lincRNA	Annotated_lncRNA	chr6	156399133	156413422	+	5	2025	142
ALDBSSCT0000004326	ALDBSSCG0000002618	--	--	lincRNA	Annotated_lncRNA	chr15	133508196	133509100	+	2	768	91
ALDBSSCT0000009181	ALDBSSCG0000005593	--	--	lincRNA	Annotated_lncRNA	chr6	156127454	156128279	+	2	679	158
ENSSSCT00000021690	ENSSSCG00000020095	7SK	7SK RNA [Source:RFAM;Acc:RF00100]	misc_RNA	Annotated_lncRNA	chr1	35489275	35489549	-	1	275	41
ALDBSSCT0000009188	ALDBSSCG0000005595	--	--	lincRNA	Annotated_lncRNA	chr6	157053626	157055864	+	2	479	156
ALDBSSCT0000010007	ALDBSSCG0000006085	--	--	lincRNA	Annotated_lncRNA	chr7	2451928	2454333	-	2	1887	163
ALDBSSCT0000011024	ALDBSSCG0000006688	--	--	lincRNA	Annotated_lncRNA	chr8	146038679	146047480	-	5	2278	148
ALDBSSCT0000010008	ALDBSSCG0000006085	--	--	lincRNA	Annotated_lncRNA	chr7	2451928	2454600	-	2	1922	163
ALDBSSCT0000011534	ALDBSSCG0000007004	--	--	lincRNA	Annotated_lncRNA	chr9	48031773	48037587	-	4	1041	89
ALDBSSCT0000011020	ALDBSSCG0000006687	--	--	lincRNA	Annotated_lncRNA	chr8	145953619	145971586	-	5	1239	146
ALDBSSCT0000011023	ALDBSSCG0000006687	--	--	lincRNA	Annotated_lncRNA	chr8	145965632	145971586	-	3	833	70
ALDBSSCT0000011159	ALDBSSCG0000006773	--	--	lincRNA	Annotated_lncRNA	chr9	46795312	46810466	+	5	338	72
ALDBSSCT0000009474	ALDBSSCG0000005778	--	--	lincRNA	Annotated_lncRNA	chr6	96138072	96163022	-	3	10103	195
ALDBSSCT0000009473	ALDBSSCG0000005778	--	--	lincRNA	Annotated_lncRNA	chr6	96138072	96162231	-	2	9184	195
ALDBSSCT0000007463	ALDBSSCG0000004522	--	--	lincRNA	Annotated_lncRNA	chr4	15130687	15132078	+	2	314	60
ALDBSSCT0000007462	ALDBSSCG0000004522	--	--	lincRNA	Annotated_lncRNA	chr4	15130563	15140265	+	2	300	63
ALDBSSCT0000003292	ALDBSSCG0000001983	--	--	lincRNA	Annotated_lncRNA	chr13	140626946	140631158	-	4	2483	144
ALDBSSCT0000009479	ALDBSSCG0000005780	--	--	lincRNA	Annotated_lncRNA	chr6	97634443	97650721	-	5	2413	125
ALDBSSCT0000008740	ALDBSSCG0000005333	--	--	lincRNA	Annotated_lncRNA	chr6	12256448	12257831	+	2	894	97
ALDBSSCT0000009986	ALDBSSCG0000006074	--	--	lincRNA	Annotated_lncRNA	chr7	130205537	130214654	+	3	3932	212
ALDBSSCT0000004496	ALDBSSCG0000002738	--	--	lincRNA	Annotated_lncRNA	chr15	73126924	73189341	-	2	287	95
ALDBSSCT0000009984	ALDBSSCG0000006074	--	--	lincRNA	Annotated_lncRNA	chr7	130204880	130214654	+	3	884	215
ALDBSSCT0000009980	ALDBSSCG0000006070	--	--	lincRNA	Annotated_lncRNA	chr7	129269254	129270012	+	2	606	152
ALDBSSCT0000004490	ALDBSSCG0000002736	--	--	lincRNA	Annotated_lncRNA	chr15	71765715	71823466	-	2	912	117
ALDBSSCT0000005940	ALDBSSCG0000003630	--	--	lincRNA	Annotated_lncRNA	chr2	81306226	81309111	+	3	419	64
ENSSSCT00000034287	ENSSSCG00000001396	SLA-8	-	processed_transcript	Annotated_lncRNA	chr7	27626975	27627652	-	2	541	66
ALDBSSCT0000008588	ALDBSSCG0000005228	--	--	lincRNA	Annotated_lncRNA	chr5	64777292	64804282	-	4	621	103
ALDBSSCT0000004250	ALDBSSCG0000002575	--	--	lincRNA	Annotated_lncRNA	chr15	93751638	93777171	+	6	595	169
ALDBSSCT0000010953	ALDBSSCG0000006639	--	--	lincRNA	Annotated_lncRNA	chr8	110321323	110324627	-	2	384	90
ALDBSSCT0000009693	ALDBSSCG0000005916	--	--	lincRNA	Annotated_lncRNA	chr7	28534135	28537774	+	2	1448	99
ALDBSSCT0000010950	ALDBSSCG0000006636	--	--	lincRNA	Annotated_lncRNA	chr8	108197217	108199556	-	2	1616	145
ALDBSSCT0000009694	ALDBSSCG0000005917	--	--	lincRNA	Annotated_lncRNA	chr7	28698831	28699181	+	2	212	67
ALDBSSCT0000004780	ALDBSSCG0000002907	--	--	lincRNA	Annotated_lncRNA	chr16	43138310	43228075	+	5	408	88
ALDBSSCT0000007070	ALDBSSCG0000004297	--	--	lincRNA	Annotated_lncRNA	chr3	25694421	25703624	-	3	1193	133
ALDBSSCT0000007075	ALDBSSCG0000004300	--	--	lincRNA	Annotated_lncRNA	chr3	28055138	28160146	-	2	233	77
ALDBSSCT0000003768	ALDBSSCG0000002258	--	--	lincRNA	Annotated_lncRNA	chr14	138928505	138929600	+	3	799	95
ALDBSSCT0000008900	ALDBSSCG0000005440	--	--	lincRNA	Annotated_lncRNA	chr6	58332909	58335284	+	2	1812	128
ALDBSSCT0000005819	ALDBSSCG0000003538	--	--	lincRNA	Annotated_lncRNA	chr2	16111642	16112999	+	3	647	88
ALDBSSCT0000008637	ALDBSSCG0000005257	--	--	lincRNA	Annotated_lncRNA	chr5	83802699	83804744	-	2	673	163
ALDBSSCT0000008636	ALDBSSCG0000005256	--	--	lincRNA	Annotated_lncRNA	chr5	82959879	82960705	-	2	791	52
ALDBSSCT0000008630	ALDBSSCG0000005252	--	--	lincRNA	Annotated_lncRNA	chr5	81373620	81375887	-	2	1346	247
ALDBSSCT0000007673	ALDBSSCG0000004659	--	--	lincRNA	Annotated_lncRNA	chr4	110273431	110278677	+	2	3082	122
ALDBSSCT0000007671	ALDBSSCG0000004659	--	--	lincRNA	Annotated_lncRNA	chr4	110271463	110278831	+	4	627	116
ALDBSSCT0000007674	ALDBSSCG0000004660	--	--	lincRNA	Annotated_lncRNA	chr4	111540349	111542601	+	2	2246	162
ALDBSSCT0000007675	ALDBSSCG0000004661	--	--	lincRNA	Annotated_lncRNA	chr4	112944241	112945990	+	2	1539	96
ALDBSSCT0000008839	ALDBSSCG0000005400	--	--	lincRNA	Annotated_lncRNA	chr6	46615906	46619200	+	3	562	89
ALDBSSCT0000008838	ALDBSSCG0000005399	--	--	lincRNA	Annotated_lncRNA	chr6	46563210	46604364	+	2	1779	187
ALDBSSCT0000003307	ALDBSSCG0000001989	--	--	lincRNA	Annotated_lncRNA	chr13	144607493	144621200	-	2	256	85
ALDBSSCT0000008837	ALDBSSCG0000005399	--	--	lincRNA	Annotated_lncRNA	chr6	46563183	46604364	+	3	1486	187
ALDBSSCT0000008831	ALDBSSCG0000005393	--	--	lincRNA	Annotated_lncRNA	chr6	44603127	44603512	+	2	381	127
ALDBSSCT0000008833	ALDBSSCG0000005395	--	--	lincRNA	Annotated_lncRNA	chr6	44781588	44782741	+	2	1034	157
ALDBSSCT0000008832	ALDBSSCG0000005394	--	--	lincRNA	Annotated_lncRNA	chr6	44770545	44772352	+	2	1101	107
ALDBSSCT0000011747	ALDBSSCG0000007127	--	--	lincRNA	Annotated_lncRNA	chr9	144991913	144993844	-	2	1292	72
ALDBSSCT0000004471	ALDBSSCG0000002725	--	--	lincRNA	Annotated_lncRNA	chr15	63711797	63721337	-	2	5027	132
ALDBSSCT0000007788	ALDBSSCG0000004718	--	--	lincRNA	Annotated_lncRNA	chr4	140341524	140444455	+	4	833	114
ALDBSSCT0000004479	ALDBSSCG0000002730	--	--	lincRNA	Annotated_lncRNA	chr15	66239842	66244077	-	2	822	130
ALDBSSCT0000007787	ALDBSSCG0000004717	--	--	lincRNA	Annotated_lncRNA	chr4	140215428	140216055	+	3	302	64
ALDBSSCT0000007784	ALDBSSCG0000004714	--	--	lincRNA	Annotated_lncRNA	chr4	140031896	140039210	+	2	434	101
ALDBSSCT0000008120	ALDBSSCG0000004927	--	--	lincRNA	Annotated_lncRNA	chr4	117499095	117501224	-	2	2123	87
ALDBSSCT0000007780	ALDBSSCG0000004714	--	--	lincRNA	Annotated_lncRNA	chr4	139985550	140111129	+	6	2420	172
ALDBSSCT0000011846	ALDBSSCG0000007195	--	--	lincRNA	Annotated_lncRNA	GL896152.2	24065	25471	-	2	1302	71
ALDBSSCT0000011847	ALDBSSCG0000007196	--	--	lincRNA	Annotated_lncRNA	GL896183.1	69460	70364	+	2	825	114
ALDBSSCT0000011845	ALDBSSCG0000007194	--	--	lincRNA	Annotated_lncRNA	GL895994.1	42341	45385	+	2	2946	110
ALDBSSCT0000011843	ALDBSSCG0000007192	--	--	lincRNA	Annotated_lncRNA	GL895967.2	59936	60331	-	2	232	72
ALDBSSCT0000003942	ALDBSSCG0000002374	--	--	lincRNA	Annotated_lncRNA	chr14	66515034	66519276	-	2	4121	145
ALDBSSCT0000003416	ALDBSSCG0000002055	--	--	lincRNA	Annotated_lncRNA	chr13	210988725	210991362	-	2	2630	147
ALDBSSCT0000003946	ALDBSSCG0000002377	--	--	lincRNA	Annotated_lncRNA	chr14	68150707	68152942	-	2	547	121
ALDBSSCT0000003947	ALDBSSCG0000002378	--	--	lincRNA	Annotated_lncRNA	chr14	69000516	69222309	-	3	948	162
ALDBSSCT0000003948	ALDBSSCG0000002378	--	--	lincRNA	Annotated_lncRNA	chr14	69000516	69222321	-	3	361	101
ALDBSSCT0000002142	ALDBSSCG0000001283	--	--	lincRNA	Annotated_lncRNA	chr12	6548675	6555661	+	2	282	93
ALDBSSCT0000002413	ALDBSSCG0000001460	--	--	lincRNA	Annotated_lncRNA	chr12	26667004	26683385	-	3	1021	120
ALDBSSCT0000002412	ALDBSSCG0000001460	--	--	lincRNA	Annotated_lncRNA	chr12	26667004	26683382	-	3	1604	114
ALDBSSCT0000002781	ALDBSSCG0000001687	--	--	lincRNA	Annotated_lncRNA	chr13	119038007	119121690	+	5	1403	169
ENSSSCT00000033495	ENSSSCG00000030972	CH242-64G23.3	-	lincRNA	Annotated_lncRNA	chrX	112827132	112829236	+	2	536	178
ALDBSSCT0000007092	ALDBSSCG0000004311	--	--	lincRNA	Annotated_lncRNA	chr3	34638450	34639357	-	2	813	90
ALDBSSCT0000003471	ALDBSSCG0000002092	--	--	lincRNA	Annotated_lncRNA	chr14	13054511	13060086	+	2	1239	85
ALDBSSCT0000002099	ALDBSSCG0000001263	--	--	lincRNA	Annotated_lncRNA	chr11	86485295	86488936	-	3	1141	92
ENSSSCT00000036444	ENSSSCG00000007280	ITCH	-	processed_transcript	Annotated_lncRNA	chr17	43030475	43114974	+	23	3517	755
ALDBSSCT0000007254	ALDBSSCG0000004398	--	--	lincRNA	Annotated_lncRNA	chr3	89907832	89923737	-	3	333	110
ALDBSSCT0000007255	ALDBSSCG0000004399	--	--	lincRNA	Annotated_lncRNA	chr3	90402363	90406702	-	2	2788	78
ALDBSSCT0000007258	ALDBSSCG0000004400	--	--	lincRNA	Annotated_lncRNA	chr3	91728763	91850693	-	2	558	65
ALDBSSCT0000006300	ALDBSSCG0000003853	--	--	lincRNA	Annotated_lncRNA	chr2	65131761	65134850	-	2	897	81
ALDBSSCT0000003789	ALDBSSCG0000002273	--	--	lincRNA	Annotated_lncRNA	chr14	148347926	148349773	+	3	559	81
ALDBSSCT0000006304	ALDBSSCG0000003855	--	--	lincRNA	Annotated_lncRNA	chr2	65170494	65175235	-	2	648	147
ALDBSSCT0000006307	ALDBSSCG0000003857	--	--	lincRNA	Annotated_lncRNA	chr2	65442321	65447369	-	3	874	148
ALDBSSCT0000005782	ALDBSSCG0000003513	--	--	lincRNA	Annotated_lncRNA	chr2	4448046	4450437	+	2	300	56
ALDBSSCT0000001049	ALDBSSCG0000000650	--	--	lincRNA	Annotated_lncRNA	chr1	293388718	293419671	-	3	943	169
ALDBSSCT0000007327	ALDBSSCG0000004449	--	--	lincRNA	Annotated_lncRNA	chr3	121802236	121807330	-	2	691	60
ALDBSSCT0000006234	ALDBSSCG0000003810	--	--	lincRNA	Annotated_lncRNA	chr2	28720756	28723879	-	2	819	103
ALDBSSCT0000007328	ALDBSSCG0000004450	--	--	lincRNA	Annotated_lncRNA	chr3	121968850	121979173	-	2	315	104
ALDBSSCT0000006232	ALDBSSCG0000003808	--	--	lincRNA	Annotated_lncRNA	chr2	28152270	28152929	-	2	654	85
ALDBSSCT0000010920	ALDBSSCG0000006622	--	--	lincRNA	Annotated_lncRNA	chr8	93076195	93090916	-	2	1428	102
ALDBSSCT0000001957	ALDBSSCG0000001180	--	--	lincRNA	Annotated_lncRNA	chr11	22626181	22627299	-	2	1035	198
ALDBSSCT0000000808	ALDBSSCG0000000492	--	--	lincRNA	Annotated_lncRNA	chr1	130447899	130470955	-	2	506	134
ALDBSSCT0000004812	ALDBSSCG0000002924	--	--	lincRNA	Annotated_lncRNA	chr16	56277315	56331424	+	2	566	188
ALDBSSCT0000006127	ALDBSSCG0000003743	--	--	lincRNA	Annotated_lncRNA	chr2	2747074	2749524	-	2	1856	236
ALDBSSCT0000006128	ALDBSSCG0000003744	--	--	lincRNA	Annotated_lncRNA	chr2	3109187	3158281	-	2	787	85
ALDBSSCT0000000804	ALDBSSCG0000000488	--	--	lincRNA	Annotated_lncRNA	chr1	128182923	128199037	-	3	492	138
ALDBSSCT0000000805	ALDBSSCG0000000489	--	--	lincRNA	Annotated_lncRNA	chr1	128898940	128913482	-	3	514	70
ALDBSSCT0000000807	ALDBSSCG0000000491	--	--	lincRNA	Annotated_lncRNA	chr1	129055522	129059075	-	3	673	127
ALDBSSCT0000000795	ALDBSSCG0000000481	--	--	lincRNA	Annotated_lncRNA	chr1	120698326	121032009	-	3	365	120
ALDBSSCT0000001311	ALDBSSCG0000000798	--	--	lincRNA	Annotated_lncRNA	chr10	65994700	66012410	+	2	435	145
ALDBSSCT0000010148	ALDBSSCG0000006179	--	--	lincRNA	Annotated_lncRNA	chr7	42862953	43010635	-	4	1187	126
ENSSSCT00000020533	ENSSSCG00000018938	7SK	7SK RNA [Source:RFAM;Acc:RF00100]	misc_RNA	Annotated_lncRNA	chr5	53747062	53747394	+	1	333	75
ALDBSSCT0000010490	ALDBSSCG0000006366	--	--	lincRNA	Annotated_lncRNA	chr8	58643037	58644377	+	2	539	76
ALDBSSCT0000010491	ALDBSSCG0000006366	--	--	lincRNA	Annotated_lncRNA	chr8	58643579	58644377	+	2	712	113
ALDBSSCT0000001247	ALDBSSCG0000000755	--	--	lincRNA	Annotated_lncRNA	chr10	46417768	46426054	+	2	978	116
ALDBSSCT0000001248	ALDBSSCG0000000756	--	--	lincRNA	Annotated_lncRNA	chr10	47712356	47727977	+	7	3132	113
ALDBSSCT0000010546	ALDBSSCG0000006395	--	--	lincRNA	Annotated_lncRNA	chr8	85453335	85467073	+	2	326	45
ALDBSSCT0000009262	ALDBSSCG0000005645	--	--	lincRNA	Annotated_lncRNA	chr6	25450794	25452092	-	2	913	89
ALDBSSCT0000000570	ALDBSSCG0000000339	--	--	lincRNA	Annotated_lncRNA	chr1	308642108	308643667	+	3	1353	207
ALDBSSCT0000007942	ALDBSSCG0000004813	--	--	lincRNA	Annotated_lncRNA	chr4	41943465	41961259	-	4	979	251
ALDBSSCT0000011832	ALDBSSCG0000007184	--	--	lincRNA	Annotated_lncRNA	GL894621.1	35271	37796	-	4	1135	104
ALDBSSCT0000007892	ALDBSSCG0000004777	--	--	lincRNA	Annotated_lncRNA	chr4	16432123	16433479	-	2	267	59
ALDBSSCT0000000663	ALDBSSCG0000000398	--	--	lincRNA	Annotated_lncRNA	chr1	18972559	19000039	-	2	694	109
ALDBSSCT0000007896	ALDBSSCG0000004781	--	--	lincRNA	Annotated_lncRNA	chr4	17278039	17279834	-	3	1328	127
ALDBSSCT0000007897	ALDBSSCG0000004782	--	--	lincRNA	Annotated_lncRNA	chr4	17311518	17315243	-	2	461	86
ALDBSSCT0000011702	ALDBSSCG0000007106	--	--	lincRNA	Annotated_lncRNA	chr9	134651174	134669821	-	2	436	79
ALDBSSCT0000001555	ALDBSSCG0000000948	--	--	lincRNA	Annotated_lncRNA	chr10	63420021	63422944	-	2	379	47
ALDBSSCT0000004077	ALDBSSCG0000002467	--	--	lincRNA	Annotated_lncRNA	chr14	145928321	145990199	-	2	312	49
ALDBSSCT0000004076	ALDBSSCG0000002466	--	--	lincRNA	Annotated_lncRNA	chr14	145624475	145630025	-	5	831	91
ALDBSSCT0000011708	ALDBSSCG0000007107	--	--	lincRNA	Annotated_lncRNA	chr9	134731661	134733751	-	4	918	134
ENSSSCT00000021112	ENSSSCG00000019517	7SK	7SK RNA [Source:RFAM;Acc:RF00100]	misc_RNA	Annotated_lncRNA	GL895038.1	95518	95845	-	1	328	88
ALDBSSCT0000006787	ALDBSSCG0000004144	--	--	lincRNA	Annotated_lncRNA	chr3	92055400	92060072	+	2	3002	155
ALDBSSCT0000006786	ALDBSSCG0000004143	--	--	lincRNA	Annotated_lncRNA	chr3	90381847	90390082	+	4	455	62
ALDBSSCT0000011524	ALDBSSCG0000007002	--	--	lincRNA	Annotated_lncRNA	chr9	46852304	46890768	-	6	15532	121
ALDBSSCT0000009426	ALDBSSCG0000005750	--	--	lincRNA	Annotated_lncRNA	chr6	76272066	76272868	-	2	713	75
ALDBSSCT0000010721	ALDBSSCG0000006488	--	--	lincRNA	Annotated_lncRNA	chr8	115218	128773	-	3	533	177
ALDBSSCT0000010722	ALDBSSCG0000006489	--	--	lincRNA	Annotated_lncRNA	chr8	689174	690307	-	2	265	65
ALDBSSCT0000010723	ALDBSSCG0000006489	--	--	lincRNA	Annotated_lncRNA	chr8	689174	690363	-	2	539	135
ALDBSSCT0000010725	ALDBSSCG0000006491	--	--	lincRNA	Annotated_lncRNA	chr8	946562	952275	-	3	2022	184
ALDBSSCT0000010726	ALDBSSCG0000006491	--	--	lincRNA	Annotated_lncRNA	chr8	946562	952314	-	3	1830	128
ALDBSSCT0000010729	ALDBSSCG0000006491	--	--	lincRNA	Annotated_lncRNA	chr8	946562	952538	-	2	1838	128
ALDBSSCT0000011633	ALDBSSCG0000007063	--	--	lincRNA	Annotated_lncRNA	chr9	102937494	102941484	-	4	2087	120
ALDBSSCT0000011142	ALDBSSCG0000006759	--	--	lincRNA	Annotated_lncRNA	chr9	38080137	38091710	+	2	686	103
ALDBSSCT0000009461	ALDBSSCG0000005770	--	--	lincRNA	Annotated_lncRNA	chr6	90721672	90724653	-	3	335	92
ALDBSSCT0000009462	ALDBSSCG0000005771	--	--	lincRNA	Annotated_lncRNA	chr6	93166679	93195562	-	2	626	98
ALDBSSCT0000000377	ALDBSSCG0000000227	--	--	lincRNA	Annotated_lncRNA	chr1	200173307	200174581	+	2	1126	141
ALDBSSCT0000011457	ALDBSSCG0000006971	--	--	lincRNA	Annotated_lncRNA	chr9	19574150	19609253	-	2	332	54
ENSSSCT00000019363	ENSSSCG00000017791	SSH2	-	processed_transcript	Annotated_lncRNA	chr12	47804246	47866823	+	13	4187	1394
ALDBSSCT0000011033	ALDBSSCG0000006695	--	--	lincRNA	Annotated_lncRNA	chr9	65460	66764	+	2	407	88
ALDBSSCT0000006987	ALDBSSCG0000004242	--	--	lincRNA	Annotated_lncRNA	chr3	864755	865528	-	2	472	64
ALDBSSCT0000009045	ALDBSSCG0000005523	--	--	lincRNA	Annotated_lncRNA	chr6	110652537	110734909	+	3	553	63
ALDBSSCT0000008544	ALDBSSCG0000005203	--	--	lincRNA	Annotated_lncRNA	chr5	37029494	37096523	-	6	891	95
ALDBSSCT0000009689	ALDBSSCG0000005913	--	--	lincRNA	Annotated_lncRNA	chr7	27236122	27239222	+	2	2391	114
ALDBSSCT0000009681	ALDBSSCG0000005907	--	--	lincRNA	Annotated_lncRNA	chr7	23062785	23070260	+	3	2654	126
ALDBSSCT0000009680	ALDBSSCG0000005906	--	--	lincRNA	Annotated_lncRNA	chr7	22289224	22289674	+	2	437	65
ALDBSSCT0000007528	ALDBSSCG0000004567	--	--	lincRNA	Annotated_lncRNA	chr4	45525295	45526031	+	2	343	70
ALDBSSCT0000004262	ALDBSSCG0000002581	--	--	lincRNA	Annotated_lncRNA	chr15	97079916	97084396	+	3	2753	79
ALDBSSCT0000009686	ALDBSSCG0000005911	--	--	lincRNA	Annotated_lncRNA	chr7	27210920	27212309	+	2	356	118
ALDBSSCT0000003578	ALDBSSCG0000002143	--	--	lincRNA	Annotated_lncRNA	chr14	47115545	47134302	+	5	11406	254
ALDBSSCT0000007063	ALDBSSCG0000004294	--	--	lincRNA	Annotated_lncRNA	chr3	24272678	24280784	-	3	250	83
ALDBSSCT0000007062	ALDBSSCG0000004293	--	--	lincRNA	Annotated_lncRNA	chr3	24085106	24120929	-	3	1712	93
ALDBSSCT0000007061	ALDBSSCG0000004293	--	--	lincRNA	Annotated_lncRNA	chr3	24066870	24120934	-	3	489	127
ALDBSSCT0000008938	ALDBSSCG0000005468	--	--	lincRNA	Annotated_lncRNA	chr6	75877353	75879587	+	2	247	81
ALDBSSCT0000008939	ALDBSSCG0000005469	--	--	lincRNA	Annotated_lncRNA	chr6	76014214	76018041	+	4	430	142
ALDBSSCT0000011086	ALDBSSCG0000006728	--	--	lincRNA	Annotated_lncRNA	chr9	11160674	11171114	+	2	417	138
ALDBSSCT0000008932	ALDBSSCG0000005463	--	--	lincRNA	Annotated_lncRNA	chr6	73899767	73900156	+	2	378	68
ALDBSSCT0000003174	ALDBSSCG0000001910	--	--	lincRNA	Annotated_lncRNA	chr13	73148368	73153144	-	2	1825	122
ALDBSSCT0000008487	ALDBSSCG0000005161	--	--	lincRNA	Annotated_lncRNA	chr5	4659490	4664935	-	3	746	108
ALDBSSCT0000008482	ALDBSSCG0000005157	--	--	lincRNA	Annotated_lncRNA	chr5	3175300	3176464	-	2	591	108
ALDBSSCT0000008483	ALDBSSCG0000005158	--	--	lincRNA	Annotated_lncRNA	chr5	3804218	3804725	-	2	382	82
ALDBSSCT0000008330	ALDBSSCG0000005055	--	--	lincRNA	Annotated_lncRNA	chr5	53008497	53302891	+	4	243	51
ALDBSSCT0000003179	ALDBSSCG0000001913	--	--	lincRNA	Annotated_lncRNA	chr13	74995721	75088198	-	3	591	155
ALDBSSCT0000007661	ALDBSSCG0000004651	--	--	lincRNA	Annotated_lncRNA	chr4	106488186	106495413	+	2	1109	126
ALDBSSCT0000007667	ALDBSSCG0000004657	--	--	lincRNA	Annotated_lncRNA	chr4	109080998	109083204	+	2	2202	157
ALDBSSCT0000003319	ALDBSSCG0000001998	--	--	lincRNA	Annotated_lncRNA	chr13	149272126	149274162	-	2	1249	110
ALDBSSCT0000003314	ALDBSSCG0000001994	--	--	lincRNA	Annotated_lncRNA	chr13	146709329	146714480	-	2	4506	164
ENSSSCT00000035215	ENSSSCG00000030724	TNFRSF1B	-	processed_transcript	Annotated_lncRNA	chr14	146046447	146046674	+	1	228	63
ALDBSSCT0000003312	ALDBSSCG0000001992	--	--	lincRNA	Annotated_lncRNA	chr13	146007317	146014007	-	2	2902	104
ALDBSSCT0000008802	ALDBSSCG0000005376	--	--	lincRNA	Annotated_lncRNA	chr6	39774940	39777125	+	2	1503	222
ALDBSSCT0000002220	ALDBSSCG0000001332	--	--	lincRNA	Annotated_lncRNA	chr12	24884118	24888554	+	2	3760	343
ALDBSSCT0000002553	ALDBSSCG0000001548	--	--	lincRNA	Annotated_lncRNA	chr13	4251196	4251926	+	2	227	75
ALDBSSCT0000002554	ALDBSSCG0000001549	--	--	lincRNA	Annotated_lncRNA	chr13	5024317	5148984	+	4	238	55
ALDBSSCT0000002225	ALDBSSCG0000001336	--	--	lincRNA	Annotated_lncRNA	chr12	32823580	32826316	+	2	1808	57
ALDBSSCT0000004444	ALDBSSCG0000002708	--	--	lincRNA	Annotated_lncRNA	chr15	52262845	52268604	-	2	2640	82
ALDBSSCT0000002317	ALDBSSCG0000001399	--	--	lincRNA	Annotated_lncRNA	chr12	647059	650654	-	2	2166	258
ALDBSSCT0000002315	ALDBSSCG0000001398	--	--	lincRNA	Annotated_lncRNA	chr12	177689	182188	-	2	4038	239
ALDBSSCT0000002312	ALDBSSCG0000001396	--	--	lincRNA	Annotated_lncRNA	chr12	62923768	62926303	+	2	1374	94
ALDBSSCT0000008153	ALDBSSCG0000004949	--	--	lincRNA	Annotated_lncRNA	chr4	129236993	129237473	-	2	475	70
ALDBSSCT0000004688	ALDBSSCG0000002856	--	--	lincRNA	Annotated_lncRNA	chr16	5359281	5444609	+	2	1160	82
ALDBSSCT0000011858	ALDBSSCG0000007205	--	--	lincRNA	Annotated_lncRNA	GL896456.1	29942	44725	-	3	747	124
ALDBSSCT0000004682	ALDBSSCG0000002851	--	--	lincRNA	Annotated_lncRNA	chr16	4209087	4210914	+	4	1788	149
ALDBSSCT0000004687	ALDBSSCG0000002855	--	--	lincRNA	Annotated_lncRNA	chr16	5150083	5152455	+	2	2365	128
ALDBSSCT0000011853	ALDBSSCG0000007202	--	--	lincRNA	Annotated_lncRNA	GL896324.1	46204	47110	+	2	793	129
ALDBSSCT0000011852	ALDBSSCG0000007201	--	--	lincRNA	Annotated_lncRNA	GL896302.1	108889	110179	-	3	807	192
ALDBSSCT0000003404	ALDBSSCG0000002044	--	--	lincRNA	Annotated_lncRNA	chr13	205561019	205620485	-	3	1286	133
ALDBSSCT0000002138	ALDBSSCG0000001281	--	--	lincRNA	Annotated_lncRNA	chr12	4675035	4708882	+	5	1635	151
ALDBSSCT0000002425	ALDBSSCG0000001468	--	--	lincRNA	Annotated_lncRNA	chr12	36849088	36851275	-	2	992	103
ALDBSSCT0000003958	ALDBSSCG0000002385	--	--	lincRNA	Annotated_lncRNA	chr14	70773051	70773782	-	2	727	57
ALDBSSCT0000005334	ALDBSSCG0000003227	--	--	lincRNA	Annotated_lncRNA	chr17	35117508	35126665	-	3	2517	134
ALDBSSCT0000005333	ALDBSSCG0000003227	--	--	lincRNA	Annotated_lncRNA	chr17	35116648	35126297	-	5	646	124
ENSSSCT00000035761	ENSSSCG00000007280	ITCH	-	processed_transcript	Annotated_lncRNA	chr17	43036066	43053973	+	5	1556	219
ALDBSSCT0000005338	ALDBSSCG0000003228	--	--	lincRNA	Annotated_lncRNA	chr17	37473921	37482813	-	3	1308	285
ALDBSSCT0000010952	ALDBSSCG0000006638	--	--	lincRNA	Annotated_lncRNA	chr8	109091962	109094082	-	2	677	87
ALDBSSCT0000007243	ALDBSSCG0000004393	--	--	lincRNA	Annotated_lncRNA	chr3	84691366	84694560	-	2	2236	81
ALDBSSCT0000003796	ALDBSSCG0000002279	--	--	lincRNA	Annotated_lncRNA	chr14	3720395	3721019	-	2	620	83
ALDBSSCT0000006330	ALDBSSCG0000003872	--	--	lincRNA	Annotated_lncRNA	chr2	78378688	78387795	-	2	641	119
ALDBSSCT0000006331	ALDBSSCG0000003873	--	--	lincRNA	Annotated_lncRNA	chr2	78646981	78648650	-	3	601	200
ALDBSSCT0000002042	ALDBSSCG0000001232	--	--	lincRNA	Annotated_lncRNA	chr11	78372544	78376542	-	3	301	55
ALDBSSCT0000005795	ALDBSSCG0000003520	--	--	lincRNA	Annotated_lncRNA	chr2	7041010	7042905	+	2	1723	125
ALDBSSCT0000005794	ALDBSSCG0000003519	--	--	lincRNA	Annotated_lncRNA	chr2	6418208	6420520	+	2	1767	156
ALDBSSCT0000001036	ALDBSSCG0000000640	--	--	lincRNA	Annotated_lncRNA	chr1	286247183	286248731	-	2	1468	138
ALDBSSCT0000001034	ALDBSSCG0000000638	--	--	lincRNA	Annotated_lncRNA	chr1	284489838	284491434	-	2	561	79
ALDBSSCT0000001035	ALDBSSCG0000000639	--	--	lincRNA	Annotated_lncRNA	chr1	284505334	284511948	-	3	321	84
ALDBSSCT0000001143	ALDBSSCG0000000707	--	--	lincRNA	Annotated_lncRNA	chr10	16862788	16869950	+	4	390	77
ALDBSSCT0000001140	ALDBSSCG0000000704	--	--	lincRNA	Annotated_lncRNA	chr10	14879713	14880881	+	2	595	65
ALDBSSCT0000001964	ALDBSSCG0000001183	--	--	lincRNA	Annotated_lncRNA	chr11	24585228	24588543	-	2	1985	141
ALDBSSCT0000001965	ALDBSSCG0000001184	--	--	lincRNA	Annotated_lncRNA	chr11	24670348	24671751	-	2	884	256
ENSSSCT00000026977	ENSSSCG00000004334	MAP3K7	-	processed_transcript	Annotated_lncRNA	chr1	65479754	65542430	-	19	1740	579
ALDBSSCT0000001969	ALDBSSCG0000001187	--	--	lincRNA	Annotated_lncRNA	chr11	25665578	25667673	-	2	1406	198
ALDBSSCT0000001787	ALDBSSCG0000001079	--	--	lincRNA	Annotated_lncRNA	chr11	70779813	70782478	+	4	1437	105
ALDBSSCT0000006115	ALDBSSCG0000003737	--	--	lincRNA	Annotated_lncRNA	chr2	1537916	1539497	-	2	361	120
ALDBSSCT0000006110	ALDBSSCG0000003733	--	--	lincRNA	Annotated_lncRNA	chr2	631622	632610	-	2	383	124
ALDBSSCT0000008302	ALDBSSCG0000005043	--	--	lincRNA	Annotated_lncRNA	chr5	36601785	36602762	+	2	277	62
ALDBSSCT0000002589	ALDBSSCG0000001574	--	--	lincRNA	Annotated_lncRNA	chr13	25498743	25509991	+	5	698	83
ENSSSCT00000019996	ENSSSCG00000018401	7SK	7SK RNA [Source:RFAM;Acc:RF00100]	misc_RNA	Annotated_lncRNA	chr9	108187102	108187423	+	1	322	70
ALDBSSCT0000002588	ALDBSSCG0000001573	--	--	lincRNA	Annotated_lncRNA	chr13	25460266	25460847	+	2	573	72
ALDBSSCT0000002948	ALDBSSCG0000001774	--	--	lincRNA	Annotated_lncRNA	chr13	191445218	191557483	+	3	1280	106
ALDBSSCT0000001491	ALDBSSCG0000000905	--	--	lincRNA	Annotated_lncRNA	chr10	36252990	36270869	-	4	439	66
ALDBSSCT0000010488	ALDBSSCG0000006365	--	--	lincRNA	Annotated_lncRNA	chr8	58574362	58588768	+	4	327	108
ENSSSCT00000020430	ENSSSCG00000018835	7SK	7SK RNA [Source:RFAM;Acc:RF00100]	misc_RNA	Annotated_lncRNA	chr14	138442959	138443263	-	1	305	87
ALDBSSCT0000010558	ALDBSSCG0000006404	--	--	lincRNA	Annotated_lncRNA	chr8	90009532	90463739	+	4	403	97
ALDBSSCT0000010554	ALDBSSCG0000006402	--	--	lincRNA	Annotated_lncRNA	chr8	89563440	89578551	+	2	7293	135
ALDBSSCT0000009216	ALDBSSCG0000005617	--	--	lincRNA	Annotated_lncRNA	chr6	8557915	8562093	-	2	3990	194
ALDBSSCT0000004044	ALDBSSCG0000002442	--	--	lincRNA	Annotated_lncRNA	chr14	125215109	125220107	-	2	4765	176
ALDBSSCT0000009210	ALDBSSCG0000005611	--	--	lincRNA	Annotated_lncRNA	chr6	6737340	6818665	-	3	356	86
ALDBSSCT0000001568	ALDBSSCG0000000957	--	--	lincRNA	Annotated_lncRNA	chr10	66550356	66552942	-	2	2576	140
ALDBSSCT0000000560	ALDBSSCG0000000331	--	--	lincRNA	Annotated_lncRNA	chr1	304146272	304173254	+	2	513	171
ALDBSSCT0000007889	ALDBSSCG0000004774	--	--	lincRNA	Annotated_lncRNA	chr4	15363665	15401541	-	3	1518	136
ALDBSSCT0000007883	ALDBSSCG0000004771	--	--	lincRNA	Annotated_lncRNA	chr4	12643527	12732532	-	2	327	109
ALDBSSCT0000007885	ALDBSSCG0000004773	--	--	lincRNA	Annotated_lncRNA	chr4	15039947	15043154	-	3	592	101
ALDBSSCT0000000966	ALDBSSCG0000000593	--	--	lincRNA	Annotated_lncRNA	chr1	243274322	243293444	-	2	240	59
ALDBSSCT0000000965	ALDBSSCG0000000592	--	--	lincRNA	Annotated_lncRNA	chr1	242836553	242837711	-	2	772	228
ALDBSSCT0000000964	ALDBSSCG0000000591	--	--	lincRNA	Annotated_lncRNA	chr1	242230241	242257738	-	2	287	60
ALDBSSCT0000010159	ALDBSSCG0000006184	--	--	lincRNA	Annotated_lncRNA	chr7	48803698	48816247	-	3	1879	123
ALDBSSCT0000011739	ALDBSSCG0000007123	--	--	lincRNA	Annotated_lncRNA	chr9	143642568	143643832	-	2	1153	130
ENSSSCT00000006551	ENSSSCG00000005968	CU463271.1	-	processed_transcript	Annotated_lncRNA	chr4	14948785	14973488	-	4	580	95
ALDBSSCT0000004309	ALDBSSCG0000002607	--	--	lincRNA	Annotated_lncRNA	chr15	123833699	123913010	+	2	270	90
ALDBSSCT0000006514	ALDBSSCG0000003979	--	--	lincRNA	Annotated_lncRNA	chr2	157510305	157522512	-	4	2285	160
ALDBSSCT0000011281	ALDBSSCG0000006849	--	--	lincRNA	Annotated_lncRNA	chr9	96318301	96392446	+	2	352	116
ALDBSSCT0000011834	ALDBSSCG0000007184	--	--	lincRNA	Annotated_lncRNA	GL894621.1	36491	38200	-	3	1285	146
ALDBSSCT0000009858	ALDBSSCG0000005998	--	--	lincRNA	Annotated_lncRNA	chr7	89010692	89011335	+	2	277	75
ALDBSSCT0000011287	ALDBSSCG0000006854	--	--	lincRNA	Annotated_lncRNA	chr9	102529749	102535957	+	3	617	111
ALDBSSCT0000009854	ALDBSSCG0000005995	--	--	lincRNA	Annotated_lncRNA	chr7	83582130	83585916	+	2	529	66
ALDBSSCT0000010022	ALDBSSCG0000006095	--	--	lincRNA	Annotated_lncRNA	chr7	4403415	4407528	-	3	589	114
ALDBSSCT0000009851	ALDBSSCG0000005995	--	--	lincRNA	Annotated_lncRNA	chr7	83582110	83590777	+	4	617	73
ALDBSSCT0000009852	ALDBSSCG0000005995	--	--	lincRNA	Annotated_lncRNA	chr7	83582117	83589645	+	4	384	70
ALDBSSCT0000011012	ALDBSSCG0000006682	--	--	lincRNA	Annotated_lncRNA	chr8	144476009	144480531	-	2	694	131
ALDBSSCT0000003732	ALDBSSCG0000002234	--	--	lincRNA	Annotated_lncRNA	chr14	118574536	118578562	+	3	1827	152
ALDBSSCT0000007316	ALDBSSCG0000004441	--	--	lincRNA	Annotated_lncRNA	chr3	118595639	118597927	-	2	783	104
ALDBSSCT0000011600	ALDBSSCG0000007043	--	--	lincRNA	Annotated_lncRNA	chr9	83363024	83393781	-	2	266	88
ALDBSSCT0000009328	ALDBSSCG0000005688	--	--	lincRNA	Annotated_lncRNA	chr6	47019232	47023895	-	2	4194	274
ALDBSSCT0000007409	ALDBSSCG0000004489	--	--	lincRNA	Annotated_lncRNA	chr4	998208	1005683	+	2	5020	228
ALDBSSCT0000007408	ALDBSSCG0000004488	--	--	lincRNA	Annotated_lncRNA	chr4	971429	973783	+	2	1371	263
ALDBSSCT0000007405	ALDBSSCG0000004487	--	--	lincRNA	Annotated_lncRNA	chr4	187111	193797	+	3	1244	145
ALDBSSCT0000007404	ALDBSSCG0000004487	--	--	lincRNA	Annotated_lncRNA	chr4	187092	193797	+	3	1325	153
ALDBSSCT0000000366	ALDBSSCG0000000220	--	--	lincRNA	Annotated_lncRNA	chr1	185125064	185153008	+	2	338	111
ALDBSSCT0000009326	ALDBSSCG0000005686	--	--	lincRNA	Annotated_lncRNA	chr6	46558080	46563107	-	2	536	165
ALDBSSCT0000007403	ALDBSSCG0000004487	--	--	lincRNA	Annotated_lncRNA	chr4	187015	193797	+	3	1716	153
ALDBSSCT0000008287	ALDBSSCG0000005032	--	--	lincRNA	Annotated_lncRNA	chr5	22948750	22950461	+	2	499	111
ALDBSSCT0000004271	ALDBSSCG0000002586	--	--	lincRNA	Annotated_lncRNA	chr15	107672650	107714888	+	4	1301	120
ALDBSSCT0000006688	ALDBSSCG0000004086	--	--	lincRNA	Annotated_lncRNA	chr3	46620779	46786498	+	5	8457	151
ALDBSSCT0000006684	ALDBSSCG0000004083	--	--	lincRNA	Annotated_lncRNA	chr3	42723326	42735638	+	3	1018	142
ALDBSSCT0000006686	ALDBSSCG0000004084	--	--	lincRNA	Annotated_lncRNA	chr3	44171600	44175089	+	2	2288	156
ALDBSSCT0000011464	ALDBSSCG0000006975	--	--	lincRNA	Annotated_lncRNA	chr9	22334948	22337157	-	3	318	75
ALDBSSCT0000011462	ALDBSSCG0000006974	--	--	lincRNA	Annotated_lncRNA	chr9	21859589	21861895	-	2	1273	79
ALDBSSCT0000011463	ALDBSSCG0000006974	--	--	lincRNA	Annotated_lncRNA	chr9	21859589	21863291	-	2	1942	92
ALDBSSCT0000011469	ALDBSSCG0000006979	--	--	lincRNA	Annotated_lncRNA	chr9	29519120	29525703	-	2	1105	169
ALDBSSCT0000011047	ALDBSSCG0000006705	--	--	lincRNA	Annotated_lncRNA	chr9	3407678	3416160	+	2	417	122
ENSSSCT00000035193	ENSSSCG00000004334	MAP3K7	-	processed_transcript	Annotated_lncRNA	chr1	65478905	65542577	-	16	2737	414
ALDBSSCT0000002351	ALDBSSCG0000001424	--	--	lincRNA	Annotated_lncRNA	chr12	6585306	6588336	-	2	1197	187
ENSSSCT00000013966	ENSSSCG00000012774	DUSP9	-	processed_transcript	Annotated_lncRNA	chrX	141972994	141977757	+	5	2243	400
ALDBSSCT0000011519	ALDBSSCG0000007002	--	--	lincRNA	Annotated_lncRNA	chr9	46852304	46859161	-	2	5672	121
ALDBSSCT0000011048	ALDBSSCG0000006705	--	--	lincRNA	Annotated_lncRNA	chr9	3407687	3416160	+	2	405	121
ALDBSSCT0000002605	ALDBSSCG0000001584	--	--	lincRNA	Annotated_lncRNA	chr13	28517576	28518856	+	2	959	117
ALDBSSCT0000008037	ALDBSSCG0000004875	--	--	lincRNA	Annotated_lncRNA	chr4	91117450	91132822	-	2	295	97
ALDBSSCT0000007535	ALDBSSCG0000004572	--	--	lincRNA	Annotated_lncRNA	chr4	51312435	51322933	+	2	8716	127
ALDBSSCT0000002495	ALDBSSCG0000001508	--	--	lincRNA	Annotated_lncRNA	chr12	54621121	54632054	-	3	995	148
ALDBSSCT0000010931	ALDBSSCG0000006631	--	--	lincRNA	Annotated_lncRNA	chr8	103683150	103684904	-	2	895	73
ALDBSSCT0000003098	ALDBSSCG0000001859	--	--	lincRNA	Annotated_lncRNA	chr13	31043268	31047279	-	2	393	51
ALDBSSCT0000003099	ALDBSSCG0000001860	--	--	lincRNA	Annotated_lncRNA	chr13	31135058	31135601	-	2	537	87
ALDBSSCT0000011995	ALDBSSCG0000007304	--	--	lincRNA	Annotated_lncRNA	chrX	3279110	3284034	-	2	263	67
ALDBSSCT0000011996	ALDBSSCG0000007305	--	--	lincRNA	Annotated_lncRNA	chrX	3591681	3965556	-	8	3567	177
ALDBSSCT0000009323	ALDBSSCG0000005685	--	--	lincRNA	Annotated_lncRNA	chr6	46525874	46534549	-	2	7846	128
ALDBSSCT0000008329	ALDBSSCG0000005055	--	--	lincRNA	Annotated_lncRNA	chr5	53006722	53196500	+	6	827	74
ALDBSSCT0000009147	ALDBSSCG0000005576	--	--	lincRNA	Annotated_lncRNA	chr6	147804751	147834388	+	2	342	66
ALDBSSCT0000009145	ALDBSSCG0000005574	--	--	lincRNA	Annotated_lncRNA	chr6	147752785	147757781	+	2	3770	109
ALDBSSCT0000005876	ALDBSSCG0000003578	--	--	lincRNA	Annotated_lncRNA	chr2	45413276	45421384	+	2	4280	158
ALDBSSCT0000003143	ALDBSSCG0000001889	--	--	lincRNA	Annotated_lncRNA	chr13	55516510	55518168	-	3	387	103
ALDBSSCT0000008496	ALDBSSCG0000005168	--	--	lincRNA	Annotated_lncRNA	chr5	10120078	10138167	-	4	978	100
ALDBSSCT0000008495	ALDBSSCG0000005167	--	--	lincRNA	Annotated_lncRNA	chr5	9674701	9676822	-	2	740	103
ALDBSSCT0000006753	ALDBSSCG0000004124	--	--	lincRNA	Annotated_lncRNA	chr3	75768589	75800312	+	3	16109	177
ALDBSSCT0000006754	ALDBSSCG0000004125	--	--	lincRNA	Annotated_lncRNA	chr3	75816622	75883119	+	6	1154	116
ALDBSSCT0000006759	ALDBSSCG0000004128	--	--	lincRNA	Annotated_lncRNA	chr3	76445145	76447242	+	2	1948	109
ALDBSSCT0000011860	ALDBSSCG0000007207	--	--	lincRNA	Annotated_lncRNA	JH118414.1	96438	99193	-	2	266	82
ALDBSSCT0000011862	ALDBSSCG0000007209	--	--	lincRNA	Annotated_lncRNA	JH118575.1	75861	89659	+	5	538	50
ALDBSSCT0000011863	ALDBSSCG0000007210	--	--	lincRNA	Annotated_lncRNA	JH118582.1	124464	132515	-	2	795	130
ENSSSCT00000004012	ENSSSCG00000003617	TXLNA	-	processed_transcript	Annotated_lncRNA	chr6	82743348	82758576	+	11	4812	592
ALDBSSCT0000006434	ALDBSSCG0000003929	--	--	lincRNA	Annotated_lncRNA	chr2	136291041	136349615	-	5	2098	217
ALDBSSCT0000002238	ALDBSSCG0000001345	--	--	lincRNA	Annotated_lncRNA	chr12	37345715	37350558	+	3	805	84
ALDBSSCT0000008815	ALDBSSCG0000005384	--	--	lincRNA	Annotated_lncRNA	chr6	41234670	41253287	+	2	6007	223
ALDBSSCT0000011289	ALDBSSCG0000006855	--	--	lincRNA	Annotated_lncRNA	chr9	105305540	105371873	+	3	450	62
ALDBSSCT0000003328	ALDBSSCG0000002003	--	--	lincRNA	Annotated_lncRNA	chr13	153842834	153874530	-	4	1127	143
ALDBSSCT0000002233	ALDBSSCG0000001341	--	--	lincRNA	Annotated_lncRNA	chr12	35290308	35295411	+	2	4622	100
ALDBSSCT0000002232	ALDBSSCG0000001340	--	--	lincRNA	Annotated_lncRNA	chr12	34303368	34305987	+	3	2024	168
ALDBSSCT0000002235	ALDBSSCG0000001343	--	--	lincRNA	Annotated_lncRNA	chr12	36177551	36181774	+	2	1533	134
ALDBSSCT0000002234	ALDBSSCG0000001342	--	--	lincRNA	Annotated_lncRNA	chr12	36120612	36122373	+	2	618	74
ALDBSSCT0000008819	ALDBSSCG0000005386	--	--	lincRNA	Annotated_lncRNA	chr6	41716505	41718359	+	2	233	77
ALDBSSCT0000008818	ALDBSSCG0000005385	--	--	lincRNA	Annotated_lncRNA	chr6	41691324	41692554	+	2	406	62
ALDBSSCT0000002305	ALDBSSCG0000001389	--	--	lincRNA	Annotated_lncRNA	chr12	61909356	61910228	+	2	687	126
ALDBSSCT0000008921	ALDBSSCG0000005453	--	--	lincRNA	Annotated_lncRNA	chr6	64595123	64595908	+	2	779	84
ALDBSSCT0000008920	ALDBSSCG0000005452	--	--	lincRNA	Annotated_lncRNA	chr6	64231178	64269575	+	2	953	163
ALDBSSCT0000004452	ALDBSSCG0000002714	--	--	lincRNA	Annotated_lncRNA	chr15	55033932	55038303	-	3	1016	119
ALDBSSCT0000005909	ALDBSSCG0000003605	--	--	lincRNA	Annotated_lncRNA	chr2	66895878	66899147	+	2	2779	127
ALDBSSCT0000002309	ALDBSSCG0000001393	--	--	lincRNA	Annotated_lncRNA	chr12	62300759	62307945	+	2	1103	112
ALDBSSCT0000006321	ALDBSSCG0000003864	--	--	lincRNA	Annotated_lncRNA	chr2	70615642	70617401	-	3	783	167
ALDBSSCT0000006320	ALDBSSCG0000003864	--	--	lincRNA	Annotated_lncRNA	chr2	70615642	70617401	-	3	599	150
ALDBSSCT0000003433	ALDBSSCG0000002068	--	--	lincRNA	Annotated_lncRNA	chr13	216542267	216547330	-	2	4224	250
ALDBSSCT0000006329	ALDBSSCG0000003871	--	--	lincRNA	Annotated_lncRNA	chr2	75718665	75720774	-	2	1256	165
ALDBSSCT0000006328	ALDBSSCG0000003870	--	--	lincRNA	Annotated_lncRNA	chr2	74635388	74641394	-	2	225	72
ALDBSSCT0000003438	ALDBSSCG0000002071	--	--	lincRNA	Annotated_lncRNA	chr13	217179661	217180746	-	2	269	89
ALDBSSCT0000005658	ALDBSSCG0000003433	--	--	lincRNA	Annotated_lncRNA	chr18	18770433	18776091	-	2	1961	83
ALDBSSCT0000002430	ALDBSSCG0000001471	--	--	lincRNA	Annotated_lncRNA	chr12	38344990	38356842	-	2	1182	149
ALDBSSCT0000002435	ALDBSSCG0000001474	--	--	lincRNA	Annotated_lncRNA	chr12	39643197	39654759	-	4	632	210
ALDBSSCT0000002434	ALDBSSCG0000001474	--	--	lincRNA	Annotated_lncRNA	chr12	39643197	39654658	-	4	504	167
ALDBSSCT0000005656	ALDBSSCG0000003431	--	--	lincRNA	Annotated_lncRNA	chr18	15795940	15798343	-	2	2396	135
ALDBSSCT0000005655	ALDBSSCG0000003430	--	--	lincRNA	Annotated_lncRNA	chr18	15475639	15487755	-	2	689	107
ENSSSCT00000033356	ENSSSCG00000015579	PTGS2	-	processed_transcript	Annotated_lncRNA	chr9	140253345	140260242	-	10	1698	220
ALDBSSCT0000001235	ALDBSSCG0000000751	--	--	lincRNA	Annotated_lncRNA	chr10	44063583	44076628	+	4	3935	108
ALDBSSCT0000005013	ALDBSSCG0000003025	--	--	lincRNA	Annotated_lncRNA	chr16	58016132	58036802	-	2	12545	197
ALDBSSCT0000005490	ALDBSSCG0000003328	--	--	lincRNA	Annotated_lncRNA	chr18	25494988	25497863	+	2	2609	97
ALDBSSCT0000000633	ALDBSSCG0000000380	--	--	lincRNA	Annotated_lncRNA	chr1	9952196	9966694	-	3	967	91
ENSSSCT00000036642	ENSSSCG00000030991	PDZD2	-	processed_transcript	Annotated_lncRNA	chr16	18897676	19288560	+	3	958	175
ALDBSSCT0000005473	ALDBSSCG0000003318	--	--	lincRNA	Annotated_lncRNA	chr18	18854095	18972634	+	5	5004	155
ALDBSSCT0000005476	ALDBSSCG0000003319	--	--	lincRNA	Annotated_lncRNA	chr18	19025356	19027461	+	2	1489	100
ALDBSSCT0000005474	ALDBSSCG0000003318	--	--	lincRNA	Annotated_lncRNA	chr18	18854095	19023635	+	5	3459	191
ALDBSSCT0000001151	ALDBSSCG0000000712	--	--	lincRNA	Annotated_lncRNA	chr10	20768365	20769885	+	2	546	114
ALDBSSCT0000012061	ALDBSSCG0000007353	--	--	lincRNA	Annotated_lncRNA	chrX	109579209	109581287	-	3	1419	80
ALDBSSCT0000001157	ALDBSSCG0000000716	--	--	lincRNA	Annotated_lncRNA	chr10	22597135	22603060	+	2	5335	152
ALDBSSCT0000006348	ALDBSSCG0000003883	--	--	lincRNA	Annotated_lncRNA	chr2	84651321	84655149	-	2	3725	93
ALDBSSCT0000005271	ALDBSSCG0000003181	--	--	lincRNA	Annotated_lncRNA	chr17	3627925	3647263	-	3	2792	121
ALDBSSCT0000005274	ALDBSSCG0000003184	--	--	lincRNA	Annotated_lncRNA	chr17	6259655	6268542	-	2	8595	120
ALDBSSCT0000005275	ALDBSSCG0000003185	--	--	lincRNA	Annotated_lncRNA	chr17	6430572	6434701	-	2	4013	99
ALDBSSCT0000005277	ALDBSSCG0000003187	--	--	lincRNA	Annotated_lncRNA	chr17	9707735	9710600	-	2	594	74
ALDBSSCT0000001791	ALDBSSCG0000001082	--	--	lincRNA	Annotated_lncRNA	chr11	73458738	73461151	+	2	2401	158
ALDBSSCT0000006102	ALDBSSCG0000003728	--	--	lincRNA	Annotated_lncRNA	chr2	157585098	157617443	+	3	1002	117
ALDBSSCT0000006106	ALDBSSCG0000003729	--	--	lincRNA	Annotated_lncRNA	chr2	157738640	157739391	+	2	685	66
ENSSSCT00000021958	ENSSSCG00000020363	7SK	7SK RNA [Source:RFAM;Acc:RF00100]	misc_RNA	Annotated_lncRNA	chr2	81351131	81351408	+	1	278	61
ALDBSSCT0000000776	ALDBSSCG0000000469	--	--	lincRNA	Annotated_lncRNA	chr1	108470855	108471627	-	2	242	80
ALDBSSCT0000001482	ALDBSSCG0000000898	--	--	lincRNA	Annotated_lncRNA	chr10	32946840	33037285	-	5	483	104
ENSSSCT00000030586	ENSSSCG00000028766	Metazoa_SRP	Metazoan signal recognition particle RNA [Source:RFAM;Acc:RF00017]	misc_RNA	Annotated_lncRNA	chr3	106666010	106666294	+	1	285	94
ALDBSSCT0000000170	ALDBSSCG0000000103	--	--	lincRNA	Annotated_lncRNA	chr1	83129170	83135612	+	2	4886	115
ALDBSSCT0000000171	ALDBSSCG0000000104	--	--	lincRNA	Annotated_lncRNA	chr1	84560285	84564704	+	4	471	67
ALDBSSCT0000001489	ALDBSSCG0000000903	--	--	lincRNA	Annotated_lncRNA	chr10	35096130	35102584	-	2	212	55
ALDBSSCT0000004055	ALDBSSCG0000002449	--	--	lincRNA	Annotated_lncRNA	chr14	131274637	131277349	-	3	1002	111
ALDBSSCT0000004053	ALDBSSCG0000002448	--	--	lincRNA	Annotated_lncRNA	chr14	131079407	131093430	-	5	739	135
ALDBSSCT0000000518	ALDBSSCG0000000304	--	--	lincRNA	Annotated_lncRNA	chr1	281952666	281953565	+	2	785	145
ALDBSSCT0000000519	ALDBSSCG0000000305	--	--	lincRNA	Annotated_lncRNA	chr1	283142090	283144241	+	2	1451	121
ALDBSSCT0000010580	ALDBSSCG0000006419	--	--	lincRNA	Annotated_lncRNA	chr8	96240583	96326542	+	5	498	57
ALDBSSCT0000010126	ALDBSSCG0000006167	--	--	lincRNA	Annotated_lncRNA	chr7	36569261	36571838	-	3	446	80
ALDBSSCT0000000992	ALDBSSCG0000000608	--	--	lincRNA	Annotated_lncRNA	chr1	256585953	256641741	-	2	486	91
ALDBSSCT0000000990	ALDBSSCG0000000606	--	--	lincRNA	Annotated_lncRNA	chr1	256197158	256198757	-	2	837	109
ALDBSSCT0000000991	ALDBSSCG0000000607	--	--	lincRNA	Annotated_lncRNA	chr1	256312508	256313537	-	2	844	87
ENSSSCT00000033960	ENSSSCG00000016341	TRAF3IP1	-	processed_transcript	Annotated_lncRNA	chr15	152431432	152441806	-	7	1014	338
ALDBSSCT0000002848	ALDBSSCG0000001735	--	--	lincRNA	Annotated_lncRNA	chr13	154340606	154715736	+	4	578	76
ALDBSSCT0000002849	ALDBSSCG0000001735	--	--	lincRNA	Annotated_lncRNA	chr13	154340612	154766358	+	5	586	65
ALDBSSCT0000000420	ALDBSSCG0000000248	--	--	lincRNA	Annotated_lncRNA	chr1	212183975	212186249	+	3	1202	84
ALDBSSCT0000007433	ALDBSSCG0000004506	--	--	lincRNA	Annotated_lncRNA	chr4	7969615	7971785	+	2	455	74
ALDBSSCT0000010839	ALDBSSCG0000006565	--	--	lincRNA	Annotated_lncRNA	chr8	44227819	44228904	-	3	596	127
ALDBSSCT0000007436	ALDBSSCG0000004509	--	--	lincRNA	Annotated_lncRNA	chr4	10385444	10423543	+	2	1872	205
ALDBSSCT0000011292	ALDBSSCG0000006858	--	--	lincRNA	Annotated_lncRNA	chr9	112580167	112584247	+	2	268	74
ALDBSSCT0000010059	ALDBSSCG0000006120	--	--	lincRNA	Annotated_lncRNA	chr7	13056635	13321227	-	6	932	119
ALDBSSCT0000010056	ALDBSSCG0000006118	--	--	lincRNA	Annotated_lncRNA	chr7	12995034	12997735	-	2	2472	110
ALDBSSCT0000011298	ALDBSSCG0000006861	--	--	lincRNA	Annotated_lncRNA	chr9	115582814	115602155	+	2	390	127
ALDBSSCT0000000192	ALDBSSCG0000000108	--	--	lincRNA	Annotated_lncRNA	chr1	86970483	86974649	+	2	2482	89
ALDBSSCT0000009443	ALDBSSCG0000005759	--	--	lincRNA	Annotated_lncRNA	chr6	82461972	82500396	-	2	1061	69
ALDBSSCT0000009334	ALDBSSCG0000005693	--	--	lincRNA	Annotated_lncRNA	chr6	51341554	51347518	-	2	646	108
ALDBSSCT0000011814	ALDBSSCG0000007171	--	--	lincRNA	Annotated_lncRNA	GL893620.1	40044	41980	+	3	592	79
ALDBSSCT0000004204	ALDBSSCG0000002541	--	--	lincRNA	Annotated_lncRNA	chr15	66209390	66211593	+	2	685	119
ALDBSSCT0000004203	ALDBSSCG0000002541	--	--	lincRNA	Annotated_lncRNA	chr15	66209228	66219892	+	3	1927	143
ALDBSSCT0000010906	ALDBSSCG0000006608	--	--	lincRNA	Annotated_lncRNA	chr8	80996717	81083144	-	2	391	113
ALDBSSCT0000011183	ALDBSSCG0000006791	--	--	lincRNA	Annotated_lncRNA	chr9	53331050	53334663	+	3	417	92
ALDBSSCT0000008793	ALDBSSCG0000005372	--	--	lincRNA	Annotated_lncRNA	chr6	38635306	38636636	+	2	861	146
ALDBSSCT0000011184	ALDBSSCG0000006791	--	--	lincRNA	Annotated_lncRNA	chr9	53331055	53334019	+	2	782	91
ALDBSSCT0000006692	ALDBSSCG0000004086	--	--	lincRNA	Annotated_lncRNA	chr3	46620875	46816753	+	5	6859	172
ALDBSSCT0000006694	ALDBSSCG0000004086	--	--	lincRNA	Annotated_lncRNA	chr3	46651184	46686575	+	2	435	94
ALDBSSCT0000011475	ALDBSSCG0000006983	--	--	lincRNA	Annotated_lncRNA	chr9	32373825	32375617	-	2	1788	137
ALDBSSCT0000009842	ALDBSSCG0000005993	--	--	lincRNA	Annotated_lncRNA	chr7	80975985	80978808	+	2	2202	153
ALDBSSCT0000011057	ALDBSSCG0000006712	--	--	lincRNA	Annotated_lncRNA	chr9	7069079	7075060	+	2	262	75
ENSSSCT00000021485	ENSSSCG00000019890	7SK	7SK RNA [Source:RFAM;Acc:RF00100]	misc_RNA	Annotated_lncRNA	chr6	86702443	86702771	-	1	329	95
ALDBSSCT0000011502	ALDBSSCG0000006993	--	--	lincRNA	Annotated_lncRNA	chr9	43911234	43914778	-	2	3338	109
ALDBSSCT0000011501	ALDBSSCG0000006993	--	--	lincRNA	Annotated_lncRNA	chr9	43911234	43914497	-	2	2952	118
ALDBSSCT0000009023	ALDBSSCG0000005513	--	--	lincRNA	Annotated_lncRNA	chr6	99656402	99656949	+	2	382	75
ALDBSSCT0000007504	ALDBSSCG0000004552	--	--	lincRNA	Annotated_lncRNA	chr4	38963045	39069344	+	4	2561	124
ALDBSSCT0000008009	ALDBSSCG0000004856	--	--	lincRNA	Annotated_lncRNA	chr4	82478479	82480882	-	3	1067	93
ALDBSSCT0000000227	ALDBSSCG0000000129	--	--	lincRNA	Annotated_lncRNA	chr1	114859114	114872967	+	2	242	80
ALDBSSCT0000009537	ALDBSSCG0000005812	--	--	lincRNA	Annotated_lncRNA	chr6	134629068	134631469	-	5	628	109
ALDBSSCT0000007508	ALDBSSCG0000004554	--	--	lincRNA	Annotated_lncRNA	chr4	39651980	39654442	+	3	839	72
ALDBSSCT0000007509	ALDBSSCG0000004555	--	--	lincRNA	Annotated_lncRNA	chr4	39655149	39663978	+	2	1350	167
ALDBSSCT0000008555	ALDBSSCG0000005204	--	--	lincRNA	Annotated_lncRNA	chr5	37091981	37094016	-	2	1719	89
ALDBSSCT0000003089	ALDBSSCG0000001856	--	--	lincRNA	Annotated_lncRNA	chr13	29409657	29478620	-	2	559	114
ALDBSSCT0000007646	ALDBSSCG0000004639	--	--	lincRNA	Annotated_lncRNA	chr4	102510310	102511012	+	2	521	95
ALDBSSCT0000003086	ALDBSSCG0000001854	--	--	lincRNA	Annotated_lncRNA	chr13	29243500	29245708	-	2	1871	160
ALDBSSCT0000003080	ALDBSSCG0000001850	--	--	lincRNA	Annotated_lncRNA	chr13	27043724	27046723	-	2	645	166
ALDBSSCT0000003551	ALDBSSCG0000002127	--	--	lincRNA	Annotated_lncRNA	chr14	38084382	38144099	+	2	438	88
ALDBSSCT0000003557	ALDBSSCG0000002131	--	--	lincRNA	Annotated_lncRNA	chr14	41228695	41229448	+	2	368	101
ALDBSSCT0000011986	ALDBSSCG0000007296	--	--	lincRNA	Annotated_lncRNA	chrX	139227603	139229821	+	3	682	188
ALDBSSCT0000011049	ALDBSSCG0000006706	--	--	lincRNA	Annotated_lncRNA	chr9	3756820	3763838	+	2	6870	284
ALDBSSCT0000009153	ALDBSSCG0000005581	--	--	lincRNA	Annotated_lncRNA	chr6	151175225	151176575	+	2	842	124
ALDBSSCT0000009154	ALDBSSCG0000005582	--	--	lincRNA	Annotated_lncRNA	chr6	151422253	151424051	+	2	855	149
ALDBSSCT0000008317	ALDBSSCG0000005048	--	--	lincRNA	Annotated_lncRNA	chr5	47703694	47704028	+	2	273	57
ALDBSSCT0000005860	ALDBSSCG0000003564	--	--	lincRNA	Annotated_lncRNA	chr2	31320585	31323238	+	3	1569	162
ALDBSSCT0000006747	ALDBSSCG0000004121	--	--	lincRNA	Annotated_lncRNA	chr3	71143025	71151623	+	2	538	99
ALDBSSCT0000006749	ALDBSSCG0000004121	--	--	lincRNA	Annotated_lncRNA	chr3	71150624	71151623	+	2	890	92
ALDBSSCT0000004516	ALDBSSCG0000002747	--	--	lincRNA	Annotated_lncRNA	chr15	84786646	84787181	-	2	228	76
ALDBSSCT0000005922	ALDBSSCG0000003617	--	--	lincRNA	Annotated_lncRNA	chr2	75143868	75158232	+	2	991	156
ALDBSSCT0000011877	ALDBSSCG0000007223	--	--	lincRNA	Annotated_lncRNA	JH118887.1	32374	33103	+	2	667	92
ALDBSSCT0000011876	ALDBSSCG0000007222	--	--	lincRNA	Annotated_lncRNA	JH118887.1	22099	22726	+	2	526	56
ALDBSSCT0000011875	ALDBSSCG0000007221	--	--	lincRNA	Annotated_lncRNA	JH118841.1	93201	93990	+	2	375	86
ALDBSSCT0000011872	ALDBSSCG0000007218	--	--	lincRNA	Annotated_lncRNA	JH118724.1	89268	94343	+	2	2716	96
ALDBSSCT0000011871	ALDBSSCG0000007217	--	--	lincRNA	Annotated_lncRNA	JH118724.1	72322	74342	+	2	1588	84
ALDBSSCT0000003337	ALDBSSCG0000002007	--	--	lincRNA	Annotated_lncRNA	chr13	156263537	156267624	-	2	482	160
ALDBSSCT0000003333	ALDBSSCG0000002005	--	--	lincRNA	Annotated_lncRNA	chr13	154253421	154340135	-	4	733	89
ALDBSSCT0000003880	ALDBSSCG0000002332	--	--	lincRNA	Annotated_lncRNA	chr14	45179666	45232941	-	2	624	163
ALDBSSCT0000002201	ALDBSSCG0000001317	--	--	lincRNA	Annotated_lncRNA	chr12	18671566	18675882	+	2	539	76
ALDBSSCT0000003339	ALDBSSCG0000002009	--	--	lincRNA	Annotated_lncRNA	chr13	157173775	157175427	-	2	1348	83
ALDBSSCT0000003338	ALDBSSCG0000002008	--	--	lincRNA	Annotated_lncRNA	chr13	156324155	156328974	-	2	867	75
ALDBSSCT0000002338	ALDBSSCG0000001414	--	--	lincRNA	Annotated_lncRNA	chr12	3681008	3734880	-	3	745	141
ALDBSSCT0000008955	ALDBSSCG0000005482	--	--	lincRNA	Annotated_lncRNA	chr6	81651843	81660219	+	3	4867	192
ALDBSSCT0000004428	ALDBSSCG0000002697	--	--	lincRNA	Annotated_lncRNA	chr15	44734202	44739794	-	3	2168	88
ALDBSSCT0000002330	ALDBSSCG0000001408	--	--	lincRNA	Annotated_lncRNA	chr12	1425943	1427525	-	2	1375	166
ALDBSSCT0000004425	ALDBSSCG0000002696	--	--	lincRNA	Annotated_lncRNA	chr15	43295960	43299540	-	3	651	114
ALDBSSCT0000002334	ALDBSSCG0000001411	--	--	lincRNA	Annotated_lncRNA	chr12	2610692	2614217	-	3	2086	163
ENSSSCT00000034014	ENSSSCG00000008841	PDGFRA	-	processed_transcript	Annotated_lncRNA	chr8	43018349	43046213	+	18	2859	683
ALDBSSCT0000006356	ALDBSSCG0000003889	--	--	lincRNA	Annotated_lncRNA	chr2	90010530	90011407	-	2	667	151
ALDBSSCT0000006355	ALDBSSCG0000003889	--	--	lincRNA	Annotated_lncRNA	chr2	90010530	90011407	-	2	672	123
ALDBSSCT0000002685	ALDBSSCG0000001630	--	--	lincRNA	Annotated_lncRNA	chr13	80814061	80828909	+	3	596	156
ALDBSSCT0000002686	ALDBSSCG0000001631	--	--	lincRNA	Annotated_lncRNA	chr13	81539717	81540448	+	2	727	87
ALDBSSCT0000003426	ALDBSSCG0000002064	--	--	lincRNA	Annotated_lncRNA	chr13	213487577	213492982	-	4	1533	239
ALDBSSCT0000003424	ALDBSSCG0000002062	--	--	lincRNA	Annotated_lncRNA	chr13	213109035	213109780	-	4	262	87
ALDBSSCT0000002119	ALDBSSCG0000001270	--	--	lincRNA	Annotated_lncRNA	chr12	3348818	3351941	+	2	559	82
ALDBSSCT0000005312	ALDBSSCG0000003216	--	--	lincRNA	Annotated_lncRNA	chr17	29866786	29870712	-	2	465	153
ALDBSSCT0000005310	ALDBSSCG0000003214	--	--	lincRNA	Annotated_lncRNA	chr17	29513736	29521732	-	2	708	108
ALDBSSCT0000012083	ALDBSSCG0000007367	--	--	lincRNA	Annotated_lncRNA	chrX	126642324	126650703	-	4	3695	260
ALDBSSCT0000004736	ALDBSSCG0000002884	--	--	lincRNA	Annotated_lncRNA	chr16	29293023	29297134	+	2	761	121
ALDBSSCT0000004737	ALDBSSCG0000002885	--	--	lincRNA	Annotated_lncRNA	chr16	29345928	29346570	+	2	415	93
ENSSSCT00000033365	ENSSSCG00000024809	CLCN4	-	processed_transcript	Annotated_lncRNA	chrX	7339507	7377347	+	3	753	173
ALDBSSCT0000006595	ALDBSSCG0000004030	--	--	lincRNA	Annotated_lncRNA	chr3	22234224	22250423	+	3	3843	124
ALDBSSCT0000006597	ALDBSSCG0000004031	--	--	lincRNA	Annotated_lncRNA	chr3	22303476	22309964	+	2	6399	161
ALDBSSCT0000006599	ALDBSSCG0000004033	--	--	lincRNA	Annotated_lncRNA	chr3	23545045	23547532	+	2	2345	96
ALDBSSCT0000002065	ALDBSSCG0000001241	--	--	lincRNA	Annotated_lncRNA	chr11	81788213	81799208	-	2	2334	100
ALDBSSCT0000005001	ALDBSSCG0000003018	--	--	lincRNA	Annotated_lncRNA	chr16	54917271	54979676	-	4	2408	106
ALDBSSCT0000000169	ALDBSSCG0000000103	--	--	lincRNA	Annotated_lncRNA	chr1	83127625	83135612	+	2	4077	142
ALDBSSCT0000011993	ALDBSSCG0000007302	--	--	lincRNA	Annotated_lncRNA	chrX	144077363	144082282	+	2	860	163
ALDBSSCT0000007358	ALDBSSCG0000004468	--	--	lincRNA	Annotated_lncRNA	chr3	135035044	135036145	-	2	538	98
ALDBSSCT0000002596	ALDBSSCG0000001578	--	--	lincRNA	Annotated_lncRNA	chr13	26905543	26911288	+	2	2255	131
ALDBSSCT0000005463	ALDBSSCG0000003312	--	--	lincRNA	Annotated_lncRNA	chr18	14792270	14794714	+	2	730	130
ALDBSSCT0000005465	ALDBSSCG0000003313	--	--	lincRNA	Annotated_lncRNA	chr18	15487557	15546803	+	3	479	78
ALDBSSCT0000005267	ALDBSSCG0000003179	--	--	lincRNA	Annotated_lncRNA	chr17	69203527	69208654	+	2	667	108
ALDBSSCT0000000542	ALDBSSCG0000000323	--	--	lincRNA	Annotated_lncRNA	chr1	302415192	302418386	+	2	632	112
ALDBSSCT0000005260	ALDBSSCG0000003173	--	--	lincRNA	Annotated_lncRNA	chr17	67415361	67417833	+	2	1842	111
ALDBSSCT0000001906	ALDBSSCG0000001153	--	--	lincRNA	Annotated_lncRNA	chr11	12763668	12765380	-	3	430	67
ALDBSSCT0000001907	ALDBSSCG0000001154	--	--	lincRNA	Annotated_lncRNA	chr11	12808486	12814270	-	4	244	43
ALDBSSCT0000001905	ALDBSSCG0000001152	--	--	lincRNA	Annotated_lncRNA	chr11	12644125	12647359	-	3	899	126
ALDBSSCT0000007360	ALDBSSCG0000004469	--	--	lincRNA	Annotated_lncRNA	chr3	135815145	135824179	-	2	8473	252
ALDBSSCT0000004845	ALDBSSCG0000002941	--	--	lincRNA	Annotated_lncRNA	chr16	70057573	70059628	+	2	345	115
ALDBSSCT0000003851	ALDBSSCG0000002313	--	--	lincRNA	Annotated_lncRNA	chr14	33680425	33689987	-	2	444	113
ALDBSSCT0000003148	ALDBSSCG0000001894	--	--	lincRNA	Annotated_lncRNA	chr13	59484264	59486897	-	3	339	64
ALDBSSCT0000000766	ALDBSSCG0000000461	--	--	lincRNA	Annotated_lncRNA	chr1	97115283	97121416	-	2	1399	126
ALDBSSCT0000001340	ALDBSSCG0000000819	--	--	lincRNA	Annotated_lncRNA	chr10	73123727	73125631	+	2	917	127
ALDBSSCT0000004194	ALDBSSCG0000002537	--	--	lincRNA	Annotated_lncRNA	chr15	61579954	61594724	+	2	427	94
ALDBSSCT0000004193	ALDBSSCG0000002536	--	--	lincRNA	Annotated_lncRNA	chr15	61484116	61607945	+	2	1637	124
ALDBSSCT0000001346	ALDBSSCG0000000824	--	--	lincRNA	Annotated_lncRNA	chr10	73628953	73633824	+	2	2280	199
ALDBSSCT0000000164	ALDBSSCG0000000099	--	--	lincRNA	Annotated_lncRNA	chr1	81721000	81726044	+	2	900	168
ALDBSSCT0000006002	ALDBSSCG0000003667	--	--	lincRNA	Annotated_lncRNA	chr2	121832962	121834335	+	2	970	174
ALDBSSCT0000006004	ALDBSSCG0000003669	--	--	lincRNA	Annotated_lncRNA	chr2	122403735	122491639	+	5	641	80
ALDBSSCT0000011789	ALDBSSCG0000007150	--	--	lincRNA	Annotated_lncRNA	GL892332.2	96729	232080	-	3	264	87
ALDBSSCT0000004164	ALDBSSCG0000002515	--	--	lincRNA	Annotated_lncRNA	chr15	36235055	36264356	+	2	386	128
ALDBSSCT0000004285	ALDBSSCG0000002595	--	--	lincRNA	Annotated_lncRNA	chr15	116493490	116515827	+	2	883	101
ALDBSSCT0000008731	ALDBSSCG0000005327	--	--	lincRNA	Annotated_lncRNA	chr6	8548284	8559769	+	2	234	55
ALDBSSCT0000000505	ALDBSSCG0000000299	--	--	lincRNA	Annotated_lncRNA	chr1	278467958	278469852	+	2	801	100
ALDBSSCT0000001583	ALDBSSCG0000000968	--	--	lincRNA	Annotated_lncRNA	chr10	71457451	71463453	-	2	3236	156
ALDBSSCT0000009234	ALDBSSCG0000005627	--	--	lincRNA	Annotated_lncRNA	chr6	11852557	11855232	-	3	525	70
ALDBSSCT0000009237	ALDBSSCG0000005628	--	--	lincRNA	Annotated_lncRNA	chr6	12429782	12432305	-	2	1477	226
ALDBSSCT0000010599	ALDBSSCG0000006427	--	--	lincRNA	Annotated_lncRNA	chr8	106021727	106026847	+	3	1237	74
ALDBSSCT0000003146	ALDBSSCG0000001892	--	--	lincRNA	Annotated_lncRNA	chr13	58499664	58571696	-	2	510	67
ALDBSSCT0000000988	ALDBSSCG0000000606	--	--	lincRNA	Annotated_lncRNA	chr1	256190560	256198688	-	3	341	95
ALDBSSCT0000010139	ALDBSSCG0000006173	--	--	lincRNA	Annotated_lncRNA	chr7	38943096	38945169	-	2	1543	146
ALDBSSCT0000002851	ALDBSSCG0000001735	--	--	lincRNA	Annotated_lncRNA	chr13	154388165	154739920	+	4	2404	66
ALDBSSCT0000002854	ALDBSSCG0000001735	--	--	lincRNA	Annotated_lncRNA	chr13	154760556	154766358	+	2	963	78
ALDBSSCT0000007427	ALDBSSCG0000004501	--	--	lincRNA	Annotated_lncRNA	chr4	7188559	7191157	+	2	2269	161
ALDBSSCT0000007426	ALDBSSCG0000004500	--	--	lincRNA	Annotated_lncRNA	chr4	7091515	7116470	+	3	375	63
ALDBSSCT0000007423	ALDBSSCG0000004498	--	--	lincRNA	Annotated_lncRNA	chr4	6694717	6700193	+	2	270	63
ALDBSSCT0000000439	ALDBSSCG0000000262	--	--	lincRNA	Annotated_lncRNA	chr1	232726134	232973373	+	4	3126	114
ALDBSSCT0000005458	ALDBSSCG0000003307	--	--	lincRNA	Annotated_lncRNA	chr18	12337284	12338258	+	2	793	82
ALDBSSCT0000007428	ALDBSSCG0000004501	--	--	lincRNA	Annotated_lncRNA	chr4	7188841	7192069	+	2	1097	152
ALDBSSCT0000010823	ALDBSSCG0000006550	--	--	lincRNA	Annotated_lncRNA	chr8	31473708	31477953	-	3	1657	89
ALDBSSCT0000010049	ALDBSSCG0000006112	--	--	lincRNA	Annotated_lncRNA	chr7	11821270	11824822	-	2	2697	172
ALDBSSCT0000010044	ALDBSSCG0000006107	--	--	lincRNA	Annotated_lncRNA	chr7	10355564	10356567	-	2	326	87
ALDBSSCT0000009300	ALDBSSCG0000005673	--	--	lincRNA	Annotated_lncRNA	chr6	41969234	41993030	-	4	500	117
ALDBSSCT0000011669	ALDBSSCG0000007084	--	--	lincRNA	Annotated_lncRNA	chr9	126100864	126103439	-	2	1026	86
ALDBSSCT0000004214	ALDBSSCG0000002548	--	--	lincRNA	Annotated_lncRNA	chr15	75585084	75626448	+	4	755	208
ALDBSSCT0000010911	ALDBSSCG0000006613	--	--	lincRNA	Annotated_lncRNA	chr8	88142023	88143142	-	2	294	64
ALDBSSCT0000009948	ALDBSSCG0000006055	--	--	lincRNA	Annotated_lncRNA	chr7	123654348	123656490	+	2	2038	132
ALDBSSCT0000009949	ALDBSSCG0000006056	--	--	lincRNA	Annotated_lncRNA	chr7	123823375	123849245	+	3	628	84
ALDBSSCT0000011407	ALDBSSCG0000006936	--	--	lincRNA	Annotated_lncRNA	chr9	3630455	3656750	-	2	372	59
ENSSSCT00000021386	ENSSSCG00000019791	7SK	7SK RNA [Source:RFAM;Acc:RF00100]	misc_RNA	Annotated_lncRNA	chr7	31997223	31997523	-	1	301	72
ALDBSSCT0000010889	ALDBSSCG0000006596	--	--	lincRNA	Annotated_lncRNA	chr8	73918297	73931134	-	2	467	99
ALDBSSCT0000009834	ALDBSSCG0000005989	--	--	lincRNA	Annotated_lncRNA	chr7	79395218	79403043	+	2	593	112
ALDBSSCT0000009835	ALDBSSCG0000005990	--	--	lincRNA	Annotated_lncRNA	chr7	79440555	79467978	+	2	574	134
ALDBSSCT0000009789	ALDBSSCG0000005969	--	--	lincRNA	Annotated_lncRNA	chr7	59045383	59046100	+	2	333	94
ALDBSSCT0000001859	ALDBSSCG0000001122	--	--	lincRNA	Annotated_lncRNA	chr11	2273005	2275365	-	3	580	152
ALDBSSCT0000009010	ALDBSSCG0000005505	--	--	lincRNA	Annotated_lncRNA	chr6	94633474	94724597	+	2	394	76
ALDBSSCT0000009547	ALDBSSCG0000005820	--	--	lincRNA	Annotated_lncRNA	chr6	140989905	140994109	-	3	580	141
ENSSSCT00000020380	ENSSSCG00000018785	7SK	7SK RNA [Source:RFAM;Acc:RF00100]	misc_RNA	Annotated_lncRNA	chr18	10922817	10923116	-	1	300	66
ALDBSSCT0000009017	ALDBSSCG0000005510	--	--	lincRNA	Annotated_lncRNA	chr6	97435351	97436677	+	3	335	53
ALDBSSCT0000000232	ALDBSSCG0000000133	--	--	lincRNA	Annotated_lncRNA	chr1	117531973	117628107	+	2	1259	102
ALDBSSCT0000000231	ALDBSSCG0000000132	--	--	lincRNA	Annotated_lncRNA	chr1	117332346	117334197	+	2	1192	139
ALDBSSCT0000007516	ALDBSSCG0000004561	--	--	lincRNA	Annotated_lncRNA	chr4	43582110	43583457	+	2	730	71
ALDBSSCT0000008011	ALDBSSCG0000004857	--	--	lincRNA	Annotated_lncRNA	chr4	82551038	82560074	-	3	7208	142
ALDBSSCT0000000234	ALDBSSCG0000000134	--	--	lincRNA	Annotated_lncRNA	chr1	117937355	117941237	+	2	327	108
ALDBSSCT0000007634	ALDBSSCG0000004631	--	--	lincRNA	Annotated_lncRNA	chr4	98552102	98554465	+	2	436	99
ALDBSSCT0000007632	ALDBSSCG0000004629	--	--	lincRNA	Annotated_lncRNA	chr4	98215676	98216484	+	2	281	93
ALDBSSCT0000011084	ALDBSSCG0000006726	--	--	lincRNA	Annotated_lncRNA	chr9	10966570	10971281	+	2	463	153
ALDBSSCT0000011085	ALDBSSCG0000006727	--	--	lincRNA	Annotated_lncRNA	chr9	11133931	11134491	+	2	554	170
ALDBSSCT0000007639	ALDBSSCG0000004635	--	--	lincRNA	Annotated_lncRNA	chr4	100769977	100782327	+	3	329	85
ALDBSSCT0000003527	ALDBSSCG0000002119	--	--	lincRNA	Annotated_lncRNA	chr14	32692173	32701044	+	8	2155	131
ALDBSSCT0000004915	ALDBSSCG0000002980	--	--	lincRNA	Annotated_lncRNA	chr16	29270216	29272597	-	2	1548	157
ALDBSSCT0000011316	ALDBSSCG0000006873	--	--	lincRNA	Annotated_lncRNA	chr9	128650281	128651905	+	2	448	75
ALDBSSCT0000003520	ALDBSSCG0000002118	--	--	lincRNA	Annotated_lncRNA	chr14	31349880	31361764	+	3	455	75
ALDBSSCT0000011315	ALDBSSCG0000006872	--	--	lincRNA	Annotated_lncRNA	chr9	127640360	127641469	+	2	216	72
ALDBSSCT0000009164	ALDBSSCG0000005586	--	--	lincRNA	Annotated_lncRNA	chr6	153248329	153249947	+	2	322	93
ALDBSSCT0000009162	ALDBSSCG0000005584	--	--	lincRNA	Annotated_lncRNA	chr6	151664952	151672336	+	2	739	155
ALDBSSCT0000005851	ALDBSSCG0000003557	--	--	lincRNA	Annotated_lncRNA	chr2	27802466	27854652	+	2	585	92
ALDBSSCT0000006772	ALDBSSCG0000004135	--	--	lincRNA	Annotated_lncRNA	chr3	81505543	81544357	+	3	2464	90
ALDBSSCT0000006773	ALDBSSCG0000004136	--	--	lincRNA	Annotated_lncRNA	chr3	81815276	81817071	+	2	208	69
ALDBSSCT0000004325	ALDBSSCG0000002617	--	--	lincRNA	Annotated_lncRNA	chr15	133355811	133356224	+	2	201	66
ALDBSSCT0000003638	ALDBSSCG0000002178	--	--	lincRNA	Annotated_lncRNA	chr14	72253650	72254927	+	2	724	125
ALDBSSCT0000007813	ALDBSSCG0000004730	--	--	lincRNA	Annotated_lncRNA	chr4	143022070	143156961	+	2	1015	93
ALDBSSCT0000007181	ALDBSSCG0000004365	--	--	lincRNA	Annotated_lncRNA	chr3	62386003	62389308	-	2	389	64
ALDBSSCT0000003188	ALDBSSCG0000001918	--	--	lincRNA	Annotated_lncRNA	chr13	75685570	75697133	-	2	1495	116
ALDBSSCT0000004851	ALDBSSCG0000002945	--	--	lincRNA	Annotated_lncRNA	chr16	78119274	78129719	+	2	391	121
ALDBSSCT0000008512	ALDBSSCG0000005177	--	--	lincRNA	Annotated_lncRNA	chr5	15435883	15436735	-	2	731	118
ALDBSSCT0000005924	ALDBSSCG0000003617	--	--	lincRNA	Annotated_lncRNA	chr2	75144192	75158232	+	2	788	89
ALDBSSCT0000008941	ALDBSSCG0000005471	--	--	lincRNA	Annotated_lncRNA	chr6	76042655	76043276	+	2	604	103
ALDBSSCT0000008940	ALDBSSCG0000005470	--	--	lincRNA	Annotated_lncRNA	chr6	76018320	76025834	+	3	431	143
ALDBSSCT0000002329	ALDBSSCG0000001407	--	--	lincRNA	Annotated_lncRNA	chr12	1261275	1262488	-	2	772	142
ALDBSSCT0000002328	ALDBSSCG0000001406	--	--	lincRNA	Annotated_lncRNA	chr12	1037773	1041583	-	2	1228	223
ALDBSSCT0000008769	ALDBSSCG0000005354	--	--	lincRNA	Annotated_lncRNA	chr6	27392335	27400109	+	3	1087	159
ENSSSCT00000034061	ENSSSCG00000001228	TMP-CH242-74M17.5	-	processed_transcript	Annotated_lncRNA	chr7	24655720	24659025	-	8	1303	287
ALDBSSCT0000008166	ALDBSSCG0000004958	--	--	lincRNA	Annotated_lncRNA	chr4	134027537	134069532	-	4	473	97
ALDBSSCT0000008165	ALDBSSCG0000004958	--	--	lincRNA	Annotated_lncRNA	chr4	134027537	134049160	-	2	411	125
ALDBSSCT0000002237	ALDBSSCG0000001345	--	--	lincRNA	Annotated_lncRNA	chr12	37344339	37346659	+	2	1588	120
ALDBSSCT0000007747	ALDBSSCG0000004701	--	--	lincRNA	Annotated_lncRNA	chr4	137048913	137059041	+	3	1575	134
ALDBSSCT0000003457	ALDBSSCG0000002083	--	--	lincRNA	Annotated_lncRNA	chr14	4541678	4547010	+	2	5029	166
ALDBSSCT0000003987	ALDBSSCG0000002399	--	--	lincRNA	Annotated_lncRNA	chr14	82372929	82373772	-	2	710	103
ALDBSSCT0000005900	ALDBSSCG0000003599	--	--	lincRNA	Annotated_lncRNA	chr2	61637007	61637497	+	2	201	66
ALDBSSCT0000002698	ALDBSSCG0000001638	--	--	lincRNA	Annotated_lncRNA	chr13	85347227	85351630	+	2	493	111
ALDBSSCT0000002107	ALDBSSCG0000001267	--	--	lincRNA	Annotated_lncRNA	chr12	686846	689923	+	2	578	126
ALDBSSCT0000002106	ALDBSSCG0000001267	--	--	lincRNA	Annotated_lncRNA	chr12	686795	756492	+	5	13462	248
ALDBSSCT0000002306	ALDBSSCG0000001390	--	--	lincRNA	Annotated_lncRNA	chr12	61928646	61933739	+	2	4673	189
ALDBSSCT0000002102	ALDBSSCG0000001264	--	--	lincRNA	Annotated_lncRNA	chr11	87014585	87016789	-	2	1803	145
ALDBSSCT0000002453	ALDBSSCG0000001486	--	--	lincRNA	Annotated_lncRNA	chr12	44334743	44344300	-	2	5673	97
ALDBSSCT0000002452	ALDBSSCG0000001486	--	--	lincRNA	Annotated_lncRNA	chr12	44331176	44337539	-	3	1311	86
ALDBSSCT0000002459	ALDBSSCG0000001489	--	--	lincRNA	Annotated_lncRNA	chr12	45147537	45150512	-	2	2487	226
ALDBSSCT0000002108	ALDBSSCG0000001267	--	--	lincRNA	Annotated_lncRNA	chr12	686885	772840	+	9	1181	128
ALDBSSCT0000002211	ALDBSSCG0000001324	--	--	lincRNA	Annotated_lncRNA	chr12	19493376	19497630	+	2	3750	120
ALDBSSCT0000004722	ALDBSSCG0000002874	--	--	lincRNA	Annotated_lncRNA	chr16	23227879	23235044	+	2	6989	310
ALDBSSCT0000002214	ALDBSSCG0000001327	--	--	lincRNA	Annotated_lncRNA	chr12	23039055	23042699	+	2	284	94
ALDBSSCT0000002219	ALDBSSCG0000001332	--	--	lincRNA	Annotated_lncRNA	chr12	24884118	24888554	+	3	2614	343
ALDBSSCT0000002218	ALDBSSCG0000001331	--	--	lincRNA	Annotated_lncRNA	chr12	24866948	24869670	+	3	539	144
ALDBSSCT0000006584	ALDBSSCG0000004021	--	--	lincRNA	Annotated_lncRNA	chr3	17615129	17618040	+	2	326	95
ALDBSSCT0000007299	ALDBSSCG0000004429	--	--	lincRNA	Annotated_lncRNA	chr3	110494418	110499120	-	2	4596	138
ALDBSSCT0000006581	ALDBSSCG0000004018	--	--	lincRNA	Annotated_lncRNA	chr3	14025793	14250025	+	4	1826	115
ALDBSSCT0000006589	ALDBSSCG0000004026	--	--	lincRNA	Annotated_lncRNA	chr3	19790861	19791759	+	2	785	113
ALDBSSCT0000002070	ALDBSSCG0000001246	--	--	lincRNA	Annotated_lncRNA	chr11	82951896	82952593	-	2	693	132
ALDBSSCT0000002077	ALDBSSCG0000001251	--	--	lincRNA	Annotated_lncRNA	chr11	83968107	83972093	-	2	1840	160
ALDBSSCT0000001004	ALDBSSCG0000000617	--	--	lincRNA	Annotated_lncRNA	chr1	267987886	268004551	-	3	766	136
ALDBSSCT0000001002	ALDBSSCG0000000615	--	--	lincRNA	Annotated_lncRNA	chr1	264992677	265047743	-	2	472	157
ALDBSSCT0000001001	ALDBSSCG0000000614	--	--	lincRNA	Annotated_lncRNA	chr1	264670023	264672295	-	2	319	106
ALDBSSCT0000007166	ALDBSSCG0000004354	--	--	lincRNA	Annotated_lncRNA	chr3	51850718	51853752	-	3	2302	92
ALDBSSCT0000003852	ALDBSSCG0000002314	--	--	lincRNA	Annotated_lncRNA	chr14	33958084	33965672	-	3	2084	167
ALDBSSCT0000003850	ALDBSSCG0000002313	--	--	lincRNA	Annotated_lncRNA	chr14	33669152	33681096	-	3	6060	159
ALDBSSCT0000007363	ALDBSSCG0000004469	--	--	lincRNA	Annotated_lncRNA	chr3	135815145	135825763	-	3	8867	252
ALDBSSCT0000007366	ALDBSSCG0000004471	--	--	lincRNA	Annotated_lncRNA	chr3	137665475	137665993	-	2	504	53
ALDBSSCT0000007367	ALDBSSCG0000004472	--	--	lincRNA	Annotated_lncRNA	chr3	137801569	137802663	-	2	391	109
ALDBSSCT0000002582	ALDBSSCG0000001568	--	--	lincRNA	Annotated_lncRNA	chr13	17560563	17591279	+	3	513	90
ALDBSSCT0000005109	ALDBSSCG0000003075	--	--	lincRNA	Annotated_lncRNA	chr16	86656311	86667721	-	2	1224	116
ALDBSSCT0000005452	ALDBSSCG0000003302	--	--	lincRNA	Annotated_lncRNA	chr18	8550430	8553365	+	2	2865	157
ENSSSCT00000033761	ENSSSCG00000030860	ZFX	-	processed_transcript	Annotated_lncRNA	chrX	21645222	21645390	+	1	169	56
ALDBSSCT0000005106	ALDBSSCG0000003075	--	--	lincRNA	Annotated_lncRNA	chr16	86650192	86667721	-	2	750	143
ALDBSSCT0000005105	ALDBSSCG0000003075	--	--	lincRNA	Annotated_lncRNA	chr16	86644082	86667721	-	4	1452	150
ALDBSSCT0000001173	ALDBSSCG0000000726	--	--	lincRNA	Annotated_lncRNA	chr10	29076622	29083257	+	2	4866	226
ALDBSSCT0000001170	ALDBSSCG0000000723	--	--	lincRNA	Annotated_lncRNA	chr10	26155024	26155653	+	2	549	72
ALDBSSCT0000001179	ALDBSSCG0000000730	--	--	lincRNA	Annotated_lncRNA	chr10	31316717	31319631	+	2	2807	171
ALDBSSCT0000001916	ALDBSSCG0000001160	--	--	lincRNA	Annotated_lncRNA	chr11	14970914	15116722	-	2	884	145
ALDBSSCT0000001911	ALDBSSCG0000001156	--	--	lincRNA	Annotated_lncRNA	chr11	13843875	13847023	-	3	3069	146
ALDBSSCT0000001912	ALDBSSCG0000001157	--	--	lincRNA	Annotated_lncRNA	chr11	14257314	14259257	-	2	1840	92
ALDBSSCT0000005587	ALDBSSCG0000003380	--	--	lincRNA	Annotated_lncRNA	chr18	56115319	56192888	+	2	333	111
ALDBSSCT0000006169	ALDBSSCG0000003772	--	--	lincRNA	Annotated_lncRNA	chr2	10369906	10372289	-	2	2119	218
ALDBSSCT0000005583	ALDBSSCG0000003377	--	--	lincRNA	Annotated_lncRNA	chr18	55401734	55403082	+	3	837	147
ALDBSSCT0000005580	ALDBSSCG0000003376	--	--	lincRNA	Annotated_lncRNA	chr18	55398549	55399610	+	2	722	105
ALDBSSCT0000005588	ALDBSSCG0000003380	--	--	lincRNA	Annotated_lncRNA	chr18	56115355	56192888	+	2	577	192
ALDBSSCT0000011906	ALDBSSCG0000007242	--	--	lincRNA	Annotated_lncRNA	chrX	10555229	10557410	+	4	745	93
ENSSSCT00000033566	ENSSSCG00000000651	CLEC12B	-	processed_transcript	Annotated_lncRNA	chr5	64741090	64747876	+	6	1026	249
ALDBSSCT0000008862	ALDBSSCG0000005416	--	--	lincRNA	Annotated_lncRNA	chr6	51770940	51771954	+	2	644	107
ALDBSSCT0000000758	ALDBSSCG0000000455	--	--	lincRNA	Annotated_lncRNA	chr1	90139805	90197851	-	2	284	87
ENSSSCT00000016939	ENSSSCG00000015549	RNASEL	-	processed_transcript	Annotated_lncRNA	chr9	136210073	136224410	-	8	2720	774
ALDBSSCT0000001353	ALDBSSCG0000000829	--	--	lincRNA	Annotated_lncRNA	chr10	76375888	76390418	+	3	1283	123
ALDBSSCT0000006015	ALDBSSCG0000003678	--	--	lincRNA	Annotated_lncRNA	chr2	128022942	128028071	+	3	252	62
ALDBSSCT0000006016	ALDBSSCG0000003679	--	--	lincRNA	Annotated_lncRNA	chr2	128555180	128559904	+	3	388	120
ALDBSSCT0000007980	ALDBSSCG0000004837	--	--	lincRNA	Annotated_lncRNA	chr4	73785549	73799648	-	2	261	83
ALDBSSCT0000008869	ALDBSSCG0000005419	--	--	lincRNA	Annotated_lncRNA	chr6	52001497	52003237	+	2	1204	116
ALDBSSCT0000007985	ALDBSSCG0000004842	--	--	lincRNA	Annotated_lncRNA	chr4	77200618	77206844	-	3	580	127
ALDBSSCT0000007986	ALDBSSCG0000004842	--	--	lincRNA	Annotated_lncRNA	chr4	77200618	77206897	-	4	878	121
ALDBSSCT0000007987	ALDBSSCG0000004842	--	--	lincRNA	Annotated_lncRNA	chr4	77200618	77206897	-	3	732	121
ALDBSSCT0000009227	ALDBSSCG0000005622	--	--	lincRNA	Annotated_lncRNA	chr6	10689340	10715443	-	4	333	81
ALDBSSCT0000009226	ALDBSSCG0000005621	--	--	lincRNA	Annotated_lncRNA	chr6	10648038	10668132	-	4	4960	208
ALDBSSCT0000000533	ALDBSSCG0000000315	--	--	lincRNA	Annotated_lncRNA	chr1	293274258	293285840	+	2	963	141
ALDBSSCT0000000538	ALDBSSCG0000000319	--	--	lincRNA	Annotated_lncRNA	chr1	297913020	297920003	+	2	313	75
ALDBSSCT0000010211	ALDBSSCG0000006215	--	--	lincRNA	Annotated_lncRNA	chr7	80958556	80961908	-	3	2823	206
ALDBSSCT0000010101	ALDBSSCG0000006150	--	--	lincRNA	Annotated_lncRNA	chr7	28715679	28758427	-	16	632	129
ALDBSSCT0000010102	ALDBSSCG0000006151	--	--	lincRNA	Annotated_lncRNA	chr7	29056244	29058722	-	3	1337	119
ALDBSSCT0000010103	ALDBSSCG0000006152	--	--	lincRNA	Annotated_lncRNA	chr7	29108287	29108987	-	2	693	168
ALDBSSCT0000010105	ALDBSSCG0000006154	--	--	lincRNA	Annotated_lncRNA	chr7	29193561	29196499	-	2	1730	89
ALDBSSCT0000010693	ALDBSSCG0000006476	--	--	lincRNA	Annotated_lncRNA	chr8	145176542	145179345	+	2	2644	121
ALDBSSCT0000002863	ALDBSSCG0000001738	--	--	lincRNA	Annotated_lncRNA	chr13	157015058	157038492	+	3	1001	80
ALDBSSCT0000000405	ALDBSSCG0000000236	--	--	lincRNA	Annotated_lncRNA	chr1	204418054	204423523	+	2	1931	82
ALDBSSCT0000000400	ALDBSSCG0000000233	--	--	lincRNA	Annotated_lncRNA	chr1	203877510	203916679	+	2	337	111
ALDBSSCT0000010856	ALDBSSCG0000006576	--	--	lincRNA	Annotated_lncRNA	chr8	57410200	57417376	-	2	5812	168
ALDBSSCT0000010853	ALDBSSCG0000006575	--	--	lincRNA	Annotated_lncRNA	chr8	56996855	57023277	-	2	405	73
ALDBSSCT0000011273	ALDBSSCG0000006843	--	--	lincRNA	Annotated_lncRNA	chr9	86173215	86194973	+	2	344	114
ALDBSSCT0000011272	ALDBSSCG0000006842	--	--	lincRNA	Annotated_lncRNA	chr9	85564709	85595204	+	2	445	98
ALDBSSCT0000011677	ALDBSSCG0000007091	--	--	lincRNA	Annotated_lncRNA	chr9	129016328	129030354	-	2	494	99
ALDBSSCT0000011670	ALDBSSCG0000007085	--	--	lincRNA	Annotated_lncRNA	chr9	126399016	126409249	-	2	1093	81
ALDBSSCT0000009487	ALDBSSCG0000005786	--	--	lincRNA	Annotated_lncRNA	chr6	100800215	100815026	-	2	2850	171
ALDBSSCT0000010070	ALDBSSCG0000006128	--	--	lincRNA	Annotated_lncRNA	chr7	17847377	17851739	-	2	1122	130
ALDBSSCT0000009795	ALDBSSCG0000005972	--	--	lincRNA	Annotated_lncRNA	chr7	60751990	60801781	+	5	430	84
ALDBSSCT0000010075	ALDBSSCG0000006133	--	--	lincRNA	Annotated_lncRNA	chr7	20960903	20962153	-	2	1238	90
ALDBSSCT0000010076	ALDBSSCG0000006134	--	--	lincRNA	Annotated_lncRNA	chr7	21305409	21451577	-	3	299	97
ALDBSSCT0000003048	ALDBSSCG0000001826	--	--	lincRNA	Annotated_lncRNA	chr13	1571329	1645532	-	2	519	119
ALDBSSCT0000011077	ALDBSSCG0000006721	--	--	lincRNA	Annotated_lncRNA	chr9	10099106	10103058	+	2	2798	161
ALDBSSCT0000009554	ALDBSSCG0000005826	--	--	lincRNA	Annotated_lncRNA	chr6	145065586	145083824	-	2	2244	135
ALDBSSCT0000009556	ALDBSSCG0000005827	--	--	lincRNA	Annotated_lncRNA	chr6	145178903	145203011	-	4	386	100
ALDBSSCT0000000248	ALDBSSCG0000000145	--	--	lincRNA	Annotated_lncRNA	chr1	125760979	125765857	+	2	393	76
ALDBSSCT0000000247	ALDBSSCG0000000144	--	--	lincRNA	Annotated_lncRNA	chr1	124942920	124944948	+	2	647	66
ALDBSSCT0000000244	ALDBSSCG0000000141	--	--	lincRNA	Annotated_lncRNA	chr1	123057390	123058813	+	2	1204	93
ALDBSSCT0000009009	ALDBSSCG0000005505	--	--	lincRNA	Annotated_lncRNA	chr6	94573667	94724597	+	2	379	126
ALDBSSCT0000007623	ALDBSSCG0000004621	--	--	lincRNA	Annotated_lncRNA	chr4	90546662	90549298	+	2	269	47
ALDBSSCT0000004628	ALDBSSCG0000002813	--	--	lincRNA	Annotated_lncRNA	chr15	141838985	141849574	-	2	715	96
ALDBSSCT0000003518	ALDBSSCG0000002117	--	--	lincRNA	Annotated_lncRNA	chr14	30760116	30770986	+	2	9696	206
ALDBSSCT0000011300	ALDBSSCG0000006863	--	--	lincRNA	Annotated_lncRNA	chr9	117706827	117729351	+	2	232	73
ALDBSSCT0000011740	ALDBSSCG0000007123	--	--	lincRNA	Annotated_lncRNA	chr9	143642568	143643910	-	3	705	130
ALDBSSCT0000009170	ALDBSSCG0000005589	--	--	lincRNA	Annotated_lncRNA	chr6	154790935	154792409	+	2	1211	146
ALDBSSCT0000006769	ALDBSSCG0000004134	--	--	lincRNA	Annotated_lncRNA	chr3	81468045	81494578	+	5	5849	128
ALDBSSCT0000008372	ALDBSSCG0000005084	--	--	lincRNA	Annotated_lncRNA	chr5	70181154	70182673	+	3	947	92
ALDBSSCT0000008373	ALDBSSCG0000005085	--	--	lincRNA	Annotated_lncRNA	chr5	72402263	72409790	+	2	494	55
ALDBSSCT0000006765	ALDBSSCG0000004132	--	--	lincRNA	Annotated_lncRNA	chr3	80337100	80339281	+	4	752	132
ALDBSSCT0000008379	ALDBSSCG0000005091	--	--	lincRNA	Annotated_lncRNA	chr5	78998331	79090876	+	2	1339	132
ALDBSSCT0000007199	ALDBSSCG0000004377	--	--	lincRNA	Annotated_lncRNA	chr3	75945774	75949228	-	2	1700	107
ALDBSSCT0000007198	ALDBSSCG0000004376	--	--	lincRNA	Annotated_lncRNA	chr3	75704293	75711133	-	2	5404	107
ALDBSSCT0000007196	ALDBSSCG0000004375	--	--	lincRNA	Annotated_lncRNA	chr3	74946610	74947287	-	2	422	77
ALDBSSCT0000003196	ALDBSSCG0000001926	--	--	lincRNA	Annotated_lncRNA	chr13	79212399	79213825	-	3	577	192
ALDBSSCT0000008208	ALDBSSCG0000004986	--	--	lincRNA	Annotated_lncRNA	chr4	142122752	142126621	-	3	2861	144
ENSSSCT00000018610	ENSSSCG00000017092	GPX3	-	processed_transcript	Annotated_lncRNA	chr16	78282294	78290916	+	5	1582	174
ALDBSSCT0000008751	ALDBSSCG0000005342	--	--	lincRNA	Annotated_lncRNA	chr6	16878686	16954522	+	4	866	128
ALDBSSCT0000008753	ALDBSSCG0000005343	--	--	lincRNA	Annotated_lncRNA	chr6	17451781	17454219	+	2	1674	184
ALDBSSCT0000005933	ALDBSSCG0000003624	--	--	lincRNA	Annotated_lncRNA	chr2	77839217	77840164	+	2	764	174
ALDBSSCT0000005932	ALDBSSCG0000003623	--	--	lincRNA	Annotated_lncRNA	chr2	77764461	77776005	+	2	244	81
ALDBSSCT0000005931	ALDBSSCG0000003622	--	--	lincRNA	Annotated_lncRNA	chr2	77605701	77611190	+	2	1177	154
ALDBSSCT0000008207	ALDBSSCG0000004985	--	--	lincRNA	Annotated_lncRNA	chr4	142018790	142019486	-	2	692	84
ALDBSSCT0000007758	ALDBSSCG0000004709	--	--	lincRNA	Annotated_lncRNA	chr4	139078124	139093196	+	4	6983	248
ALDBSSCT0000008198	ALDBSSCG0000004978	--	--	lincRNA	Annotated_lncRNA	chr4	139982136	139985390	-	4	1019	127
ALDBSSCT0000000928	ALDBSSCG0000000571	--	--	lincRNA	Annotated_lncRNA	chr1	216464534	216467316	-	2	2297	94
ALDBSSCT0000008192	ALDBSSCG0000004975	--	--	lincRNA	Annotated_lncRNA	chr4	139485110	139497116	-	3	439	66
ALDBSSCT0000008196	ALDBSSCG0000004978	--	--	lincRNA	Annotated_lncRNA	chr4	139961632	139985371	-	4	6433	171
ALDBSSCT0000007754	ALDBSSCG0000004706	--	--	lincRNA	Annotated_lncRNA	chr4	138625805	138629165	+	3	1611	160
ALDBSSCT0000007283	ALDBSSCG0000004415	--	--	lincRNA	Annotated_lncRNA	chr3	103341891	103344994	-	2	1097	224
ALDBSSCT0000003441	ALDBSSCG0000002074	--	--	lincRNA	Annotated_lncRNA	chr14	417607	505298	+	4	496	78
ALDBSSCT0000002468	ALDBSSCG0000001493	--	--	lincRNA	Annotated_lncRNA	chr12	46119846	46120630	-	2	766	125
ALDBSSCT0000003992	ALDBSSCG0000002403	--	--	lincRNA	Annotated_lncRNA	chr14	86349853	86352208	-	2	2351	133
ALDBSSCT0000002460	ALDBSSCG0000001489	--	--	lincRNA	Annotated_lncRNA	chr12	45147537	45152031	-	4	952	153
ALDBSSCT0000002467	ALDBSSCG0000001492	--	--	lincRNA	Annotated_lncRNA	chr12	45987366	45989002	-	2	917	133
ALDBSSCT0000002266	ALDBSSCG0000001368	--	--	lincRNA	Annotated_lncRNA	chr12	49290521	49295398	+	2	2833	151
ALDBSSCT0000010892	ALDBSSCG0000006599	--	--	lincRNA	Annotated_lncRNA	chr8	74840311	74846715	-	2	404	129
ALDBSSCT0000004717	ALDBSSCG0000002871	--	--	lincRNA	Annotated_lncRNA	chr16	21611977	21627843	+	2	555	80
ALDBSSCT0000002263	ALDBSSCG0000001365	--	--	lincRNA	Annotated_lncRNA	chr12	45987348	45989025	+	3	485	159
ALDBSSCT0000002260	ALDBSSCG0000001362	--	--	lincRNA	Annotated_lncRNA	chr12	44825362	44836358	+	3	365	70
ENSSSCT00000033304	ENSSSCG00000015579	PTGS2	-	processed_transcript	Annotated_lncRNA	chr9	140251518	140260362	-	10	3755	406
ALDBSSCT0000010894	ALDBSSCG0000006601	--	--	lincRNA	Annotated_lncRNA	chr8	75370483	75372023	-	2	1355	105
ALDBSSCT0000002004	ALDBSSCG0000001208	--	--	lincRNA	Annotated_lncRNA	chr11	56948526	56949898	-	2	986	119
ALDBSSCT0000002005	ALDBSSCG0000001208	--	--	lincRNA	Annotated_lncRNA	chr11	56948526	56949898	-	2	1077	124
ALDBSSCT0000005061	ALDBSSCG0000003051	--	--	lincRNA	Annotated_lncRNA	chr16	77470201	77475286	-	2	728	86
ALDBSSCT0000005062	ALDBSSCG0000003051	--	--	lincRNA	Annotated_lncRNA	chr16	77470201	77475477	-	2	480	86
ALDBSSCT0000007171	ALDBSSCG0000004358	--	--	lincRNA	Annotated_lncRNA	chr3	54764201	54821564	-	3	765	140
ALDBSSCT0000005664	ALDBSSCG0000003437	--	--	lincRNA	Annotated_lncRNA	chr18	21014027	21015932	-	2	1059	201
ALDBSSCT0000006486	ALDBSSCG0000003960	--	--	lincRNA	Annotated_lncRNA	chr2	147366782	147371727	-	2	1541	130
ALDBSSCT0000007178	ALDBSSCG0000004363	--	--	lincRNA	Annotated_lncRNA	chr3	59512427	59513326	-	2	867	124
ALDBSSCT0000005157	ALDBSSCG0000003111	--	--	lincRNA	Annotated_lncRNA	chr17	40668304	40670547	+	2	1280	72
ALDBSSCT0000003843	ALDBSSCG0000002310	--	--	lincRNA	Annotated_lncRNA	chr14	30747065	30748457	-	4	485	139
ALDBSSCT0000003842	ALDBSSCG0000002309	--	--	lincRNA	Annotated_lncRNA	chr14	30728126	30729184	-	3	818	70
ALDBSSCT0000004257	ALDBSSCG0000002577	--	--	lincRNA	Annotated_lncRNA	chr15	93787066	93787827	+	2	438	60
ALDBSSCT0000010453	ALDBSSCG0000006351	--	--	lincRNA	Annotated_lncRNA	chr8	43012458	43015612	+	2	3138	127
ALDBSSCT0000003848	ALDBSSCG0000002312	--	--	lincRNA	Annotated_lncRNA	chr14	32910239	32911834	-	3	511	69
ALDBSSCT0000005110	ALDBSSCG0000003075	--	--	lincRNA	Annotated_lncRNA	chr16	86656311	86667721	-	2	1290	130
ENSSSCT00000033774	ENSSSCG00000030777	SBAB-548A10.9	-	processed_transcript	Annotated_lncRNA	chr7	27543864	27546194	-	3	406	92
ALDBSSCT0000005444	ALDBSSCG0000003296	--	--	lincRNA	Annotated_lncRNA	chr18	6671950	6676963	+	3	3122	104
ALDBSSCT0000001104	ALDBSSCG0000000685	--	--	lincRNA	Annotated_lncRNA	chr10	2695549	2701119	+	4	544	83
ALDBSSCT0000001101	ALDBSSCG0000000683	--	--	lincRNA	Annotated_lncRNA	chr10	2449490	2495549	+	2	2855	218
ALDBSSCT0000005282	ALDBSSCG0000003192	--	--	lincRNA	Annotated_lncRNA	chr17	12054874	12059890	-	2	246	82
ALDBSSCT0000005285	ALDBSSCG0000003195	--	--	lincRNA	Annotated_lncRNA	chr17	13447510	13448236	-	2	430	83
ALDBSSCT0000002482	ALDBSSCG0000001501	--	--	lincRNA	Annotated_lncRNA	chr12	52123887	52125550	-	2	1655	135
ALDBSSCT0000002483	ALDBSSCG0000001502	--	--	lincRNA	Annotated_lncRNA	chr12	52708852	52722946	-	2	876	89
ALDBSSCT0000006152	ALDBSSCG0000003760	--	--	lincRNA	Annotated_lncRNA	chr2	5934247	5945085	-	4	10036	160
ALDBSSCT0000006155	ALDBSSCG0000003761	--	--	lincRNA	Annotated_lncRNA	chr2	6306508	6310307	-	2	2038	120
ENSSSCT00000035782	ENSSSCG00000031041	CU466547.1	-	processed_transcript	Annotated_lncRNA	chr4	7685582	7703448	+	2	347	115
ALDBSSCT0000006158	ALDBSSCG0000003764	--	--	lincRNA	Annotated_lncRNA	chr2	7855933	7856717	-	2	297	57
ALDBSSCT0000002488	ALDBSSCG0000001506	--	--	lincRNA	Annotated_lncRNA	chr12	54029279	54030201	-	2	472	133
ALDBSSCT0000004881	ALDBSSCG0000002961	--	--	lincRNA	Annotated_lncRNA	chr16	86667746	86674285	+	2	282	93
ALDBSSCT0000006024	ALDBSSCG0000003685	--	--	lincRNA	Annotated_lncRNA	chr2	131121961	131135113	+	2	735	70
ALDBSSCT0000001297	ALDBSSCG0000000788	--	--	lincRNA	Annotated_lncRNA	chr10	61844376	62002178	+	5	839	80
ALDBSSCT0000001923	ALDBSSCG0000001162	--	--	lincRNA	Annotated_lncRNA	chr11	15151324	15328899	-	3	519	121
ALDBSSCT0000001924	ALDBSSCG0000001162	--	--	lincRNA	Annotated_lncRNA	chr11	15151324	15499403	-	4	639	90
ALDBSSCT0000001291	ALDBSSCG0000000784	--	--	lincRNA	Annotated_lncRNA	chr10	59497396	59499224	+	2	219	72
ALDBSSCT0000001928	ALDBSSCG0000001164	--	--	lincRNA	Annotated_lncRNA	chr11	16092898	16097427	-	2	2294	170
ALDBSSCT0000007999	ALDBSSCG0000004852	--	--	lincRNA	Annotated_lncRNA	chr4	81625846	81656141	-	2	363	120
ALDBSSCT0000009317	ALDBSSCG0000005680	--	--	lincRNA	Annotated_lncRNA	chr6	44523173	44528228	-	2	226	56
ENSSSCT00000033794	ENSSSCG00000003617	TXLNA	-	processed_transcript	Annotated_lncRNA	chr6	82743317	82746046	+	3	1367	280
ALDBSSCT0000010440	ALDBSSCG0000006345	--	--	lincRNA	Annotated_lncRNA	chr8	33608159	33748574	+	4	845	113
ALDBSSCT0000010443	ALDBSSCG0000006345	--	--	lincRNA	Annotated_lncRNA	chr8	33609152	33748574	+	3	1106	94
ALDBSSCT0000010442	ALDBSSCG0000006345	--	--	lincRNA	Annotated_lncRNA	chr8	33608192	33752962	+	5	1954	98
ALDBSSCT0000010444	ALDBSSCG0000006345	--	--	lincRNA	Annotated_lncRNA	chr8	33696878	33748574	+	2	636	86
ENSSSCT00000032953	ENSSSCG00000030923	SBAB-554F3.8	-	processed_transcript	Annotated_lncRNA	chr7	29352892	29356446	-	3	585	140
ALDBSSCT0000001727	ALDBSSCG0000001044	--	--	lincRNA	Annotated_lncRNA	chr11	22320033	22321646	+	2	805	147
ENSSSCT00000031317	ENSSSCG00000020977	SH3BGRL	-	processed_transcript	Annotated_lncRNA	chrX	74389847	74404857	-	3	352	99
ALDBSSCT0000001721	ALDBSSCG0000001039	--	--	lincRNA	Annotated_lncRNA	chr11	19591308	19596470	+	4	313	69
ALDBSSCT0000009363	ALDBSSCG0000005713	--	--	lincRNA	Annotated_lncRNA	chr6	57252939	57264728	-	4	1527	181
ALDBSSCT0000000411	ALDBSSCG0000000240	--	--	lincRNA	Annotated_lncRNA	chr1	207033095	207034260	+	2	841	88
ALDBSSCT0000010840	ALDBSSCG0000006566	--	--	lincRNA	Annotated_lncRNA	chr8	44382396	44454455	-	2	454	121
ALDBSSCT0000006970	ALDBSSCG0000004231	--	--	lincRNA	Annotated_lncRNA	chr3	140648268	140655068	+	3	5497	345
ALDBSSCT0000011244	ALDBSSCG0000006828	--	--	lincRNA	Annotated_lncRNA	chr9	74084568	74089028	+	2	3269	126
ALDBSSCT0000011245	ALDBSSCG0000006829	--	--	lincRNA	Annotated_lncRNA	chr9	74390609	74393783	+	2	2247	102
ALDBSSCT0000011792	ALDBSSCG0000007152	--	--	lincRNA	Annotated_lncRNA	GL892411.2	42229	61895	-	3	515	111
ALDBSSCT0000011374	ALDBSSCG0000006912	--	--	lincRNA	Annotated_lncRNA	chr9	144423216	144426092	+	2	1431	134
ALDBSSCT0000011648	ALDBSSCG0000007072	--	--	lincRNA	Annotated_lncRNA	chr9	112839685	112868672	-	2	255	85
ALDBSSCT0000001433	ALDBSSCG0000000868	--	--	lincRNA	Annotated_lncRNA	chr10	16037674	16054288	-	2	313	89
ALDBSSCT0000004150	ALDBSSCG0000002502	--	--	lincRNA	Annotated_lncRNA	chr15	22661794	22688355	+	3	1200	79
ALDBSSCT0000004151	ALDBSSCG0000002502	--	--	lincRNA	Annotated_lncRNA	chr15	22661794	22699518	+	7	1124	80
ALDBSSCT0000001439	ALDBSSCG0000000871	--	--	lincRNA	Annotated_lncRNA	chr10	17585732	17609846	-	3	1101	100
ALDBSSCT0000011645	ALDBSSCG0000007070	--	--	lincRNA	Annotated_lncRNA	chr9	112714527	112741185	-	8	691	66
ALDBSSCT0000004236	ALDBSSCG0000002566	--	--	lincRNA	Annotated_lncRNA	chr15	88691764	88692359	+	2	588	119
ALDBSSCT0000008569	ALDBSSCG0000005215	--	--	lincRNA	Annotated_lncRNA	chr5	46716517	46741338	-	3	847	109
ALDBSSCT0000004232	ALDBSSCG0000002562	--	--	lincRNA	Annotated_lncRNA	chr15	84356704	84365762	+	2	6342	108
ALDBSSCT0000005953	ALDBSSCG0000003638	--	--	lincRNA	Annotated_lncRNA	chr2	92234523	92246036	+	3	1431	133
ALDBSSCT0000003280	ALDBSSCG0000001977	--	--	lincRNA	Annotated_lncRNA	chr13	134107918	134138963	-	2	1721	172
ALDBSSCT0000010064	ALDBSSCG0000006124	--	--	lincRNA	Annotated_lncRNA	chr7	14391260	14416686	-	2	1445	77
ALDBSSCT0000009560	ALDBSSCG0000005831	--	--	lincRNA	Annotated_lncRNA	chr6	147838287	147839694	-	2	383	107
ALDBSSCT0000009561	ALDBSSCG0000005831	--	--	lincRNA	Annotated_lncRNA	chr6	147838287	147839694	-	2	378	109
ALDBSSCT0000009564	ALDBSSCG0000005834	--	--	lincRNA	Annotated_lncRNA	chr6	148737498	148743720	-	2	622	133
ALDBSSCT0000008691	ALDBSSCG0000005300	--	--	lincRNA	Annotated_lncRNA	chr5	107158932	107336044	-	4	544	132
ALDBSSCT0000008690	ALDBSSCG0000005299	--	--	lincRNA	Annotated_lncRNA	chr5	106752287	106753931	-	2	1123	155
ALDBSSCT0000011335	ALDBSSCG0000006883	--	--	lincRNA	Annotated_lncRNA	chr9	132499524	132502190	+	2	826	98
ALDBSSCT0000009580	ALDBSSCG0000005849	--	--	lincRNA	Annotated_lncRNA	chr6	154686096	154703949	-	3	2389	134
ALDBSSCT0000009581	ALDBSSCG0000005849	--	--	lincRNA	Annotated_lncRNA	chr6	154686096	154703949	-	2	2316	134
ALDBSSCT0000003053	ALDBSSCG0000001829	--	--	lincRNA	Annotated_lncRNA	chr13	6166008	6168852	-	2	638	65
ENSSSCT00000035807	ENSSSCG00000031038	MORC4	-	processed_transcript	Annotated_lncRNA	chrX	101815818	101816384	+	2	449	149
ALDBSSCT0000003057	ALDBSSCG0000001832	--	--	lincRNA	Annotated_lncRNA	chr13	12533705	12816305	-	3	299	76
ALDBSSCT0000011420	ALDBSSCG0000006944	--	--	lincRNA	Annotated_lncRNA	chr9	7464836	7479738	-	3	1147	180
ALDBSSCT0000011425	ALDBSSCG0000006949	--	--	lincRNA	Annotated_lncRNA	chr9	8044110	8062420	-	2	235	78
ALDBSSCT0000011427	ALDBSSCG0000006950	--	--	lincRNA	Annotated_lncRNA	chr9	8092224	8099441	-	2	1783	123
ALDBSSCT0000009106	ALDBSSCG0000005552	--	--	lincRNA	Annotated_lncRNA	chr6	134172832	134175204	+	2	329	85
ALDBSSCT0000009107	ALDBSSCG0000005553	--	--	lincRNA	Annotated_lncRNA	chr6	134469364	134473043	+	2	3564	105
ALDBSSCT0000008365	ALDBSSCG0000005080	--	--	lincRNA	Annotated_lncRNA	chr5	68840670	68856180	+	2	585	195
ALDBSSCT0000003610	ALDBSSCG0000002162	--	--	lincRNA	Annotated_lncRNA	chr14	60234396	60235722	+	2	1021	115
ALDBSSCT0000003611	ALDBSSCG0000002163	--	--	lincRNA	Annotated_lncRNA	chr14	60362810	60374011	+	2	2697	154
ALDBSSCT0000001878	ALDBSSCG0000001136	--	--	lincRNA	Annotated_lncRNA	chr11	5621013	5622812	-	2	757	62
ALDBSSCT0000006410	ALDBSSCG0000003916	--	--	lincRNA	Annotated_lncRNA	chr2	121363171	121370570	-	2	2960	86
ALDBSSCT0000008749	ALDBSSCG0000005340	--	--	lincRNA	Annotated_lncRNA	chr6	16198966	16227037	+	2	481	88
ALDBSSCT0000009611	ALDBSSCG0000005862	--	--	lincRNA	Annotated_lncRNA	chr7	2440658	2441802	+	2	763	150
ALDBSSCT0000008741	ALDBSSCG0000005334	--	--	lincRNA	Annotated_lncRNA	chr6	12314947	12322156	+	2	301	99
ALDBSSCT0000003293	ALDBSSCG0000001983	--	--	lincRNA	Annotated_lncRNA	chr13	140626946	140631158	-	3	3017	150
ALDBSSCT0000005942	ALDBSSCG0000003630	--	--	lincRNA	Annotated_lncRNA	chr2	81306226	81325019	+	3	409	78
ALDBSSCT0000003295	ALDBSSCG0000001983	--	--	lincRNA	Annotated_lncRNA	chr13	140626946	140632114	-	6	1253	104
ALDBSSCT0000003296	ALDBSSCG0000001983	--	--	lincRNA	Annotated_lncRNA	chr13	140626946	140632114	-	4	1677	150
ALDBSSCT0000008960	ALDBSSCG0000005485	--	--	lincRNA	Annotated_lncRNA	chr6	82423133	82435833	+	2	944	92
ALDBSSCT0000004414	ALDBSSCG0000002688	--	--	lincRNA	Annotated_lncRNA	chr15	36230005	36234763	-	2	2436	106
ALDBSSCT0000004413	ALDBSSCG0000002688	--	--	lincRNA	Annotated_lncRNA	chr15	36230005	36234762	-	2	2451	105
ALDBSSCT0000006627	ALDBSSCG0000004053	--	--	lincRNA	Annotated_lncRNA	chr3	33491969	33493814	+	2	1759	147
ALDBSSCT0000006624	ALDBSSCG0000004052	--	--	lincRNA	Annotated_lncRNA	chr3	33259628	33260216	+	2	482	126
ENSSSCT00000033480	ENSSSCG00000006687	ITGA10	-	processed_transcript	Annotated_lncRNA	chr4	109075763	109077484	+	4	361	100
ALDBSSCT0000003304	ALDBSSCG0000001986	--	--	lincRNA	Annotated_lncRNA	chr13	141254268	141257694	-	2	286	67
ALDBSSCT0000008187	ALDBSSCG0000004972	--	--	lincRNA	Annotated_lncRNA	chr4	139141100	139177399	-	3	686	118
ALDBSSCT0000008981	ALDBSSCG0000005497	--	--	lincRNA	Annotated_lncRNA	chr6	91774995	91809183	+	2	2059	151
ALDBSSCT0000008983	ALDBSSCG0000005497	--	--	lincRNA	Annotated_lncRNA	chr6	91802204	91809183	+	2	2059	151
ALDBSSCT0000006368	ALDBSSCG0000003898	--	--	lincRNA	Annotated_lncRNA	chr2	94460334	94655203	-	4	912	132
ALDBSSCT0000002670	ALDBSSCG0000001620	--	--	lincRNA	Annotated_lncRNA	chr13	72547827	72556462	+	4	401	68
ALDBSSCT0000006365	ALDBSSCG0000003895	--	--	lincRNA	Annotated_lncRNA	chr2	93235569	93266252	-	2	273	90
ALDBSSCT0000002674	ALDBSSCG0000001623	--	--	lincRNA	Annotated_lncRNA	chr13	75502480	75509587	+	2	1668	111
ALDBSSCT0000002677	ALDBSSCG0000001625	--	--	lincRNA	Annotated_lncRNA	chr13	79264498	79265431	+	2	404	134
ALDBSSCT0000009252	ALDBSSCG0000005637	--	--	lincRNA	Annotated_lncRNA	chr6	17973487	17976984	-	2	1257	114
ALDBSSCT0000003473	ALDBSSCG0000002094	--	--	lincRNA	Annotated_lncRNA	chr14	15781824	15796541	+	5	2562	135
ALDBSSCT0000002276	ALDBSSCG0000001377	--	--	lincRNA	Annotated_lncRNA	chr12	54055444	54065499	+	2	1097	174
ALDBSSCT0000002270	ALDBSSCG0000001371	--	--	lincRNA	Annotated_lncRNA	chr12	51638733	51641510	+	2	2440	112
ALDBSSCT0000006569	ALDBSSCG0000004012	--	--	lincRNA	Annotated_lncRNA	chr3	11271607	11272297	+	2	430	128
ALDBSSCT0000011933	ALDBSSCG0000007262	--	--	lincRNA	Annotated_lncRNA	chrX	54995223	55010311	+	2	776	96
ALDBSSCT0000011930	ALDBSSCG0000007260	--	--	lincRNA	Annotated_lncRNA	chrX	51323178	51338009	+	3	6282	228
ALDBSSCT0000011936	ALDBSSCG0000007263	--	--	lincRNA	Annotated_lncRNA	chrX	55269494	55275391	+	2	5371	338
ALDBSSCT0000011934	ALDBSSCG0000007263	--	--	lincRNA	Annotated_lncRNA	chrX	55266278	55275391	+	2	3921	338
ALDBSSCT0000011938	ALDBSSCG0000007265	--	--	lincRNA	Annotated_lncRNA	chrX	65532325	65534677	+	2	1895	175
ALDBSSCT0000012036	ALDBSSCG0000007337	--	--	lincRNA	Annotated_lncRNA	chrX	67151784	67178895	-	8	15208	127
ALDBSSCT0000012034	ALDBSSCG0000007337	--	--	lincRNA	Annotated_lncRNA	chrX	67151784	67178877	-	8	14408	127
ALDBSSCT0000012035	ALDBSSCG0000007337	--	--	lincRNA	Annotated_lncRNA	chrX	67151784	67178877	-	8	14340	127
ALDBSSCT0000012038	ALDBSSCG0000007338	--	--	lincRNA	Annotated_lncRNA	chrX	67420339	67422193	-	2	1290	106
ALDBSSCT0000012039	ALDBSSCG0000007339	--	--	lincRNA	Annotated_lncRNA	chrX	67444265	67445925	-	4	314	97
ALDBSSCT0000005722	ALDBSSCG0000003473	--	--	lincRNA	Annotated_lncRNA	chr18	47381685	47386100	-	2	2539	137
ALDBSSCT0000005051	ALDBSSCG0000003047	--	--	lincRNA	Annotated_lncRNA	chr16	74604894	74609511	-	3	3031	126
ALDBSSCT0000005052	ALDBSSCG0000003048	--	--	lincRNA	Annotated_lncRNA	chr16	74906613	75012184	-	2	1200	91
ALDBSSCT0000005054	ALDBSSCG0000003050	--	--	lincRNA	Annotated_lncRNA	chr16	77413055	77413709	-	2	307	66
ALDBSSCT0000007147	ALDBSSCG0000004347	--	--	lincRNA	Annotated_lncRNA	chr3	48147723	48150246	-	2	1193	246
ALDBSSCT0000007140	ALDBSSCG0000004342	--	--	lincRNA	Annotated_lncRNA	chr3	45737517	45739104	-	2	1553	86
ALDBSSCT0000007143	ALDBSSCG0000004345	--	--	lincRNA	Annotated_lncRNA	chr3	47943074	47952102	-	3	933	120
ALDBSSCT0000006496	ALDBSSCG0000003968	--	--	lincRNA	Annotated_lncRNA	chr2	150429736	150435039	-	2	450	139
ALDBSSCT0000005618	ALDBSSCG0000003401	--	--	lincRNA	Annotated_lncRNA	chr18	3054014	3057893	-	2	3019	293
ALDBSSCT0000003875	ALDBSSCG0000002329	--	--	lincRNA	Annotated_lncRNA	chr14	43838212	43842012	-	3	947	177
ENSSSCT00000033402	ENSSSCG00000030758	DEFB-104L	-	processed_transcript	Annotated_lncRNA	chr15	43209020	43211863	+	2	564	91
ALDBSSCT0000003873	ALDBSSCG0000002328	--	--	lincRNA	Annotated_lncRNA	chr14	43461327	43469028	-	2	2485	138
ALDBSSCT0000002703	ALDBSSCG0000001642	--	--	lincRNA	Annotated_lncRNA	chr13	86699521	86702227	+	2	347	109
ALDBSSCT0000005127	ALDBSSCG0000003086	--	--	lincRNA	Annotated_lncRNA	chr17	12830685	12837404	+	4	1258	151
ENSSSCT00000034860	ENSSSCG00000030844	CH242-100L3.3	-	processed_transcript	Annotated_lncRNA	chrX	12805892	12839550	-	6	766	148
ALDBSSCT0000006383	ALDBSSCG0000003905	--	--	lincRNA	Annotated_lncRNA	chr2	103686258	103826791	-	7	1906	146
ALDBSSCT0000004779	ALDBSSCG0000002906	--	--	lincRNA	Annotated_lncRNA	chr16	42906700	42910819	+	2	3351	104
ALDBSSCT0000002490	ALDBSSCG0000001507	--	--	lincRNA	Annotated_lncRNA	chr12	54522700	54532860	-	3	6719	148
ALDBSSCT0000006143	ALDBSSCG0000003755	--	--	lincRNA	Annotated_lncRNA	chr2	5277696	5284495	-	4	665	112
ALDBSSCT0000002494	ALDBSSCG0000001507	--	--	lincRNA	Annotated_lncRNA	chr12	54527518	54534746	-	3	3050	237
ALDBSSCT0000006140	ALDBSSCG0000003752	--	--	lincRNA	Annotated_lncRNA	chr2	3956092	3964460	-	2	5031	221
ENSSSCT00000035795	ENSSSCG00000001396	SLA-8	-	processed_transcript	Annotated_lncRNA	chr7	27210080	27210819	-	2	559	138
ALDBSSCT0000005542	ALDBSSCG0000003356	--	--	lincRNA	Annotated_lncRNA	chr18	47459105	47460818	+	2	927	151
ALDBSSCT0000002243	ALDBSSCG0000001349	--	--	lincRNA	Annotated_lncRNA	chr12	40183497	40184674	+	2	282	69
ALDBSSCT0000000737	ALDBSSCG0000000440	--	--	lincRNA	Annotated_lncRNA	chr1	66092906	66100885	-	2	2152	114
ALDBSSCT0000000889	ALDBSSCG0000000539	--	--	lincRNA	Annotated_lncRNA	chr1	179286724	179292305	-	2	439	58
ALDBSSCT0000006039	ALDBSSCG0000003695	--	--	lincRNA	Annotated_lncRNA	chr2	138953588	138957771	+	2	406	87
ALDBSSCT0000001281	ALDBSSCG0000000778	--	--	lincRNA	Annotated_lncRNA	chr10	55935895	55940594	+	3	686	118
ALDBSSCT0000001932	ALDBSSCG0000001167	--	--	lincRNA	Annotated_lncRNA	chr11	16443126	16460157	-	2	1232	215
ALDBSSCT0000001283	ALDBSSCG0000000779	--	--	lincRNA	Annotated_lncRNA	chr10	56023529	56024570	+	2	765	117
ALDBSSCT0000006030	ALDBSSCG0000003690	--	--	lincRNA	Annotated_lncRNA	chr2	135856117	135857177	+	2	924	95
ENSSSCT00000021865	ENSSSCG00000020270	7SK	7SK RNA [Source:RFAM;Acc:RF00100]	misc_RNA	Annotated_lncRNA	chr8	138081557	138081856	-	1	300	57
ALDBSSCT0000011925	ALDBSSCG0000007258	--	--	lincRNA	Annotated_lncRNA	chrX	47051661	47052166	+	2	298	99
ENSSSCT00000035247	ENSSSCG00000030761	SHROOM4	-	processed_transcript	Annotated_lncRNA	chrX	49369699	49474772	-	2	879	168
ALDBSSCT0000002807	ALDBSSCG0000001707	--	--	lincRNA	Annotated_lncRNA	chr13	131001727	131004200	+	2	686	113
ALDBSSCT0000002804	ALDBSSCG0000001704	--	--	lincRNA	Annotated_lncRNA	chr13	129965445	129967652	+	2	1641	115
ALDBSSCT0000000643	ALDBSSCG0000000385	--	--	lincRNA	Annotated_lncRNA	chr1	10818920	10856060	-	2	688	104
ALDBSSCT0000000640	ALDBSSCG0000000384	--	--	lincRNA	Annotated_lncRNA	chr1	10307235	10309162	-	2	1119	98
ALDBSSCT0000002808	ALDBSSCG0000001707	--	--	lincRNA	Annotated_lncRNA	chr13	131001727	131007055	+	2	250	72
ALDBSSCT0000000088	ALDBSSCG0000000052	--	--	lincRNA	Annotated_lncRNA	chr1	31044508	31137080	+	3	424	96
ALDBSSCT0000011928	ALDBSSCG0000007260	--	--	lincRNA	Annotated_lncRNA	chrX	51200470	51338009	+	3	6282	228
ALDBSSCT0000000080	ALDBSSCG0000000046	--	--	lincRNA	Annotated_lncRNA	chr1	24539016	24542146	+	3	542	60
ALDBSSCT0000000081	ALDBSSCG0000000047	--	--	lincRNA	Annotated_lncRNA	chr1	24696993	24792176	+	2	915	244
ALDBSSCT0000010475	ALDBSSCG0000006358	--	--	lincRNA	Annotated_lncRNA	chr8	56861613	56876273	+	2	539	101
ALDBSSCT0000011890	ALDBSSCG0000007231	--	--	lincRNA	Annotated_lncRNA	JH118996.1	109324	115278	+	4	2626	137
ALDBSSCT0000011078	ALDBSSCG0000006722	--	--	lincRNA	Annotated_lncRNA	chr9	10261681	10263704	+	2	868	103
ALDBSSCT0000001734	ALDBSSCG0000001050	--	--	lincRNA	Annotated_lncRNA	chr11	23690055	24101298	+	5	680	150
ALDBSSCT0000001736	ALDBSSCG0000001051	--	--	lincRNA	Annotated_lncRNA	chr11	26321259	26323426	+	3	753	122
ALDBSSCT0000009377	ALDBSSCG0000005718	--	--	lincRNA	Annotated_lncRNA	chr6	58288394	58290134	-	3	1321	147
ALDBSSCT0000000398	ALDBSSCG0000000231	--	--	lincRNA	Annotated_lncRNA	chr1	201795313	201814332	+	2	240	80
ALDBSSCT0000000399	ALDBSSCG0000000232	--	--	lincRNA	Annotated_lncRNA	chr1	202677600	202678228	+	2	622	53
ALDBSSCT0000010656	ALDBSSCG0000006466	--	--	lincRNA	Annotated_lncRNA	chr8	139881345	139884558	+	2	1159	90
ALDBSSCT0000010650	ALDBSSCG0000006464	--	--	lincRNA	Annotated_lncRNA	chr8	138276005	138287013	+	2	5021	195
ALDBSSCT0000010302	ALDBSSCG0000006263	--	--	lincRNA	Annotated_lncRNA	chr7	110319998	110352564	-	2	420	113
ALDBSSCT0000010300	ALDBSSCG0000006261	--	--	lincRNA	Annotated_lncRNA	chr7	109543897	109545753	-	2	1232	131
ALDBSSCT0000006968	ALDBSSCG0000004229	--	--	lincRNA	Annotated_lncRNA	chr3	139961391	139962211	+	2	250	83
ALDBSSCT0000010278	ALDBSSCG0000006248	--	--	lincRNA	Annotated_lncRNA	chr7	97495039	97533065	-	3	567	134
ALDBSSCT0000010279	ALDBSSCG0000006248	--	--	lincRNA	Annotated_lncRNA	chr7	97495039	97533222	-	3	365	85
ALDBSSCT0000001422	ALDBSSCG0000000860	--	--	lincRNA	Annotated_lncRNA	chr10	14969586	14976442	-	4	472	95
ALDBSSCT0000001424	ALDBSSCG0000000861	--	--	lincRNA	Annotated_lncRNA	chr10	14991416	14999562	-	2	2199	124
ALDBSSCT0000004147	ALDBSSCG0000002500	--	--	lincRNA	Annotated_lncRNA	chr15	20832972	21326794	+	3	776	120
ALDBSSCT0000002410	ALDBSSCG0000001459	--	--	lincRNA	Annotated_lncRNA	chr12	25387564	25391583	-	3	523	160
ALDBSSCT0000001429	ALDBSSCG0000000865	--	--	lincRNA	Annotated_lncRNA	chr10	15799838	15809461	-	2	9525	176
ALDBSSCT0000011654	ALDBSSCG0000007076	--	--	lincRNA	Annotated_lncRNA	chr9	119153106	119157413	-	2	233	77
ALDBSSCT0000011651	ALDBSSCG0000007075	--	--	lincRNA	Annotated_lncRNA	chr9	115518279	115581723	-	3	532	165
ALDBSSCT0000006818	ALDBSSCG0000004159	--	--	lincRNA	Annotated_lncRNA	chr3	104632428	105150389	+	4	372	99
ALDBSSCT0000002140	ALDBSSCG0000001281	--	--	lincRNA	Annotated_lncRNA	chr12	4688920	4708882	+	4	1784	147
ALDBSSCT0000007816	ALDBSSCG0000004733	--	--	lincRNA	Annotated_lncRNA	chr4	127816	128340	-	2	376	96
ALDBSSCT0000007817	ALDBSSCG0000004734	--	--	lincRNA	Annotated_lncRNA	chr4	502175	507083	-	3	2716	117
ALDBSSCT0000000266	ALDBSSCG0000000160	--	--	lincRNA	Annotated_lncRNA	chr1	136407520	136441360	+	3	259	61
ALDBSSCT0000008511	ALDBSSCG0000005176	--	--	lincRNA	Annotated_lncRNA	chr5	14875924	14882059	-	4	964	62
ALDBSSCT0000011481	ALDBSSCG0000006989	--	--	lincRNA	Annotated_lncRNA	chr9	40835708	40837689	-	2	1537	109
ALDBSSCT0000006815	ALDBSSCG0000004157	--	--	lincRNA	Annotated_lncRNA	chr3	103473621	103479372	+	2	2909	119
ALDBSSCT0000007564	ALDBSSCG0000004590	--	--	lincRNA	Annotated_lncRNA	chr4	73904660	73905895	+	2	909	110
ALDBSSCT0000011254	ALDBSSCG0000006835	--	--	lincRNA	Annotated_lncRNA	chr9	80845311	80972140	+	4	512	82
ALDBSSCT0000010092	ALDBSSCG0000006144	--	--	lincRNA	Annotated_lncRNA	chr7	26691565	26694519	-	2	2538	128
ALDBSSCT0000009775	ALDBSSCG0000005958	--	--	lincRNA	Annotated_lncRNA	chr7	52555152	52604622	+	2	728	128
ALDBSSCT0000009801	ALDBSSCG0000005978	--	--	lincRNA	Annotated_lncRNA	chr7	65747373	65748762	+	2	380	73
ALDBSSCT0000004555	ALDBSSCG0000002770	--	--	lincRNA	Annotated_lncRNA	chr15	103457461	103543052	-	3	1186	80
ALDBSSCT0000004553	ALDBSSCG0000002769	--	--	lincRNA	Annotated_lncRNA	chr15	102503379	102522706	-	2	473	92
ALDBSSCT0000005047	ALDBSSCG0000003044	--	--	lincRNA	Annotated_lncRNA	chr16	72012065	72014695	-	2	900	107
ALDBSSCT0000011328	ALDBSSCG0000006881	--	--	lincRNA	Annotated_lncRNA	chr9	131377468	131380661	+	5	2168	157
ALDBSSCT0000009596	ALDBSSCG0000005855	--	--	lincRNA	Annotated_lncRNA	chr6	156859307	156868028	-	2	8289	243
ALDBSSCT0000003041	ALDBSSCG0000001821	--	--	lincRNA	Annotated_lncRNA	chr13	218076783	218078538	+	6	348	116
ALDBSSCT0000009973	ALDBSSCG0000006066	--	--	lincRNA	Annotated_lncRNA	chr7	128587510	128588531	+	2	820	107
ALDBSSCT0000007814	ALDBSSCG0000004731	--	--	lincRNA	Annotated_lncRNA	chr4	143207104	143207986	+	2	671	79
ALDBSSCT0000010893	ALDBSSCG0000006600	--	--	lincRNA	Annotated_lncRNA	chr8	75349973	75353117	-	2	3017	88
ALDBSSCT0000008428	ALDBSSCG0000005116	--	--	lincRNA	Annotated_lncRNA	chr5	93149725	93150671	+	2	397	103
ALDBSSCT0000010896	ALDBSSCG0000006603	--	--	lincRNA	Annotated_lncRNA	chr8	78359320	78367380	-	2	3733	125
ALDBSSCT0000010897	ALDBSSCG0000006604	--	--	lincRNA	Annotated_lncRNA	chr8	78375534	78377847	-	2	1101	175
ALDBSSCT0000004396	ALDBSSCG0000002673	--	--	lincRNA	Annotated_lncRNA	chr15	22701408	22706210	-	2	2054	143
ALDBSSCT0000008352	ALDBSSCG0000005069	--	--	lincRNA	Annotated_lncRNA	chr5	64794860	64800765	+	2	4565	107
ALDBSSCT0000008353	ALDBSSCG0000005070	--	--	lincRNA	Annotated_lncRNA	chr5	65087774	65089880	+	2	482	71
ALDBSSCT0000008424	ALDBSSCG0000005113	--	--	lincRNA	Annotated_lncRNA	chr5	91384508	91394660	+	3	1193	148
ALDBSSCT0000006702	ALDBSSCG0000004089	--	--	lincRNA	Annotated_lncRNA	chr3	47887214	47913034	+	2	878	96
ALDBSSCT0000002095	ALDBSSCG0000001261	--	--	lincRNA	Annotated_lncRNA	chr11	86038737	86041181	-	3	867	151
ALDBSSCT0000007776	ALDBSSCG0000004714	--	--	lincRNA	Annotated_lncRNA	chr4	139985351	140111129	+	5	1967	172
ALDBSSCT0000003602	ALDBSSCG0000002154	--	--	lincRNA	Annotated_lncRNA	chr14	51546850	51547751	+	2	263	87
ALDBSSCT0000003601	ALDBSSCG0000002154	--	--	lincRNA	Annotated_lncRNA	chr14	51546564	51547751	+	2	260	86
ALDBSSCT0000003606	ALDBSSCG0000002158	--	--	lincRNA	Annotated_lncRNA	chr14	53504968	53505821	+	2	844	142
ALDBSSCT0000003604	ALDBSSCG0000002156	--	--	lincRNA	Annotated_lncRNA	chr14	52511959	52514862	+	2	215	71
ALDBSSCT0000003609	ALDBSSCG0000002161	--	--	lincRNA	Annotated_lncRNA	chr14	59698302	59797018	+	3	659	116
ALDBSSCT0000003608	ALDBSSCG0000002160	--	--	lincRNA	Annotated_lncRNA	chr14	55592484	55640353	+	2	5529	114
ALDBSSCT0000004607	ALDBSSCG0000002803	--	--	lincRNA	Annotated_lncRNA	chr15	133731367	133747233	-	3	2116	117
ALDBSSCT0000008229	ALDBSSCG0000004997	--	--	lincRNA	Annotated_lncRNA	chr5	1531033	1534106	+	2	853	165
ALDBSSCT0000008739	ALDBSSCG0000005332	--	--	lincRNA	Annotated_lncRNA	chr6	12007618	12008074	+	2	305	101
ALDBSSCT0000008734	ALDBSSCG0000005327	--	--	lincRNA	Annotated_lncRNA	chr6	8574418	8578292	+	2	1411	96
ALDBSSCT0000008733	ALDBSSCG0000005327	--	--	lincRNA	Annotated_lncRNA	chr6	8557828	8578292	+	3	3596	129
ALDBSSCT0000008222	ALDBSSCG0000004991	--	--	lincRNA	Annotated_lncRNA	chr5	337451	339580	+	2	815	191
ALDBSSCT0000008223	ALDBSSCG0000004992	--	--	lincRNA	Annotated_lncRNA	chr5	342977	347552	+	2	945	222
ALDBSSCT0000006639	ALDBSSCG0000004060	--	--	lincRNA	Annotated_lncRNA	chr3	38843207	38846671	+	2	2472	133
ALDBSSCT0000006638	ALDBSSCG0000004059	--	--	lincRNA	Annotated_lncRNA	chr3	38688866	38689776	+	2	804	97
ALDBSSCT0000002648	ALDBSSCG0000001610	--	--	lincRNA	Annotated_lncRNA	chr13	60043650	60044552	+	2	261	87
ALDBSSCT0000002392	ALDBSSCG0000001450	--	--	lincRNA	Annotated_lncRNA	chr12	20388991	20389633	-	2	335	111
ALDBSSCT0000003460	ALDBSSCG0000002086	--	--	lincRNA	Annotated_lncRNA	chr14	7275434	7279293	+	3	3621	111
ALDBSSCT0000008645	ALDBSSCG0000005265	--	--	lincRNA	Annotated_lncRNA	chr5	86744986	86788501	-	2	417	115
ALDBSSCT0000004776	ALDBSSCG0000002906	--	--	lincRNA	Annotated_lncRNA	chr16	42882923	42910819	+	4	1881	164
ALDBSSCT0000004777	ALDBSSCG0000002906	--	--	lincRNA	Annotated_lncRNA	chr16	42882923	42910819	+	3	2650	164
ALDBSSCT0000004775	ALDBSSCG0000002906	--	--	lincRNA	Annotated_lncRNA	chr16	42882798	42946220	+	6	1508	156
ALDBSSCT0000006558	ALDBSSCG0000004004	--	--	lincRNA	Annotated_lncRNA	chr3	9634233	9639958	+	2	3756	234
ALDBSSCT0000011924	ALDBSSCG0000007257	--	--	lincRNA	Annotated_lncRNA	chrX	45932514	45934823	+	2	1269	170
ALDBSSCT0000006555	ALDBSSCG0000004003	--	--	lincRNA	Annotated_lncRNA	chr3	9548957	9550150	+	2	378	123
ALDBSSCT0000006556	ALDBSSCG0000004004	--	--	lincRNA	Annotated_lncRNA	chr3	9631703	9639958	+	2	3435	195
ALDBSSCT0000012024	ALDBSSCG0000007329	--	--	lincRNA	Annotated_lncRNA	chrX	47152968	47160073	-	2	6571	167
ALDBSSCT0000012026	ALDBSSCG0000007331	--	--	lincRNA	Annotated_lncRNA	chrX	48401785	48405653	-	2	1523	138
ALDBSSCT0000012028	ALDBSSCG0000007333	--	--	lincRNA	Annotated_lncRNA	chrX	56136899	56138772	-	2	403	87
ENSSSCT00000022185	ENSSSCG00000020590	7SK	7SK RNA [Source:RFAM;Acc:RF00100]	misc_RNA	Annotated_lncRNA	chr3	59022768	59023034	+	1	267	68
ALDBSSCT0000006301	ALDBSSCG0000003853	--	--	lincRNA	Annotated_lncRNA	chr2	65131761	65134850	-	2	862	70
ALDBSSCT0000002026	ALDBSSCG0000001222	--	--	lincRNA	Annotated_lncRNA	chr11	72064788	72066470	-	3	650	196
ALDBSSCT0000005731	ALDBSSCG0000003480	--	--	lincRNA	Annotated_lncRNA	chr18	50661108	50817619	-	6	824	103
ALDBSSCT0000002527	ALDBSSCG0000001527	--	--	lincRNA	Annotated_lncRNA	chr12	60857279	60869610	-	5	3380	143
ALDBSSCT0000007158	ALDBSSCG0000004353	--	--	lincRNA	Annotated_lncRNA	chr3	51428337	51492277	-	3	475	156
ALDBSSCT0000005600	ALDBSSCG0000003388	--	--	lincRNA	Annotated_lncRNA	chr18	59938947	60049639	+	5	1588	113
ALDBSSCT0000007152	ALDBSSCG0000004349	--	--	lincRNA	Annotated_lncRNA	chr3	48612334	48633134	-	4	968	136
ALDBSSCT0000007398	ALDBSSCG0000004485	--	--	lincRNA	Annotated_lncRNA	chr3	144248102	144249622	-	2	590	192
ENSSSCT00000020906	ENSSSCG00000019311	7SK	7SK RNA [Source:RFAM;Acc:RF00100]	misc_RNA	Annotated_lncRNA	chr9	11426949	11427253	+	1	305	85
ALDBSSCT0000010629	ALDBSSCG0000006449	--	--	lincRNA	Annotated_lncRNA	chr8	124241021	124242292	+	2	1251	90
ALDBSSCT0000007394	ALDBSSCG0000004481	--	--	lincRNA	Annotated_lncRNA	chr3	142369248	142370169	-	2	431	75
