# Supplementary material for: Genome-Wide Analysis of Long Noncoding RNAs in Porcine Intestine during Weaning Stress
Source: Int J Mol Sci. 2023 Mar 10;24(6):5343. doi: 10.3390/ijms24065343 (PMC10049174; doi:10.3390/ijms24065343)
Supplement: Supplementary file 1 [file ijms-24-05343-s001.zip › Supplementary Table S3.xls]

## Sheet: Novel_lncRNA_information
Supplementary Table S3. The information of novel lncRNAs.
Novel_lncRNA_ID	Novel_lncRNA_Gene_ID	Gene_Type	Status	Chromosome	Start	End	Strand	Exon_number	Length	ORF
LNC_000217	XLOC_012694	lincRNA	Novel_lncRNA	JH118729.1	22	6838	+	2	6695	119
LNC_000216	XLOC_012669	lincRNA	Novel_lncRNA	JH118727.1	87818	88300	-	2	380	48
LNC_000215	XLOC_012533	lincRNA	Novel_lncRNA	JH118714.1	28997	32954	+	2	722	136
LNC_000214	XLOC_012533	lincRNA	Novel_lncRNA	JH118714.1	28744	31057	+	2	2139	188
LNC_000213	XLOC_012487	lincRNA	Novel_lncRNA	JH118691.1	23906	41990	+	2	1116	73
LNC_000212	XLOC_012444	lincRNA	Novel_lncRNA	JH118670.1	88988	93849	-	2	4707	175
LNC_000211	XLOC_012185	lincRNA	Novel_lncRNA	JH118613.1	137878	143025	+	2	1454	68
LNC_000210	XLOC_011873	lincRNA	Novel_lncRNA	JH118521.1	64310	65691	+	2	1311	78
LNC_001346	XLOC_073961	lincRNA	Novel_lncRNA	chr7	22259833	22266444	+	3	2470	166
LNC_001347	XLOC_074095	antisense_lncRNA	Novel_lncRNA	chr7	27555305	27560127	+	2	4079	117
LNC_001344	XLOC_073679	lincRNA	Novel_lncRNA	chr7	11207436	11209447	+	2	1529	111
LNC_001345	XLOC_073681	lincRNA	Novel_lncRNA	chr7	11770296	11780338	+	3	1475	114
LNC_001342	XLOC_073636	lincRNA	Novel_lncRNA	chr7	7654999	7667556	+	4	4420	203
LNC_001343	XLOC_073636	lincRNA	Novel_lncRNA	chr7	7655032	7667556	+	2	4993	203
LNC_000219	XLOC_012871	lincRNA	Novel_lncRNA	JH118783.1	16564	17881	+	2	1143	67
LNC_000218	XLOC_012818	lincRNA	Novel_lncRNA	JH118763.1	35338	38596	+	2	3185	119
LNC_001188	XLOC_063864	lincRNA	Novel_lncRNA	chr4	138737984	138748379	-	2	10187	158
LNC_001189	XLOC_063922	lincRNA	Novel_lncRNA	chr4	139640740	139648169	-	2	2232	106
LNC_001180	XLOC_063264	lincRNA	Novel_lncRNA	chr4	103550538	103551875	-	2	1248	273
LNC_001181	XLOC_063403	lincRNA	Novel_lncRNA	chr4	110256157	110258945	-	2	1574	136
LNC_001182	XLOC_063533	lincRNA	Novel_lncRNA	chr4	118916285	118922310	-	2	1352	143
LNC_001183	XLOC_063563	lincRNA	Novel_lncRNA	chr4	120852437	120854075	-	2	1398	207
LNC_001184	XLOC_063793	lincRNA	Novel_lncRNA	chr4	134706757	134720441	-	2	735	103
LNC_001185	XLOC_063795	lincRNA	Novel_lncRNA	chr4	135055987	135058785	-	2	2536	99
LNC_001186	XLOC_063795	lincRNA	Novel_lncRNA	chr4	135055987	135061346	-	2	4346	122
LNC_001187	XLOC_063836	lincRNA	Novel_lncRNA	chr4	135933220	135951917	-	2	17276	158
LNC_000109	XLOC_006035	lincRNA	Novel_lncRNA	GL894503.2	86242	133475	+	2	9775	98
LNC_000108	XLOC_005887	lincRNA	Novel_lncRNA	GL894445.1	118804	119871	-	2	954	146
LNC_000103	XLOC_005792	lincRNA	Novel_lncRNA	GL894420.1	1329	5753	-	2	4258	135
LNC_000102	XLOC_005780	lincRNA	Novel_lncRNA	GL894410.2	16328	26259	+	3	903	90
LNC_000101	XLOC_005770	lincRNA	Novel_lncRNA	GL894406.2	11196	13814	+	2	2035	102
LNC_000100	XLOC_005754	lincRNA	Novel_lncRNA	GL894399.1	27435	32972	+	2	3184	87
LNC_000107	XLOC_005869	lincRNA	Novel_lncRNA	GL894445.1	5387	7002	-	2	498	120
LNC_000106	XLOC_005869	lincRNA	Novel_lncRNA	GL894445.1	5387	6201	-	2	589	125
LNC_000105	XLOC_005867	lincRNA	Novel_lncRNA	GL894445.1	24387	25585	+	2	1002	123
LNC_000104	XLOC_005813	lincRNA	Novel_lncRNA	GL894420.1	48204	52897	-	2	4639	142
LNC_001298	XLOC_069557	lincRNA	Novel_lncRNA	chr6	102629051	102636887	+	3	3322	94
LNC_001299	XLOC_069652	antisense_lncRNA	Novel_lncRNA	chr6	109983034	109991748	+	2	8618	93
LNC_001294	XLOC_069557	lincRNA	Novel_lncRNA	chr6	102625833	102636887	+	3	7859	101
LNC_001295	XLOC_069557	lincRNA	Novel_lncRNA	chr6	102625833	102636887	+	2	8948	101
LNC_001296	XLOC_069557	lincRNA	Novel_lncRNA	chr6	102625875	102635274	+	5	4506	105
LNC_001297	XLOC_069557	lincRNA	Novel_lncRNA	chr6	102625989	102636887	+	5	1227	83
LNC_001290	XLOC_069479	lincRNA	Novel_lncRNA	chr6	97365556	97394985	+	2	3397	79
LNC_001291	XLOC_069505	lincRNA	Novel_lncRNA	chr6	97729935	97774205	+	3	2355	123
LNC_001292	XLOC_069530	lincRNA	Novel_lncRNA	chr6	99566136	99579728	+	2	1491	210
LNC_001293	XLOC_069553	antisense_lncRNA	Novel_lncRNA	chr6	101773338	101789094	+	3	1397	122
LNC_001348	XLOC_074110	lincRNA	Novel_lncRNA	chr7	28209793	28212003	+	2	1454	93
LNC_001349	XLOC_074115	lincRNA	Novel_lncRNA	chr7	28109723	28111701	+	2	1221	93
LNC_001340	XLOC_073526	lincRNA	Novel_lncRNA	chr7	4478213	4525057	+	2	26682	213
LNC_001341	XLOC_073568	lincRNA	Novel_lncRNA	chr7	5810357	5815040	+	2	1590	144
LNC_000965	XLOC_054967	lincRNA	Novel_lncRNA	chr2	142368918	142376745	-	3	4922	179
LNC_000964	XLOC_054874	antisense_lncRNA	Novel_lncRNA	chr2	137766432	137769066	-	3	1070	88
LNC_000967	XLOC_055004	antisense_lncRNA	Novel_lncRNA	chr2	143898409	143902154	-	2	3294	195
LNC_000966	XLOC_054972	lincRNA	Novel_lncRNA	chr2	143136367	143139436	-	2	2932	171
LNC_000961	XLOC_054730	lincRNA	Novel_lncRNA	chr2	124927361	124931032	-	2	3579	153
LNC_000960	XLOC_054707	lincRNA	Novel_lncRNA	chr2	122516752	122522081	-	2	5053	95
LNC_000963	XLOC_054837	lincRNA	Novel_lncRNA	chr2	136099152	136114419	-	2	3564	111
LNC_000962	XLOC_054837	antisense_lncRNA	Novel_lncRNA	chr2	135898575	136188540	-	4	327	109
LNC_000969	XLOC_055043	lincRNA	Novel_lncRNA	chr2	146744763	146758894	-	2	13253	175
LNC_000968	XLOC_055021	antisense_lncRNA	Novel_lncRNA	chr2	145672019	145683959	-	2	10555	97
LNC_000819	XLOC_046190	lincRNA	Novel_lncRNA	chr17	16653176	16690002	+	2	1824	136
LNC_000818	XLOC_046173	lincRNA	Novel_lncRNA	chr17	16585930	16621709	+	2	2326	111
LNC_001432	XLOC_079578	lincRNA	Novel_lncRNA	chr8	135120211	135135350	+	2	11787	138
LNC_001433	XLOC_079724	lincRNA	Novel_lncRNA	chr8	145967813	145977962	+	6	5452	136
LNC_001434	XLOC_079724	lincRNA	Novel_lncRNA	chr8	145970089	145973136	+	5	692	112
LNC_001435	XLOC_079747	lincRNA	Novel_lncRNA	chr8	146978431	146982676	+	2	3812	78
LNC_001436	XLOC_079867	lincRNA	Novel_lncRNA	chr8	6135460	6151183	-	3	301	71
LNC_001437	XLOC_079891	lincRNA	Novel_lncRNA	chr8	6635721	6647065	-	2	9485	157
LNC_000811	XLOC_045783	lincRNA	Novel_lncRNA	chr16	68351686	68359647	-	3	4737	168
LNC_000810	XLOC_045783	lincRNA	Novel_lncRNA	chr16	68351686	68356894	-	2	4826	89
LNC_000813	XLOC_046013	lincRNA	Novel_lncRNA	chr16	85773323	85783282	-	3	2336	179
LNC_000812	XLOC_045783	lincRNA	Novel_lncRNA	chr16	68356997	68382553	-	2	1827	112
LNC_000815	XLOC_046093	lincRNA	Novel_lncRNA	chr17	10416468	10421617	+	2	738	188
LNC_000814	XLOC_046020	lincRNA	Novel_lncRNA	chr16	85971146	85974225	-	2	2120	198
LNC_000817	XLOC_046164	antisense_lncRNA	Novel_lncRNA	chr17	16012623	16013406	+	2	704	75
LNC_000816	XLOC_046139	lincRNA	Novel_lncRNA	chr17	13674408	13676127	+	2	1111	114
LNC_001504	XLOC_082921	lincRNA	Novel_lncRNA	chr9	72400191	72402793	+	2	1681	186
LNC_001505	XLOC_083002	lincRNA	Novel_lncRNA	chr9	78815072	78835847	+	2	11317	133
LNC_001506	XLOC_083052	lincRNA	Novel_lncRNA	chr9	80913670	80915062	+	2	843	82
LNC_001507	XLOC_083085	lincRNA	Novel_lncRNA	chr9	82680299	82715678	+	3	1673	115
LNC_001500	XLOC_082550	antisense_lncRNA	Novel_lncRNA	chr9	43906671	43913329	+	2	5980	126
LNC_001501	XLOC_082677	lincRNA	Novel_lncRNA	chr9	52312514	52314715	+	2	1427	189
LNC_001502	XLOC_082689	lincRNA	Novel_lncRNA	chr9	52729868	52742539	+	2	12577	134
LNC_001503	XLOC_082759	lincRNA	Novel_lncRNA	chr9	57491379	57492696	+	2	903	180
LNC_001508	XLOC_083231	lincRNA	Novel_lncRNA	chr9	96628682	96634910	+	2	5820	142
LNC_001509	XLOC_083231	lincRNA	Novel_lncRNA	chr9	96628682	96634910	+	2	5998	142
LNC_000587	XLOC_032645	lincRNA	Novel_lncRNA	chr13	37411650	37415789	-	2	4016	282
LNC_000586	XLOC_032614	lincRNA	Novel_lncRNA	chr13	35532652	35534496	-	2	1430	162
LNC_000585	XLOC_032511	lincRNA	Novel_lncRNA	chr13	32798764	32803493	-	2	868	118
LNC_000584	XLOC_032426	lincRNA	Novel_lncRNA	chr13	27796845	27801171	-	2	4220	128
LNC_000583	XLOC_032426	lincRNA	Novel_lncRNA	chr13	27796845	27801171	-	2	4113	128
LNC_000582	XLOC_032394	lincRNA	Novel_lncRNA	chr13	27667395	27696876	-	4	3418	116
LNC_000581	XLOC_032347	lincRNA	Novel_lncRNA	chr13	23767247	23777169	-	2	9760	115
LNC_000580	XLOC_032340	lincRNA	Novel_lncRNA	chr13	23528830	23546058	-	2	16485	163
LNC_000589	XLOC_032690	antisense_lncRNA	Novel_lncRNA	chr13	39019303	39028805	-	2	8364	171
LNC_000588	XLOC_032677	lincRNA	Novel_lncRNA	chr13	38014283	38020560	-	2	917	133
LNC_000741	XLOC_042560	lincRNA	Novel_lncRNA	chr15	52253581	52262465	-	2	5070	149
LNC_000740	XLOC_042552	lincRNA	Novel_lncRNA	chr15	52048670	52056235	-	2	6660	137
LNC_000743	XLOC_042750	lincRNA	Novel_lncRNA	chr15	66678203	66680982	-	2	1897	88
LNC_000742	XLOC_042609	lincRNA	Novel_lncRNA	chr15	54739449	54758694	-	2	4539	212
LNC_000745	XLOC_042814	lincRNA	Novel_lncRNA	chr15	73647189	73658502	-	2	1263	78
LNC_000744	XLOC_042750	lincRNA	Novel_lncRNA	chr15	66678203	66684461	-	3	1590	71
LNC_000747	XLOC_043023	lincRNA	Novel_lncRNA	chr15	89234908	89237027	-	2	1696	110
LNC_000746	XLOC_042963	lincRNA	Novel_lncRNA	chr15	83951063	83959493	-	2	3774	181
LNC_000749	XLOC_043162	lincRNA	Novel_lncRNA	chr15	96022076	96028384	-	2	4330	134
LNC_000748	XLOC_043157	lincRNA	Novel_lncRNA	chr15	95166120	95179058	-	2	9388	125
LNC_001612	XLOC_089615	lincRNA	Novel_lncRNA	chrX	144246627	144269461	-	3	18302	265
LNC_000369	XLOC_021410	lincRNA	Novel_lncRNA	chr10	11593610	11596699	+	3	1986	114
LNC_000368	XLOC_021294	lincRNA	Novel_lncRNA	chr10	2810041	2815872	+	3	1582	93
LNC_000367	XLOC_021289	lincRNA	Novel_lncRNA	chr10	2757320	2774714	+	2	576	124
LNC_000366	XLOC_021267	lincRNA	Novel_lncRNA	chr10	63713	66192	+	2	2198	135
LNC_000365	XLOC_021120	lincRNA	Novel_lncRNA	chr1	308194984	308196887	-	2	1038	230
LNC_000364	XLOC_021096	lincRNA	Novel_lncRNA	chr1	306144848	306149602	-	2	4420	123
LNC_000363	XLOC_021080	lincRNA	Novel_lncRNA	chr1	304064428	304081760	-	2	17024	191
LNC_000362	XLOC_020926	lincRNA	Novel_lncRNA	chr1	294032960	294036059	-	2	2891	202
LNC_000361	XLOC_020914	lincRNA	Novel_lncRNA	chr1	293208790	293219049	-	2	1904	88
LNC_000360	XLOC_020873	lincRNA	Novel_lncRNA	chr1	286307542	286312446	-	2	776	156
LNC_000569	XLOC_031432	lincRNA	Novel_lncRNA	chr13	148854255	148906711	+	2	26086	288
LNC_000568	XLOC_031414	lincRNA	Novel_lncRNA	chr13	148523862	148536858	+	2	1854	110
LNC_000561	XLOC_030757	lincRNA	Novel_lncRNA	chr13	121045739	121053281	+	2	3152	108
LNC_000560	XLOC_030609	lincRNA	Novel_lncRNA	chr13	115614136	115629452	+	3	1738	189
LNC_000563	XLOC_031127	lincRNA	Novel_lncRNA	chr13	130540212	130569817	+	4	4911	152
LNC_000562	XLOC_030954	lincRNA	Novel_lncRNA	chr13	124682338	124721396	+	2	4392	137
LNC_000565	XLOC_031243	lincRNA	Novel_lncRNA	chr13	139436404	139474027	+	2	10113	242
LNC_000564	XLOC_031154	lincRNA	Novel_lncRNA	chr13	131689924	131691112	+	2	942	224
LNC_000567	XLOC_031381	lincRNA	Novel_lncRNA	chr13	146489196	146497885	+	2	6939	139
LNC_000566	XLOC_031376	lincRNA	Novel_lncRNA	chr13	146258938	146282986	+	3	942	72
LNC_001359	XLOC_074832	lincRNA	Novel_lncRNA	chr7	80889625	80893924	+	3	307	102
LNC_001358	XLOC_074765	lincRNA	Novel_lncRNA	chr7	79450377	79457230	+	2	5526	154
LNC_001355	XLOC_074600	lincRNA	Novel_lncRNA	chr7	63445061	63467492	+	3	1199	102
LNC_001354	XLOC_074234	antisense_lncRNA	Novel_lncRNA	chr7	36996306	37012246	+	4	7322	215
LNC_001357	XLOC_074712	lincRNA	Novel_lncRNA	chr7	72148180	72163593	+	2	278	51
LNC_001356	XLOC_074657	lincRNA	Novel_lncRNA	chr7	67786972	67799028	+	3	1322	103
LNC_001351	XLOC_074172	lincRNA	Novel_lncRNA	chr7	33226796	33227331	+	2	441	75
LNC_001350	XLOC_074154	lincRNA	Novel_lncRNA	chr7	29549523	29555824	+	2	1059	188
LNC_001353	XLOC_074234	antisense_lncRNA	Novel_lncRNA	chr7	36958634	36996172	+	3	6758	270
LNC_001352	XLOC_074234	antisense_lncRNA	Novel_lncRNA	chr7	36958634	36996172	+	4	6875	309
LNC_001199	XLOC_064414	lincRNA	Novel_lncRNA	chr5	17527729	17529628	+	2	1594	298
LNC_001198	XLOC_064388	lincRNA	Novel_lncRNA	chr5	16334624	16337157	+	2	2025	123
LNC_001197	XLOC_064290	lincRNA	Novel_lncRNA	chr5	11559838	11561508	+	2	1473	136
LNC_001196	XLOC_064216	lincRNA	Novel_lncRNA	chr5	8594363	8601865	+	2	471	140
LNC_001195	XLOC_064169	lincRNA	Novel_lncRNA	chr5	6148932	6155070	+	2	1884	180
LNC_001194	XLOC_064162	lincRNA	Novel_lncRNA	chr5	5278100	5281720	+	2	844	105
LNC_001193	XLOC_064048	lincRNA	Novel_lncRNA	chr5	3313339	3320727	+	2	6529	150
LNC_001192	XLOC_063976	lincRNA	Novel_lncRNA	chr4	142136812	142139056	-	2	739	94
LNC_001191	XLOC_063945	lincRNA	Novel_lncRNA	chr4	140905196	140916181	-	2	2942	183
LNC_001190	XLOC_063932	lincRNA	Novel_lncRNA	chr4	139791463	139799200	-	2	1739	181
LNC_000178	XLOC_010263	lincRNA	Novel_lncRNA	GL896277.1	6605	7568	-	2	600	106
LNC_000179	XLOC_010446	lincRNA	Novel_lncRNA	GL896329.2	10725	23959	-	2	921	97
LNC_000176	XLOC_009957	lincRNA	Novel_lncRNA	GL896210.1	3340	5951	+	3	501	119
LNC_000177	XLOC_009994	lincRNA	Novel_lncRNA	GL896219.1	3968	8764	+	3	1536	145
LNC_000174	XLOC_009696	lincRNA	Novel_lncRNA	GL896104.1	4684	6725	-	2	454	103
LNC_000175	XLOC_009957	lincRNA	Novel_lncRNA	GL896210.1	1502	5951	+	4	1052	175
LNC_000172	XLOC_009523	lincRNA	Novel_lncRNA	GL896021.1	35432	39845	+	2	576	68
LNC_000173	XLOC_009525	lincRNA	Novel_lncRNA	GL896021.1	38209	38701	+	2	434	70
LNC_000170	XLOC_009281	lincRNA	Novel_lncRNA	GL895934.1	1921	3575	-	2	759	89
LNC_000171	XLOC_009400	lincRNA	Novel_lncRNA	GL895985.1	6055	7951	+	2	1712	192
LNC_001283	XLOC_069122	lincRNA	Novel_lncRNA	chr6	78289500	78301273	+	2	3683	179
LNC_001282	XLOC_069056	lincRNA	Novel_lncRNA	chr6	76224602	76244817	+	2	3536	99
LNC_001281	XLOC_068985	lincRNA	Novel_lncRNA	chr6	73782791	73794377	+	2	1529	180
LNC_001280	XLOC_068889	lincRNA	Novel_lncRNA	chr6	68301960	68305721	+	2	1291	104
LNC_001287	XLOC_069295	lincRNA	Novel_lncRNA	chr6	90473228	90476190	+	2	2692	142
LNC_001286	XLOC_069248	antisense_lncRNA	Novel_lncRNA	chr6	87863640	87868189	+	2	2369	95
LNC_001285	XLOC_069236	lincRNA	Novel_lncRNA	chr6	85468940	85484991	+	3	12333	135
LNC_001284	XLOC_069228	antisense_lncRNA	Novel_lncRNA	chr6	83644936	83656555	+	2	8592	204
LNC_001289	XLOC_069333	lincRNA	Novel_lncRNA	chr6	92232349	92240642	+	2	612	80
LNC_001288	XLOC_069302	lincRNA	Novel_lncRNA	chr6	90740083	90742687	+	2	2455	134
LNC_000521	XLOC_028509	antisense_lncRNA	Novel_lncRNA	chr12	41241991	41255694	-	3	1600	132
LNC_000520	XLOC_028483	antisense_lncRNA	Novel_lncRNA	chr12	40400154	40496388	-	2	659	128
LNC_000002	XLOC_000492	lincRNA	Novel_lncRNA	GL892413.1	20532	22829	-	2	2171	117
LNC_000003	XLOC_000572	lincRNA	Novel_lncRNA	GL892447.1	45436	46358	-	2	517	71
LNC_000001	XLOC_000394	lincRNA	Novel_lncRNA	GL892387.1	706	1725	-	2	354	103
LNC_000006	XLOC_000603	lincRNA	Novel_lncRNA	GL892477.1	95268	101629	+	3	1705	129
LNC_000007	XLOC_000613	lincRNA	Novel_lncRNA	GL892482.1	34447	41733	-	2	903	188
LNC_000004	XLOC_000603	lincRNA	Novel_lncRNA	GL892477.1	95200	98675	+	2	1038	83
LNC_000005	XLOC_000603	lincRNA	Novel_lncRNA	GL892477.1	95238	98675	+	2	1192	97
LNC_000008	XLOC_000685	lincRNA	Novel_lncRNA	GL892503.1	47116	48139	+	2	952	125
LNC_000009	XLOC_000717	lincRNA	Novel_lncRNA	GL892517.1	3548	26784	-	3	776	123
LNC_000529	XLOC_028702	antisense_lncRNA	Novel_lncRNA	chr12	51157037	51171332	-	2	3434	98
LNC_001031	XLOC_057998	lincRNA	Novel_lncRNA	chr3	19539899	19567387	-	2	3365	174
LNC_001427	XLOC_079298	lincRNA	Novel_lncRNA	chr8	118207747	118219634	+	2	8898	164
LNC_001426	XLOC_079217	lincRNA	Novel_lncRNA	chr8	112216978	112327472	+	3	1489	153
LNC_001425	XLOC_079217	lincRNA	Novel_lncRNA	chr8	112216855	112235813	+	3	7114	100
LNC_001424	XLOC_079216	lincRNA	Novel_lncRNA	chr8	112150680	112154227	+	2	2117	146
LNC_000828	XLOC_047240	lincRNA	Novel_lncRNA	chr17	23417573	23430209	-	2	10712	164
LNC_000829	XLOC_047274	lincRNA	Novel_lncRNA	chr17	24772506	24775657	-	2	3025	194
LNC_001421	XLOC_078992	lincRNA	Novel_lncRNA	chr8	88098099	88104489	+	4	947	174
LNC_001420	XLOC_078905	lincRNA	Novel_lncRNA	chr8	82262220	82284488	+	2	2048	179
LNC_000824	XLOC_046706	lincRNA	Novel_lncRNA	chr17	45717353	45721222	+	3	788	75
LNC_000825	XLOC_046796	lincRNA	Novel_lncRNA	chr17	52134423	52136196	+	2	1661	169
LNC_000826	XLOC_046866	lincRNA	Novel_lncRNA	chr17	56122199	56125136	+	2	1039	141
LNC_000827	XLOC_046997	lincRNA	Novel_lncRNA	chr17	69244038	69245706	+	2	854	210
LNC_000820	XLOC_046443	lincRNA	Novel_lncRNA	chr17	32086433	32087536	+	2	1016	122
LNC_000821	XLOC_046472	antisense_lncRNA	Novel_lncRNA	chr17	34943451	34948380	+	2	4844	219
LNC_000822	XLOC_046533	antisense_lncRNA	Novel_lncRNA	chr17	38433697	38446267	+	2	4818	192
LNC_000823	XLOC_046560	lincRNA	Novel_lncRNA	chr17	40212337	40222175	+	3	2607	237
LNC_000958	XLOC_054681	lincRNA	Novel_lncRNA	chr2	121612744	121613221	-	2	338	38
LNC_000959	XLOC_054702	lincRNA	Novel_lncRNA	chr2	122422567	122431571	-	3	1583	98
LNC_000950	XLOC_054223	antisense_lncRNA	Novel_lncRNA	chr2	79277646	79284456	-	2	2907	118
LNC_000951	XLOC_054335	lincRNA	Novel_lncRNA	chr2	88521512	88534356	-	2	10500	142
LNC_000952	XLOC_054510	lincRNA	Novel_lncRNA	chr2	103953276	104070716	-	2	1039	61
LNC_000953	XLOC_054521	lincRNA	Novel_lncRNA	chr2	104103252	104167164	-	2	5478	102
LNC_000954	XLOC_054610	lincRNA	Novel_lncRNA	chr2	117145443	117172468	-	2	25129	154
LNC_000955	XLOC_054676	lincRNA	Novel_lncRNA	chr2	121581780	121635170	-	3	951	94
LNC_000956	XLOC_054676	lincRNA	Novel_lncRNA	chr2	121620059	121635174	-	3	470	97
LNC_000957	XLOC_054676	lincRNA	Novel_lncRNA	chr2	121627808	121635171	-	2	391	82
LNC_001519	XLOC_083707	lincRNA	Novel_lncRNA	chr9	131305866	131312481	+	2	5529	126
LNC_001518	XLOC_083634	lincRNA	Novel_lncRNA	chr9	128327608	128355047	+	2	27280	141
LNC_001513	XLOC_083463	lincRNA	Novel_lncRNA	chr9	115527210	115534419	+	2	4054	165
LNC_001512	XLOC_083425	lincRNA	Novel_lncRNA	chr9	112962162	113012849	+	3	7436	151
LNC_001511	XLOC_083331	lincRNA	Novel_lncRNA	chr9	98759784	98760501	+	2	646	133
LNC_001510	XLOC_083267	lincRNA	Novel_lncRNA	chr9	96745571	96746945	+	2	625	69
LNC_001517	XLOC_083543	lincRNA	Novel_lncRNA	chr9	120219306	120224734	+	2	2557	180
LNC_001516	XLOC_083543	lincRNA	Novel_lncRNA	chr9	120218042	120224734	+	2	2785	152
LNC_001515	XLOC_083481	lincRNA	Novel_lncRNA	chr9	116505005	116548916	+	2	3073	127
LNC_001514	XLOC_083463	lincRNA	Novel_lncRNA	chr9	115527224	115534419	+	2	4326	165
LNC_000774	XLOC_044447	lincRNA	Novel_lncRNA	chr16	41073687	41080951	+	2	1823	125
LNC_000775	XLOC_044555	lincRNA	Novel_lncRNA	chr16	48876675	48882768	+	2	2162	134
LNC_000776	XLOC_044621	lincRNA	Novel_lncRNA	chr16	54996898	55013137	+	2	15835	238
LNC_000777	XLOC_044621	lincRNA	Novel_lncRNA	chr16	54996920	55013980	+	3	634	73
LNC_000770	XLOC_044396	lincRNA	Novel_lncRNA	chr16	34930495	34951110	+	2	20200	117
LNC_000771	XLOC_044403	lincRNA	Novel_lncRNA	chr16	35641725	35655511	+	3	727	95
LNC_000772	XLOC_044404	lincRNA	Novel_lncRNA	chr16	35643045	35650631	+	2	904	90
LNC_000773	XLOC_044447	lincRNA	Novel_lncRNA	chr16	41071876	41074726	+	2	1372	111
LNC_001607	XLOC_089599	lincRNA	Novel_lncRNA	chrX	143966353	144020414	-	9	3183	221
LNC_001606	XLOC_089599	lincRNA	Novel_lncRNA	chrX	143966353	144016561	-	8	1583	273
LNC_001605	XLOC_089265	lincRNA	Novel_lncRNA	chrX	112626225	112640386	-	3	703	78
LNC_001604	XLOC_089057	lincRNA	Novel_lncRNA	chrX	74212980	74222949	-	2	5065	92
LNC_000778	XLOC_044623	lincRNA	Novel_lncRNA	chr16	55574093	55578239	+	2	3318	114
LNC_000779	XLOC_044660	lincRNA	Novel_lncRNA	chr16	58651100	58654025	+	2	2758	166
LNC_001601	XLOC_088579	lincRNA	Novel_lncRNA	chrX	42737725	42803153	-	3	931	71
LNC_001600	XLOC_088555	lincRNA	Novel_lncRNA	chrX	38002605	38005792	-	2	470	72
LNC_000488	XLOC_027516	antisense_lncRNA	Novel_lncRNA	chr12	54703086	54704816	+	3	943	99
LNC_000489	XLOC_027516	antisense_lncRNA	Novel_lncRNA	chr12	54703097	54704816	+	2	1419	127
LNC_000486	XLOC_027431	lincRNA	Novel_lncRNA	chr12	51057706	51065049	+	2	7247	118
LNC_000487	XLOC_027433	antisense_lncRNA	Novel_lncRNA	chr12	51069110	51075277	+	2	4735	115
LNC_000484	XLOC_027401	antisense_lncRNA	Novel_lncRNA	chr12	50874717	50952555	+	3	3103	124
LNC_000485	XLOC_027401	antisense_lncRNA	Novel_lncRNA	chr12	50914537	50933761	+	2	8642	146
LNC_000482	XLOC_027291	lincRNA	Novel_lncRNA	chr12	48477994	48498116	+	2	18963	154
LNC_000483	XLOC_027401	antisense_lncRNA	Novel_lncRNA	chr12	50874528	50933761	+	2	9053	150
LNC_000480	XLOC_027276	lincRNA	Novel_lncRNA	chr12	47504719	47522103	+	2	498	89
LNC_000481	XLOC_027280	lincRNA	Novel_lncRNA	chr12	47694453	47698918	+	2	3256	110
LNC_000392	XLOC_022663	lincRNA	Novel_lncRNA	chr10	2139329	2145512	-	2	5103	148
LNC_000393	XLOC_022679	lincRNA	Novel_lncRNA	chr10	2681009	2683369	-	2	890	92
LNC_000390	XLOC_022575	lincRNA	Novel_lncRNA	chr10	75603636	75613175	+	2	1114	121
LNC_000391	XLOC_022597	lincRNA	Novel_lncRNA	chr10	75812544	75815210	+	2	2397	129
LNC_000396	XLOC_022864	lincRNA	Novel_lncRNA	chr10	11580908	11593540	-	2	2458	106
LNC_000397	XLOC_022864	lincRNA	Novel_lncRNA	chr10	11580908	11594882	-	2	2389	106
LNC_000394	XLOC_022715	lincRNA	Novel_lncRNA	chr10	4389708	4511370	-	3	784	124
LNC_000395	XLOC_022715	lincRNA	Novel_lncRNA	chr10	4395814	4511355	-	2	3326	102
LNC_000398	XLOC_022999	antisense_lncRNA	Novel_lncRNA	chr10	16874221	16877420	-	3	1024	158
LNC_000399	XLOC_023029	lincRNA	Novel_lncRNA	chr10	19827985	19829549	-	2	1399	96
LNC_000558	XLOC_030421	lincRNA	Novel_lncRNA	chr13	91546617	91548671	+	2	821	98
LNC_000559	XLOC_030609	lincRNA	Novel_lncRNA	chr13	115613961	115619284	+	2	4029	111
LNC_000554	XLOC_030219	lincRNA	Novel_lncRNA	chr13	80955011	80974112	+	2	1489	99
LNC_000555	XLOC_030266	lincRNA	Novel_lncRNA	chr13	82728311	82729822	+	2	1311	101
LNC_000556	XLOC_030416	lincRNA	Novel_lncRNA	chr13	91111742	91116815	+	2	4991	176
LNC_000557	XLOC_030421	lincRNA	Novel_lncRNA	chr13	91538614	91547837	+	2	5715	181
LNC_000550	XLOC_029873	antisense_lncRNA	Novel_lncRNA	chr13	49986280	49994340	+	4	2066	73
LNC_000551	XLOC_029951	lincRNA	Novel_lncRNA	chr13	56321938	56341417	+	3	12773	149
LNC_000552	XLOC_029989	lincRNA	Novel_lncRNA	chr13	58349096	58385912	+	2	6224	102
LNC_000553	XLOC_029989	lincRNA	Novel_lncRNA	chr13	58370339	58385912	+	2	4771	174
LNC_001360	XLOC_074882	lincRNA	Novel_lncRNA	chr7	83431599	83434193	+	2	1630	90
LNC_001361	XLOC_074895	lincRNA	Novel_lncRNA	chr7	83558650	83563414	+	2	4651	96
LNC_001362	XLOC_074987	lincRNA	Novel_lncRNA	chr7	92091638	92102765	+	2	9457	110
LNC_001363	XLOC_075120	lincRNA	Novel_lncRNA	chr7	98541860	98555378	+	2	7682	171
LNC_001364	XLOC_075152	lincRNA	Novel_lncRNA	chr7	98945879	98958986	+	2	8706	113
LNC_001365	XLOC_075157	lincRNA	Novel_lncRNA	chr7	99307169	99323330	+	2	2068	111
LNC_001366	XLOC_075209	lincRNA	Novel_lncRNA	chr7	101062149	101064535	+	2	807	62
LNC_001367	XLOC_075506	lincRNA	Novel_lncRNA	chr7	128570272	128571365	+	2	967	137
LNC_001368	XLOC_075530	lincRNA	Novel_lncRNA	chr7	129706593	129709675	+	2	2979	142
LNC_001369	XLOC_075631	lincRNA	Novel_lncRNA	chr7	1386846	1403889	-	2	16643	294
LNC_001162	XLOC_062536	lincRNA	Novel_lncRNA	chr4	43626028	43632655	-	2	5962	152
LNC_001163	XLOC_062536	lincRNA	Novel_lncRNA	chr4	43626028	43632690	-	2	4841	152
LNC_001160	XLOC_062461	lincRNA	Novel_lncRNA	chr4	37180606	37183216	-	2	1341	168
LNC_001161	XLOC_062461	lincRNA	Novel_lncRNA	chr4	37180606	37185181	-	2	1485	168
LNC_001166	XLOC_062699	lincRNA	Novel_lncRNA	chr4	67859392	67866731	-	2	2471	99
LNC_001167	XLOC_062729	lincRNA	Novel_lncRNA	chr4	70151609	70157766	-	2	1286	133
LNC_001164	XLOC_062650	lincRNA	Novel_lncRNA	chr4	61801529	61809885	-	2	4142	130
LNC_001165	XLOC_062660	lincRNA	Novel_lncRNA	chr4	62671755	62676136	-	2	1204	93
LNC_001168	XLOC_062749	lincRNA	Novel_lncRNA	chr4	70659042	70666723	-	2	5789	116
LNC_001169	XLOC_062837	lincRNA	Novel_lncRNA	chr4	77226415	77237245	-	2	9885	144
LNC_000169	XLOC_009109	lincRNA	Novel_lncRNA	GL895864.2	153711	155395	-	2	1612	128
LNC_000168	XLOC_009109	lincRNA	Novel_lncRNA	GL895864.2	153711	155395	-	2	1612	128
LNC_000165	XLOC_009045	lincRNA	Novel_lncRNA	GL895842.1	3863	7556	-	2	460	107
LNC_000164	XLOC_008958	lincRNA	Novel_lncRNA	GL895790.1	9091	12196	-	2	1860	146
LNC_000167	XLOC_009048	lincRNA	Novel_lncRNA	GL895845.1	488	3779	-	2	1079	98
LNC_000166	XLOC_009048	lincRNA	Novel_lncRNA	GL895845.1	488	3776	-	2	1077	76
LNC_000161	XLOC_008867	lincRNA	Novel_lncRNA	GL895739.1	13663	15663	+	2	1071	162
LNC_000160	XLOC_008867	lincRNA	Novel_lncRNA	GL895739.1	4732	15663	+	2	1520	240
LNC_000163	XLOC_008958	lincRNA	Novel_lncRNA	GL895790.1	9091	12127	-	2	1793	137
LNC_000162	XLOC_008958	lincRNA	Novel_lncRNA	GL895790.1	7548	10502	-	2	1132	98
LNC_000011	XLOC_000749	lincRNA	Novel_lncRNA	GL892541.1	1802	10764	+	2	2063	104
LNC_000010	XLOC_000717	lincRNA	Novel_lncRNA	GL892517.1	3548	26818	-	3	1125	123
LNC_000013	XLOC_000790	lincRNA	Novel_lncRNA	GL892554.1	781	4038	-	2	2393	132
LNC_000012	XLOC_000749	lincRNA	Novel_lncRNA	GL892541.1	1924	11861	+	3	1193	104
LNC_000015	XLOC_000927	lincRNA	Novel_lncRNA	GL892597.1	1716	4054	-	2	2263	111
LNC_000014	XLOC_000790	lincRNA	Novel_lncRNA	GL892554.1	781	5459	-	2	3521	167
LNC_000017	XLOC_001040	lincRNA	Novel_lncRNA	GL892627.1	31327	40304	+	2	2698	147
LNC_000016	XLOC_000961	lincRNA	Novel_lncRNA	GL892617.2	37781	143287	+	3	593	87
LNC_000019	XLOC_001215	lincRNA	Novel_lncRNA	GL892730.2	105297	129352	+	3	2137	109
LNC_000018	XLOC_001129	lincRNA	Novel_lncRNA	GL892663.2	89429	95717	+	2	918	49
LNC_001388	XLOC_076851	lincRNA	Novel_lncRNA	chr7	70075004	70086678	-	2	1900	126
LNC_001389	XLOC_076902	lincRNA	Novel_lncRNA	chr7	73399834	73404721	-	2	3860	102
LNC_001382	XLOC_076575	lincRNA	Novel_lncRNA	chr7	54180761	54186019	-	2	5087	183
LNC_001383	XLOC_076577	lincRNA	Novel_lncRNA	chr7	54190412	54195810	-	2	3012	126
LNC_001380	XLOC_076337	lincRNA	Novel_lncRNA	chr7	42502855	42513379	-	2	10368	169
LNC_001381	XLOC_076462	lincRNA	Novel_lncRNA	chr7	47095489	47096497	-	2	838	92
LNC_001386	XLOC_076666	lincRNA	Novel_lncRNA	chr7	60536203	60539199	-	2	2861	149
LNC_001387	XLOC_076702	antisense_lncRNA	Novel_lncRNA	chr7	61876917	61895160	-	2	17818	229
LNC_001384	XLOC_076642	lincRNA	Novel_lncRNA	chr7	59628761	59630743	-	2	1170	99
LNC_001385	XLOC_076650	antisense_lncRNA	Novel_lncRNA	chr7	60185720	60209548	-	2	494	90
LNC_000833	XLOC_047695	lincRNA	Novel_lncRNA	chr17	51370006	51373605	-	2	2294	111
LNC_000832	XLOC_047695	lincRNA	Novel_lncRNA	chr17	51360680	51373605	-	4	2933	113
LNC_000831	XLOC_047601	lincRNA	Novel_lncRNA	chr17	44699465	44711525	-	2	7366	232
LNC_000830	XLOC_047359	lincRNA	Novel_lncRNA	chr17	30246998	30249574	-	2	2037	94
LNC_000837	XLOC_047811	lincRNA	Novel_lncRNA	chr17	55470784	55477460	-	2	4304	181
LNC_000836	XLOC_047697	lincRNA	Novel_lncRNA	chr17	51429748	51512712	-	3	8236	141
LNC_000835	XLOC_047697	lincRNA	Novel_lncRNA	chr17	51429748	51437687	-	2	7713	127
LNC_000834	XLOC_047697	lincRNA	Novel_lncRNA	chr17	51373748	51512897	-	4	1361	115
LNC_000839	XLOC_047902	lincRNA	Novel_lncRNA	chr17	65132529	65134730	-	2	1868	164
LNC_000838	XLOC_047899	lincRNA	Novel_lncRNA	chr17	65092266	65094529	-	2	1032	115
LNC_000949	XLOC_054099	antisense_lncRNA	Novel_lncRNA	chr2	74930195	74933814	-	2	1111	142
LNC_000948	XLOC_054040	lincRNA	Novel_lncRNA	chr2	71587929	71607369	-	2	18853	180
LNC_000947	XLOC_053774	lincRNA	Novel_lncRNA	chr2	58574507	58584449	-	2	8525	195
LNC_000946	XLOC_053669	lincRNA	Novel_lncRNA	chr2	50919458	50920709	-	2	322	107
LNC_000945	XLOC_053529	lincRNA	Novel_lncRNA	chr2	47755482	47790974	-	2	3525	115
LNC_000944	XLOC_053529	lincRNA	Novel_lncRNA	chr2	47755482	47766151	-	2	5811	115
LNC_000943	XLOC_053493	lincRNA	Novel_lncRNA	chr2	43063792	43070929	-	2	2647	154
LNC_000942	XLOC_053493	lincRNA	Novel_lncRNA	chr2	43063792	43070799	-	2	2520	112
LNC_000941	XLOC_053465	lincRNA	Novel_lncRNA	chr2	42936581	42947698	-	2	11003	204
LNC_000940	XLOC_053361	lincRNA	Novel_lncRNA	chr2	42430414	42434616	-	2	4064	100
LNC_001568	XLOC_085431	antisense_lncRNA	Novel_lncRNA	chr9	74115968	74169715	-	2	261	77
LNC_001569	XLOC_085524	lincRNA	Novel_lncRNA	chr9	80790565	80800011	-	2	766	117
LNC_001566	XLOC_085426	lincRNA	Novel_lncRNA	chr9	73949839	73952052	-	4	858	147
LNC_001567	XLOC_085426	lincRNA	Novel_lncRNA	chr9	73949839	73952116	-	2	2016	126
LNC_001564	XLOC_085426	antisense_lncRNA	Novel_lncRNA	chr9	73945170	73952119	-	4	2346	188
LNC_001565	XLOC_085426	lincRNA	Novel_lncRNA	chr9	73949839	73951920	-	2	1387	119
LNC_001562	XLOC_085426	antisense_lncRNA	Novel_lncRNA	chr9	73945170	73951711	-	4	1933	188
LNC_001563	XLOC_085426	antisense_lncRNA	Novel_lncRNA	chr9	73945170	73952015	-	3	2150	188
LNC_001560	XLOC_085330	lincRNA	Novel_lncRNA	chr9	70766866	70769479	-	2	2108	129
LNC_001561	XLOC_085330	lincRNA	Novel_lncRNA	chr9	70766866	70769777	-	3	2047	166
LNC_001430	XLOC_079460	lincRNA	Novel_lncRNA	chr8	121564966	121573855	+	3	1395	122
LNC_000769	XLOC_044197	antisense_lncRNA	Novel_lncRNA	chr16	22574540	22693886	+	5	450	67
LNC_000768	XLOC_043962	lincRNA	Novel_lncRNA	chr15	153317397	153322463	-	2	2691	154
LNC_001431	XLOC_079510	lincRNA	Novel_lncRNA	chr8	127182961	127185515	+	2	2347	81
LNC_000763	XLOC_043848	lincRNA	Novel_lncRNA	chr15	145385443	145401404	-	5	2323	147
LNC_000762	XLOC_043845	lincRNA	Novel_lncRNA	chr15	145138715	145141274	-	2	956	115
LNC_000761	XLOC_043845	lincRNA	Novel_lncRNA	chr15	145138715	145141267	-	2	939	115
LNC_000760	XLOC_043822	lincRNA	Novel_lncRNA	chr15	144173175	144196109	-	2	22832	174
LNC_000767	XLOC_043922	lincRNA	Novel_lncRNA	chr15	149099060	149105272	-	2	5987	214
LNC_000766	XLOC_043852	lincRNA	Novel_lncRNA	chr15	145874494	145878432	-	2	3425	165
LNC_000765	XLOC_043848	lincRNA	Novel_lncRNA	chr15	145386186	145400758	-	4	1508	147
LNC_000764	XLOC_043848	lincRNA	Novel_lncRNA	chr15	145386186	145388622	-	2	1395	147
LNC_001438	XLOC_079891	lincRNA	Novel_lncRNA	chr8	6635721	6656007	-	2	11320	157
LNC_001439	XLOC_079891	lincRNA	Novel_lncRNA	chr8	6635721	6656029	-	2	9026	157
LNC_000499	XLOC_027870	antisense_lncRNA	Novel_lncRNA	chr12	6111128	6124513	-	4	9915	144
LNC_000498	XLOC_027865	lincRNA	Novel_lncRNA	chr12	5808601	5813815	-	2	4845	119
LNC_000495	XLOC_027816	lincRNA	Novel_lncRNA	chr12	2526230	2548379	-	3	14667	389
LNC_000494	XLOC_027724	antisense_lncRNA	Novel_lncRNA	chr12	62348409	62372475	+	5	9095	249
LNC_000497	XLOC_027840	lincRNA	Novel_lncRNA	chr12	4172366	4177826	-	2	570	150
LNC_000496	XLOC_027816	lincRNA	Novel_lncRNA	chr12	2526230	2548388	-	2	21736	392
LNC_000491	XLOC_027555	antisense_lncRNA	Novel_lncRNA	chr12	55538639	55544543	+	2	4212	203
LNC_000490	XLOC_027555	antisense_lncRNA	Novel_lncRNA	chr12	55538553	55544543	+	2	5811	203
LNC_000493	XLOC_027692	lincRNA	Novel_lncRNA	chr12	61316547	61323070	+	2	6269	231
LNC_000492	XLOC_027555	antisense_lncRNA	Novel_lncRNA	chr12	55538697	55544543	+	2	4155	203
LNC_000381	XLOC_022196	lincRNA	Novel_lncRNA	chr10	56595547	56636360	+	3	2940	173
LNC_000380	XLOC_022037	lincRNA	Novel_lncRNA	chr10	51863052	51882395	+	2	17711	158
LNC_000383	XLOC_022261	lincRNA	Novel_lncRNA	chr10	63684328	63686086	+	2	962	83
LNC_000382	XLOC_022225	lincRNA	Novel_lncRNA	chr10	59387349	59391095	+	2	3443	137
LNC_000385	XLOC_022343	lincRNA	Novel_lncRNA	chr10	66203215	66205780	+	2	1844	277
LNC_000384	XLOC_022265	lincRNA	Novel_lncRNA	chr10	63668348	63671076	+	2	2263	113
LNC_000387	XLOC_022481	lincRNA	Novel_lncRNA	chr10	73077073	73086924	+	3	9046	223
LNC_000386	XLOC_022426	lincRNA	Novel_lncRNA	chr10	70853996	70854855	+	2	734	129
LNC_000389	XLOC_022481	lincRNA	Novel_lncRNA	chr10	73077824	73086924	+	2	9019	223
LNC_000388	XLOC_022481	lincRNA	Novel_lncRNA	chr10	73077202	73086924	+	3	8921	223
LNC_000543	XLOC_029520	lincRNA	Novel_lncRNA	chr13	29905046	29907956	+	2	2535	160
LNC_000542	XLOC_029511	lincRNA	Novel_lncRNA	chr13	29263049	29269388	+	4	1207	105
LNC_001018	XLOC_057521	lincRNA	Novel_lncRNA	chr3	142975532	142996381	+	6	3736	107
LNC_001019	XLOC_057521	lincRNA	Novel_lncRNA	chr3	142980603	142988174	+	2	7408	109
LNC_000547	XLOC_029703	lincRNA	Novel_lncRNA	chr13	36961370	36965211	+	2	807	76
LNC_000546	XLOC_029703	lincRNA	Novel_lncRNA	chr13	36961358	36965787	+	3	827	65
LNC_000545	XLOC_029595	lincRNA	Novel_lncRNA	chr13	32571580	32574260	+	4	1470	129
LNC_000544	XLOC_029534	lincRNA	Novel_lncRNA	chr13	30153859	30166111	+	2	8203	123
LNC_001012	XLOC_057509	lincRNA	Novel_lncRNA	chr3	142958248	142960465	+	2	1078	125
LNC_001013	XLOC_057509	lincRNA	Novel_lncRNA	chr3	142964006	142971609	+	2	1288	103
LNC_001010	XLOC_057425	lincRNA	Novel_lncRNA	chr3	135855762	135859402	+	2	1582	179
LNC_001011	XLOC_057432	lincRNA	Novel_lncRNA	chr3	136082802	136094021	+	2	9920	174
LNC_001016	XLOC_057521	lincRNA	Novel_lncRNA	chr3	142973231	142988174	+	3	7049	109
LNC_001017	XLOC_057521	lincRNA	Novel_lncRNA	chr3	142973231	142996381	+	6	3807	107
LNC_001014	XLOC_057509	lincRNA	Novel_lncRNA	chr3	142968747	142971609	+	3	2656	120
LNC_001015	XLOC_057521	lincRNA	Novel_lncRNA	chr3	142973194	142996381	+	8	565	76
LNC_001377	XLOC_076091	lincRNA	Novel_lncRNA	chr7	27560538	27563675	-	2	1579	157
LNC_001376	XLOC_076064	lincRNA	Novel_lncRNA	chr7	26704619	26705241	-	2	323	107
LNC_001375	XLOC_075931	lincRNA	Novel_lncRNA	chr7	20982336	20990181	-	2	4360	149
LNC_001374	XLOC_075905	lincRNA	Novel_lncRNA	chr7	20758791	20760632	-	2	1525	109
LNC_001373	XLOC_075878	lincRNA	Novel_lncRNA	chr7	16649804	16680915	-	3	975	96
LNC_001372	XLOC_075813	lincRNA	Novel_lncRNA	chr7	13143364	13146326	-	2	1880	136
LNC_001371	XLOC_075693	lincRNA	Novel_lncRNA	chr7	4751923	4775792	-	2	2949	135
LNC_001370	XLOC_075683	lincRNA	Novel_lncRNA	chr7	4394971	4396841	-	2	1136	163
LNC_001379	XLOC_076337	lincRNA	Novel_lncRNA	chr7	42502855	42513379	-	2	10368	169
LNC_001378	XLOC_076131	lincRNA	Novel_lncRNA	chr7	28760626	28761221	-	2	497	121
LNC_001171	XLOC_062897	lincRNA	Novel_lncRNA	chr4	82213104	82215585	-	2	1128	123
LNC_001170	XLOC_062859	lincRNA	Novel_lncRNA	chr4	80527522	80535311	-	2	7103	279
LNC_001173	XLOC_062909	lincRNA	Novel_lncRNA	chr4	82823463	82830300	-	2	3570	190
LNC_001172	XLOC_062903	lincRNA	Novel_lncRNA	chr4	82674219	82679839	-	2	1748	192
LNC_001175	XLOC_062934	lincRNA	Novel_lncRNA	chr4	85262979	85278714	-	2	568	130
LNC_001174	XLOC_062909	lincRNA	Novel_lncRNA	chr4	82823463	82841941	-	2	2018	161
LNC_001177	XLOC_062977	lincRNA	Novel_lncRNA	chr4	90583721	90591626	-	2	5855	100
LNC_001176	XLOC_062977	lincRNA	Novel_lncRNA	chr4	90583721	90591533	-	2	1674	100
LNC_001179	XLOC_063258	lincRNA	Novel_lncRNA	chr4	103537717	103539621	-	2	1619	219
LNC_001178	XLOC_063192	lincRNA	Novel_lncRNA	chr4	101219089	101228564	-	2	4844	156
LNC_000150	XLOC_008212	lincRNA	Novel_lncRNA	GL895359.2	2853	23999	-	4	7276	127
LNC_000151	XLOC_008343	lincRNA	Novel_lncRNA	GL895443.2	2598	10660	+	2	1009	50
LNC_000152	XLOC_008401	antisense_lncRNA	Novel_lncRNA	GL895469.1	7831	12984	+	2	1002	82
LNC_000153	XLOC_008545	lincRNA	Novel_lncRNA	GL895557.1	1	1310	+	2	1233	174
LNC_000154	XLOC_008560	lincRNA	Novel_lncRNA	GL895575.2	11429	12712	-	2	624	82
LNC_000155	XLOC_008675	lincRNA	Novel_lncRNA	GL895628.2	48754	49339	+	2	497	85
LNC_000156	XLOC_008704	lincRNA	Novel_lncRNA	GL895643.2	29179	123678	-	3	1634	95
LNC_000157	XLOC_008749	lincRNA	Novel_lncRNA	GL895666.1	8086	9092	+	2	574	118
LNC_000158	XLOC_008768	lincRNA	Novel_lncRNA	GL895677.2	103546	106625	-	2	3012	96
LNC_000159	XLOC_008846	lincRNA	Novel_lncRNA	GL895727.1	6416	7483	+	2	993	85
LNC_000024	XLOC_001322	lincRNA	Novel_lncRNA	GL892775.1	41366	43780	+	2	979	136
LNC_000025	XLOC_001368	lincRNA	Novel_lncRNA	GL892805.1	24542	26262	-	2	1340	91
LNC_000026	XLOC_001400	lincRNA	Novel_lncRNA	GL892808.2	165544	167323	-	2	1724	95
LNC_000027	XLOC_001412	antisense_lncRNA	Novel_lncRNA	GL892813.1	30347	32857	+	3	712	147
LNC_000020	XLOC_001215	lincRNA	Novel_lncRNA	GL892730.2	105336	125520	+	2	907	62
LNC_000021	XLOC_001221	lincRNA	Novel_lncRNA	GL892730.2	182444	194597	-	2	1152	100
LNC_000022	XLOC_001318	lincRNA	Novel_lncRNA	GL892772.2	102443	106293	-	3	1347	88
LNC_000023	XLOC_001322	lincRNA	Novel_lncRNA	GL892775.1	41191	45909	+	2	1353	129
LNC_000028	XLOC_001412	antisense_lncRNA	Novel_lncRNA	GL892813.1	30558	38759	+	4	1299	142
LNC_000029	XLOC_001412	antisense_lncRNA	Novel_lncRNA	GL892813.1	34345	38759	+	3	1296	142
LNC_001399	XLOC_077626	lincRNA	Novel_lncRNA	chr7	123979463	123980808	-	2	1275	88
LNC_001398	XLOC_077604	lincRNA	Novel_lncRNA	chr7	123645369	123651807	-	2	6256	164
LNC_001391	XLOC_076994	lincRNA	Novel_lncRNA	chr7	79431561	79437552	-	2	4891	171
LNC_001390	XLOC_076977	lincRNA	Novel_lncRNA	chr7	79325038	79333325	-	2	2095	138
LNC_001393	XLOC_077112	lincRNA	Novel_lncRNA	chr7	82517932	82518412	-	2	349	116
LNC_001392	XLOC_077096	lincRNA	Novel_lncRNA	chr7	82197973	82199014	-	2	862	105
LNC_001395	XLOC_077200	lincRNA	Novel_lncRNA	chr7	94082311	94128023	-	2	5255	101
LNC_001394	XLOC_077178	lincRNA	Novel_lncRNA	chr7	89874599	89913021	-	2	745	111
LNC_001397	XLOC_077512	lincRNA	Novel_lncRNA	chr7	120330714	120340772	-	2	9451	148
LNC_001396	XLOC_077386	lincRNA	Novel_lncRNA	chr7	110260517	110272397	-	2	11320	152
LNC_000846	XLOC_048126	antisense_lncRNA	Novel_lncRNA	chr18	8467116	8492822	+	2	1681	119
LNC_000847	XLOC_048205	antisense_lncRNA	Novel_lncRNA	chr18	14860456	14865313	+	2	4154	195
LNC_000844	XLOC_048083	antisense_lncRNA	Novel_lncRNA	chr18	7267254	7293470	+	4	9172	167
LNC_000845	XLOC_048083	lincRNA	Novel_lncRNA	chr18	7273939	7293470	+	3	9207	166
LNC_000842	XLOC_048000	lincRNA	Novel_lncRNA	chr18	2174658	2176750	+	2	1466	160
LNC_000843	XLOC_048035	lincRNA	Novel_lncRNA	chr18	5445292	5453837	+	2	8117	168
LNC_000840	XLOC_047926	antisense_lncRNA	Novel_lncRNA	chr17	66532240	66535914	-	2	2127	177
LNC_000841	XLOC_047941	lincRNA	Novel_lncRNA	chr17	69070512	69072244	-	2	1581	151
LNC_000541	XLOC_029486	lincRNA	Novel_lncRNA	chr13	28743011	28745860	+	2	802	83
LNC_000848	XLOC_048213	lincRNA	Novel_lncRNA	chr18	15374520	15392679	+	2	16877	186
LNC_000849	XLOC_048273	lincRNA	Novel_lncRNA	chr18	18783954	18792228	+	2	3546	165
LNC_000540	XLOC_029465	antisense_lncRNA	Novel_lncRNA	chr13	27046946	27102996	+	2	260	81
LNC_000549	XLOC_029873	antisense_lncRNA	Novel_lncRNA	chr13	49986280	49993159	+	2	6795	109
LNC_000548	XLOC_029837	antisense_lncRNA	Novel_lncRNA	chr13	44288075	44440780	+	2	6615	166
LNC_001579	XLOC_086366	lincRNA	Novel_lncRNA	chr9	136515369	136522721	-	4	1175	227
LNC_001578	XLOC_086366	lincRNA	Novel_lncRNA	chr9	136515369	136522721	-	5	1029	193
LNC_001575	XLOC_086269	lincRNA	Novel_lncRNA	chr9	132195148	132196679	-	2	1108	207
LNC_001574	XLOC_086262	lincRNA	Novel_lncRNA	chr9	131388619	131392467	-	2	2543	103
LNC_001577	XLOC_086310	lincRNA	Novel_lncRNA	chr9	134630918	134636898	-	2	5008	186
LNC_001576	XLOC_086310	lincRNA	Novel_lncRNA	chr9	134630918	134633283	-	2	1239	91
LNC_001571	XLOC_085722	antisense_lncRNA	Novel_lncRNA	chr9	94842763	94862517	-	2	12664	126
LNC_001570	XLOC_085590	lincRNA	Novel_lncRNA	chr9	85010735	85016760	-	2	2660	123
LNC_001573	XLOC_085827	lincRNA	Novel_lncRNA	chr9	101887522	101901533	-	2	11196	103
LNC_001572	XLOC_085777	lincRNA	Novel_lncRNA	chr9	100386778	100396088	-	2	1241	104
LNC_000718	XLOC_041222	lincRNA	Novel_lncRNA	chr15	96795838	96800147	+	2	659	75
LNC_000719	XLOC_041236	lincRNA	Novel_lncRNA	chr15	97140734	97142939	+	2	770	90
LNC_000716	XLOC_040939	antisense_lncRNA	Novel_lncRNA	chr15	79825846	79863471	+	3	1286	92
LNC_000717	XLOC_041164	lincRNA	Novel_lncRNA	chr15	89699255	89708259	+	4	3047	101
LNC_000714	XLOC_040348	lincRNA	Novel_lncRNA	chr15	19674887	19676566	+	2	1409	133
LNC_000715	XLOC_040881	lincRNA	Novel_lncRNA	chr15	73317289	73325323	+	2	3437	107
LNC_000712	XLOC_040158	lincRNA	Novel_lncRNA	chr15	8406545	8412144	+	2	5341	129
LNC_000713	XLOC_040166	lincRNA	Novel_lncRNA	chr15	8431176	8436057	+	2	4614	92
LNC_000710	XLOC_040055	lincRNA	Novel_lncRNA	chr14	153258117	153259686	-	2	1051	297
LNC_000711	XLOC_040149	lincRNA	Novel_lncRNA	chr15	8388610	8401960	+	2	4157	126
LNC_000622	XLOC_034826	lincRNA	Novel_lncRNA	chr13	170397992	170403640	-	2	4866	119
LNC_000623	XLOC_035024	lincRNA	Novel_lncRNA	chr13	198954993	198955936	-	2	830	152
LNC_000620	XLOC_034638	lincRNA	Novel_lncRNA	chr13	159461652	159463058	-	2	1307	88
LNC_000621	XLOC_034778	lincRNA	Novel_lncRNA	chr13	168007784	168041777	-	2	819	156
LNC_000626	XLOC_035144	lincRNA	Novel_lncRNA	chr13	207959968	207965315	-	3	3479	158
LNC_000627	XLOC_035252	lincRNA	Novel_lncRNA	chr13	216569204	216572520	-	2	1516	266
LNC_000624	XLOC_035026	lincRNA	Novel_lncRNA	chr13	199064137	199074390	-	2	6733	121
LNC_000625	XLOC_035054	antisense_lncRNA	Novel_lncRNA	chr13	202429844	202522080	-	3	651	113
LNC_000628	XLOC_035263	antisense_lncRNA	Novel_lncRNA	chr13	216908867	216919158	-	2	9015	307
LNC_000629	XLOC_035263	antisense_lncRNA	Novel_lncRNA	chr13	216908867	216919202	-	3	8656	307
LNC_000536	XLOC_029077	lincRNA	Novel_lncRNA	chr13	3862062	3867691	+	2	3114	155
LNC_000537	XLOC_029101	lincRNA	Novel_lncRNA	chr13	4273281	4326524	+	2	398	77
LNC_000534	XLOC_029009	antisense_lncRNA	Novel_lncRNA	chr12	62705414	62713030	-	2	1760	144
LNC_000535	XLOC_029055	lincRNA	Novel_lncRNA	chr13	2180893	2184538	+	2	3386	141
LNC_000532	XLOC_028912	lincRNA	Novel_lncRNA	chr12	59670743	59673383	-	2	1065	94
LNC_000533	XLOC_028936	lincRNA	Novel_lncRNA	chr12	60842236	60849761	-	2	7272	142
LNC_000530	XLOC_028899	lincRNA	Novel_lncRNA	chr12	58152964	58175496	-	3	1839	145
LNC_000531	XLOC_028899	lincRNA	Novel_lncRNA	chr12	58152964	58175500	-	3	1902	145
LNC_001001	XLOC_057040	lincRNA	Novel_lncRNA	chr3	106167297	106174196	+	2	6401	104
LNC_001000	XLOC_057017	lincRNA	Novel_lncRNA	chr3	104024604	104034718	+	2	9792	140
LNC_001003	XLOC_057186	antisense_lncRNA	Novel_lncRNA	chr3	117341052	117370816	+	3	1069	210
LNC_001002	XLOC_057137	lincRNA	Novel_lncRNA	chr3	113107206	113132609	+	2	3728	103
LNC_001005	XLOC_057296	lincRNA	Novel_lncRNA	chr3	122529945	122540362	+	2	2466	190
LNC_001004	XLOC_057293	lincRNA	Novel_lncRNA	chr3	122117629	122123099	+	2	4988	125
LNC_000538	XLOC_029268	lincRNA	Novel_lncRNA	chr13	16535923	16656982	+	3	2095	116
LNC_000539	XLOC_029357	lincRNA	Novel_lncRNA	chr13	18779926	18791191	+	2	1402	214
LNC_001144	XLOC_061977	lincRNA	Novel_lncRNA	chr4	2496174	2501540	-	2	4913	277
LNC_001145	XLOC_061988	lincRNA	Novel_lncRNA	chr4	7584833	7587036	-	2	539	103
LNC_001146	XLOC_061988	lincRNA	Novel_lncRNA	chr4	7585262	7587055	-	2	675	121
LNC_001147	XLOC_061990	lincRNA	Novel_lncRNA	chr4	7676322	7678030	-	2	502	96
LNC_001140	XLOC_061953	lincRNA	Novel_lncRNA	chr4	1397573	1399406	-	2	1053	112
LNC_001141	XLOC_061971	lincRNA	Novel_lncRNA	chr4	2427626	2460186	-	2	26912	284
LNC_001142	XLOC_061971	lincRNA	Novel_lncRNA	chr4	2427626	2460186	-	2	22834	284
LNC_001143	XLOC_061971	lincRNA	Novel_lncRNA	chr4	2427626	2460196	-	2	29816	284
LNC_000442	XLOC_025706	lincRNA	Novel_lncRNA	chr11	16399729	16407874	-	3	3791	175
LNC_000443	XLOC_025719	lincRNA	Novel_lncRNA	chr11	18021479	18023322	-	2	1023	204
LNC_000440	XLOC_025559	lincRNA	Novel_lncRNA	chr11	11054873	11062840	-	3	1776	132
LNC_000441	XLOC_025624	lincRNA	Novel_lncRNA	chr11	14709967	14710611	-	2	554	51
LNC_000446	XLOC_025757	lincRNA	Novel_lncRNA	chr11	19534274	19552677	-	4	4881	120
LNC_000447	XLOC_025879	antisense_lncRNA	Novel_lncRNA	chr11	34987413	34989765	-	2	1674	180
LNC_000444	XLOC_025733	lincRNA	Novel_lncRNA	chr11	18160780	18164348	-	2	531	104
LNC_000445	XLOC_025757	lincRNA	Novel_lncRNA	chr11	19534274	19552674	-	3	4736	120
LNC_000147	XLOC_008029	lincRNA	Novel_lncRNA	GL895288.1	26290	81105	+	2	783	108
LNC_000146	XLOC_008029	lincRNA	Novel_lncRNA	GL895288.1	24804	81105	+	3	610	108
LNC_000145	XLOC_007788	lincRNA	Novel_lncRNA	GL895170.2	25363	26413	-	2	977	91
LNC_000144	XLOC_007654	lincRNA	Novel_lncRNA	GL895111.2	132250	135753	+	2	1291	101
LNC_000143	XLOC_007636	lincRNA	Novel_lncRNA	GL895110.2	190556	204545	-	3	10293	132
LNC_000142	XLOC_007595	lincRNA	Novel_lncRNA	GL895087.1	2004	2954	-	3	370	97
LNC_000141	XLOC_007593	lincRNA	Novel_lncRNA	GL895087.1	2	1567	+	3	508	168
LNC_000140	XLOC_007554	lincRNA	Novel_lncRNA	GL895069.2	40328	63217	+	4	2351	174
LNC_000149	XLOC_008087	lincRNA	Novel_lncRNA	GL895303.2	28865	33369	-	2	1103	126
LNC_000148	XLOC_008071	lincRNA	Novel_lncRNA	GL895300.1	1	937	+	2	683	106
LNC_001610	XLOC_089599	lincRNA	Novel_lncRNA	chrX	143990498	144020414	-	7	5727	221
LNC_000039	XLOC_001990	lincRNA	Novel_lncRNA	GL893064.1	22374	29475	-	3	1373	109
LNC_000038	XLOC_001916	lincRNA	Novel_lncRNA	GL893033.1	11648	13594	+	2	573	127
LNC_001611	XLOC_089615	lincRNA	Novel_lncRNA	chrX	144246627	144266237	-	2	17391	252
LNC_000033	XLOC_001604	lincRNA	Novel_lncRNA	GL892905.2	62698	67181	+	2	2138	118
LNC_000032	XLOC_001585	lincRNA	Novel_lncRNA	GL892886.1	28076	31590	+	2	697	64
LNC_000031	XLOC_001543	lincRNA	Novel_lncRNA	GL892861.2	16788	19044	-	3	2119	191
LNC_000030	XLOC_001412	antisense_lncRNA	Novel_lncRNA	GL892813.1	34345	38759	+	2	1158	142
LNC_000037	XLOC_001848	antisense_lncRNA	Novel_lncRNA	GL893010.2	1668	11005	-	2	906	126
LNC_000036	XLOC_001810	lincRNA	Novel_lncRNA	GL893005.2	18160	18502	+	2	285	53
LNC_000035	XLOC_001800	lincRNA	Novel_lncRNA	GL893000.2	190943	202377	+	2	1053	109
LNC_000034	XLOC_001736	lincRNA	Novel_lncRNA	GL892949.2	44398	45989	+	2	1507	129
LNC_000855	XLOC_048522	lincRNA	Novel_lncRNA	chr18	40264078	40270878	+	2	5994	102
LNC_000854	XLOC_048478	lincRNA	Novel_lncRNA	chr18	37648746	37880053	+	3	2341	183
LNC_000857	XLOC_048662	lincRNA	Novel_lncRNA	chr18	47799873	47821787	+	2	21685	172
LNC_000856	XLOC_048624	lincRNA	Novel_lncRNA	chr18	46768622	46778487	+	2	7748	172
LNC_000851	XLOC_048345	lincRNA	Novel_lncRNA	chr18	25171484	25178381	+	2	6071	141
LNC_000850	XLOC_048335	lincRNA	Novel_lncRNA	chr18	22035116	22047414	+	2	1812	148
LNC_000853	XLOC_048470	antisense_lncRNA	Novel_lncRNA	chr18	37381298	37449704	+	2	68134	161
LNC_000852	XLOC_048462	lincRNA	Novel_lncRNA	chr18	36178255	36184806	+	2	6236	96
LNC_000859	XLOC_048842	lincRNA	Novel_lncRNA	chr18	56182793	56186684	+	2	2586	139
LNC_000858	XLOC_048750	lincRNA	Novel_lncRNA	chr18	52251111	52252545	+	2	618	75
LNC_001540	XLOC_084311	antisense_lncRNA	Novel_lncRNA	chr9	7426710	7435409	-	3	8389	234
LNC_001541	XLOC_084316	lincRNA	Novel_lncRNA	chr9	7551967	7553646	-	2	637	103
LNC_001542	XLOC_084344	lincRNA	Novel_lncRNA	chr9	8101221	8108409	-	2	2200	177
LNC_001543	XLOC_084397	lincRNA	Novel_lncRNA	chr9	11108045	11110190	-	2	1834	144
LNC_001544	XLOC_084475	lincRNA	Novel_lncRNA	chr9	14324441	14326397	-	2	1360	120
LNC_001545	XLOC_084766	lincRNA	Novel_lncRNA	chr9	29559643	29561928	-	2	2123	111
LNC_001546	XLOC_084834	lincRNA	Novel_lncRNA	chr9	32186349	32187796	-	2	1398	100
LNC_001547	XLOC_084845	lincRNA	Novel_lncRNA	chr9	32219493	32223752	-	2	4048	125
LNC_001548	XLOC_084859	lincRNA	Novel_lncRNA	chr9	35796318	35802297	-	2	5744	206
LNC_001549	XLOC_084862	lincRNA	Novel_lncRNA	chr9	35809850	35816526	-	2	6627	132
LNC_000709	XLOC_040025	lincRNA	Novel_lncRNA	chr14	148960958	148966041	-	2	4403	261
LNC_000708	XLOC_040015	antisense_lncRNA	Novel_lncRNA	chr14	148220756	148253142	-	2	31125	236
LNC_000705	XLOC_039916	lincRNA	Novel_lncRNA	chr14	144670298	144676795	-	2	6235	218
LNC_000704	XLOC_039914	antisense_lncRNA	Novel_lncRNA	chr14	144114064	144118613	-	2	2742	103
LNC_000707	XLOC_040011	lincRNA	Novel_lncRNA	chr14	148133528	148134151	-	2	483	144
LNC_000706	XLOC_039928	lincRNA	Novel_lncRNA	chr14	145311909	145318677	-	2	6667	205
LNC_000701	XLOC_039727	antisense_lncRNA	Novel_lncRNA	chr14	123749627	123755391	-	2	5473	192
LNC_000700	XLOC_039727	antisense_lncRNA	Novel_lncRNA	chr14	123749627	123755173	-	2	4487	149
LNC_000703	XLOC_039824	lincRNA	Novel_lncRNA	chr14	136167272	136171381	-	2	1147	97
LNC_000702	XLOC_039772	lincRNA	Novel_lncRNA	chr14	133533761	133545347	-	2	410	108
LNC_001496	XLOC_082382	antisense_lncRNA	Novel_lncRNA	chr9	37132220	37259569	+	3	555	74
LNC_001497	XLOC_082431	lincRNA	Novel_lncRNA	chr9	38993654	38998945	+	2	4972	128
LNC_001494	XLOC_082331	lincRNA	Novel_lncRNA	chr9	31844543	31846922	+	2	1858	107
LNC_001495	XLOC_082371	lincRNA	Novel_lncRNA	chr9	36950590	36951795	+	2	802	120
LNC_001492	XLOC_082234	lincRNA	Novel_lncRNA	chr9	24142440	24151871	+	2	8963	146
LNC_001493	XLOC_082331	lincRNA	Novel_lncRNA	chr9	31844539	31846922	+	2	1854	114
LNC_001490	XLOC_082042	lincRNA	Novel_lncRNA	chr9	10624744	10630997	+	3	3799	146
LNC_001491	XLOC_082058	lincRNA	Novel_lncRNA	chr9	10899590	10903632	+	2	2036	137
LNC_001498	XLOC_082548	antisense_lncRNA	Novel_lncRNA	chr9	43883341	43906279	+	3	3791	118
LNC_001499	XLOC_082548	antisense_lncRNA	Novel_lncRNA	chr9	43883351	43906279	+	2	5279	132
LNC_000631	XLOC_035263	antisense_lncRNA	Novel_lncRNA	chr13	216908867	216919233	-	2	8491	307
LNC_000630	XLOC_035263	antisense_lncRNA	Novel_lncRNA	chr13	216908867	216919208	-	2	9939	307
LNC_000633	XLOC_035390	lincRNA	Novel_lncRNA	chr14	7156848	7158977	+	2	1597	80
LNC_000632	XLOC_035375	lincRNA	Novel_lncRNA	chr14	7122880	7128723	+	2	4173	175
LNC_000635	XLOC_035748	lincRNA	Novel_lncRNA	chr14	38240190	38249802	+	2	9400	176
LNC_000634	XLOC_035707	antisense_lncRNA	Novel_lncRNA	chr14	37665760	37673045	+	2	6487	139
LNC_000637	XLOC_035790	lincRNA	Novel_lncRNA	chr14	38386647	38387083	+	2	364	62
LNC_000636	XLOC_035757	lincRNA	Novel_lncRNA	chr14	38306021	38313516	+	2	7356	124
LNC_000639	XLOC_035814	lincRNA	Novel_lncRNA	chr14	38481008	38486463	+	2	4909	92
LNC_000638	XLOC_035811	lincRNA	Novel_lncRNA	chr14	38446671	38451056	+	2	4330	99
LNC_000525	XLOC_028692	lincRNA	Novel_lncRNA	chr12	50955263	50965116	-	3	3069	141
LNC_000524	XLOC_028685	lincRNA	Novel_lncRNA	chr12	50819682	50824411	-	2	4633	118
LNC_000527	XLOC_028697	lincRNA	Novel_lncRNA	chr12	51149460	51153698	-	2	4142	118
LNC_000526	XLOC_028697	lincRNA	Novel_lncRNA	chr12	51140934	51153698	-	2	2857	118
LNC_001038	XLOC_058389	lincRNA	Novel_lncRNA	chr3	43671975	43676017	-	2	3982	164
LNC_001039	XLOC_058390	lincRNA	Novel_lncRNA	chr3	43676122	43705063	-	6	5279	177
LNC_000523	XLOC_028643	antisense_lncRNA	Novel_lncRNA	chr12	49504038	49507703	-	4	1642	183
LNC_000522	XLOC_028643	antisense_lncRNA	Novel_lncRNA	chr12	49504038	49507503	-	3	1670	159
LNC_001034	XLOC_058161	antisense_lncRNA	Novel_lncRNA	chr3	32125234	32134618	-	2	5139	134
LNC_001035	XLOC_058161	antisense_lncRNA	Novel_lncRNA	chr3	32125234	32134623	-	3	5499	134
LNC_001036	XLOC_058266	antisense_lncRNA	Novel_lncRNA	chr3	40282771	40287201	-	3	2093	142
LNC_001037	XLOC_058329	lincRNA	Novel_lncRNA	chr3	41640863	41645980	-	2	4354	211
LNC_001030	XLOC_057917	antisense_lncRNA	Novel_lncRNA	chr3	16932612	16936038	-	3	2550	243
LNC_000528	XLOC_028700	antisense_lncRNA	Novel_lncRNA	chr12	51153781	51165625	-	2	991	93
LNC_001032	XLOC_058073	antisense_lncRNA	Novel_lncRNA	chr3	25568605	25574789	-	2	6043	161
LNC_001033	XLOC_058078	antisense_lncRNA	Novel_lncRNA	chr3	25678476	25689010	-	2	823	167
LNC_001159	XLOC_062393	lincRNA	Novel_lncRNA	chr4	34146028	34146935	-	2	765	77
LNC_001158	XLOC_062055	lincRNA	Novel_lncRNA	chr4	12713695	12725403	-	2	11401	170
LNC_001153	XLOC_062009	lincRNA	Novel_lncRNA	chr4	11997168	12024918	-	3	4315	135
LNC_001152	XLOC_062009	lincRNA	Novel_lncRNA	chr4	11997168	12024918	-	4	4413	135
LNC_001151	XLOC_062009	lincRNA	Novel_lncRNA	chr4	11997168	12024700	-	3	4121	135
LNC_001150	XLOC_062009	lincRNA	Novel_lncRNA	chr4	11997168	12024654	-	3	14250	160
LNC_001157	XLOC_062034	lincRNA	Novel_lncRNA	chr4	12587726	12590693	-	2	2130	128
LNC_001156	XLOC_062015	lincRNA	Novel_lncRNA	chr4	12038307	12039889	-	2	783	69
LNC_001155	XLOC_062009	lincRNA	Novel_lncRNA	chr4	12003524	12024918	-	2	11294	116
LNC_001154	XLOC_062009	lincRNA	Novel_lncRNA	chr4	12003524	12024918	-	2	1322	110
LNC_000459	XLOC_026541	lincRNA	Novel_lncRNA	chr12	11264228	11282566	+	3	329	97
LNC_000458	XLOC_026449	lincRNA	Novel_lncRNA	chr12	5114029	5119593	+	2	3837	168
LNC_000451	XLOC_025988	lincRNA	Novel_lncRNA	chr11	53217254	53223138	-	2	5185	134
LNC_000450	XLOC_025970	lincRNA	Novel_lncRNA	chr11	52489240	52493112	-	2	3701	137
LNC_000453	XLOC_026261	lincRNA	Novel_lncRNA	chr11	83972883	83982519	-	2	9332	161
LNC_000452	XLOC_026261	lincRNA	Novel_lncRNA	chr11	83972883	83978307	-	2	5206	161
LNC_000455	XLOC_026308	antisense_lncRNA	Novel_lncRNA	chr12	33474	35721	+	2	1292	227
LNC_000454	XLOC_026274	lincRNA	Novel_lncRNA	chr11	86044585	86047460	-	2	2536	184
LNC_000457	XLOC_026416	lincRNA	Novel_lncRNA	chr12	3907988	3912997	+	3	4323	216
LNC_000456	XLOC_026416	lincRNA	Novel_lncRNA	chr12	3907985	3912997	+	2	4901	216
LNC_000048	XLOC_002098	lincRNA	Novel_lncRNA	GL893095.2	12	2976	+	2	2888	122
LNC_000049	XLOC_002152	lincRNA	Novel_lncRNA	GL893117.1	25289	56679	-	2	1015	91
LNC_000046	XLOC_002095	lincRNA	Novel_lncRNA	GL893088.1	80413	84622	-	3	672	93
LNC_000047	XLOC_002095	lincRNA	Novel_lncRNA	GL893088.1	80413	84720	-	2	712	93
LNC_000044	XLOC_002037	lincRNA	Novel_lncRNA	GL893071.1	3152	19780	-	2	2033	72
LNC_000045	XLOC_002095	lincRNA	Novel_lncRNA	GL893088.1	80413	83834	-	2	2142	125
LNC_000042	XLOC_002037	lincRNA	Novel_lncRNA	GL893071.1	3152	5056	-	2	1752	127
LNC_000043	XLOC_002037	lincRNA	Novel_lncRNA	GL893071.1	3152	19765	-	2	2039	69
LNC_000040	XLOC_002033	lincRNA	Novel_lncRNA	GL893070.1	29665	34420	+	2	2003	110
LNC_000041	XLOC_002033	lincRNA	Novel_lncRNA	GL893070.1	29665	34420	+	2	1657	145
LNC_000288	XLOC_015939	lincRNA	Novel_lncRNA	chr1	182231903	182233482	+	2	1461	109
LNC_000289	XLOC_016094	lincRNA	Novel_lncRNA	chr1	200249366	200258975	+	2	9229	176
LNC_000280	XLOC_015202	antisense_lncRNA	Novel_lncRNA	chr1	125583163	125740391	+	5	1737	144
LNC_000281	XLOC_015232	antisense_lncRNA	Novel_lncRNA	chr1	126393961	126424554	+	4	697	116
LNC_000282	XLOC_015379	lincRNA	Novel_lncRNA	chr1	141110129	141114279	+	3	2095	136
LNC_000283	XLOC_015466	antisense_lncRNA	Novel_lncRNA	chr1	145670250	145674884	+	2	4198	146
LNC_000284	XLOC_015670	lincRNA	Novel_lncRNA	chr1	155061253	155111779	+	2	2271	144
LNC_000285	XLOC_015759	lincRNA	Novel_lncRNA	chr1	165597061	165598379	+	2	802	135
LNC_000286	XLOC_015864	lincRNA	Novel_lncRNA	chr1	178884095	178889742	+	2	1096	74
LNC_000287	XLOC_015919	lincRNA	Novel_lncRNA	chr1	182138330	182160237	+	2	813	174
LNC_000198	XLOC_010915	lincRNA	Novel_lncRNA	GL896427.1	613	3620	-	3	2067	155
LNC_000199	XLOC_010917	lincRNA	Novel_lncRNA	GL896427.1	4327	5536	-	2	1128	150
LNC_000194	XLOC_010885	lincRNA	Novel_lncRNA	GL896420.2	3	2831	-	2	1086	80
LNC_000195	XLOC_010890	lincRNA	Novel_lncRNA	GL896422.1	4985	6537	+	3	427	142
LNC_000196	XLOC_010915	lincRNA	Novel_lncRNA	GL896427.1	613	3615	-	2	2284	113
LNC_000197	XLOC_010915	lincRNA	Novel_lncRNA	GL896427.1	613	3620	-	3	2023	113
LNC_000190	XLOC_010791	lincRNA	Novel_lncRNA	GL896394.2	29149	30919	-	2	1713	154
LNC_000191	XLOC_010834	lincRNA	Novel_lncRNA	GL896404.1	6399	9287	-	2	1292	90
LNC_000192	XLOC_010866	lincRNA	Novel_lncRNA	GL896412.1	23618	24966	-	2	961	176
LNC_000193	XLOC_010867	lincRNA	Novel_lncRNA	GL896412.1	25078	25708	-	2	203	67
LNC_000994	XLOC_056774	lincRNA	Novel_lncRNA	chr3	82015975	82023912	+	2	2355	95
LNC_000995	XLOC_056822	lincRNA	Novel_lncRNA	chr3	83571302	83575859	+	2	4453	142
LNC_000996	XLOC_056822	lincRNA	Novel_lncRNA	chr3	83571586	83575859	+	3	3561	115
LNC_000997	XLOC_056956	lincRNA	Novel_lncRNA	chr3	100155770	100173428	+	2	16330	169
LNC_000990	XLOC_056692	lincRNA	Novel_lncRNA	chr3	77536210	77546368	+	2	10109	164
LNC_000991	XLOC_056725	lincRNA	Novel_lncRNA	chr3	81377614	81383114	+	3	1715	83
LNC_000992	XLOC_056761	lincRNA	Novel_lncRNA	chr3	81550776	81554731	+	2	3341	151
LNC_000993	XLOC_056774	lincRNA	Novel_lncRNA	chr3	82015968	82033790	+	2	5940	107
LNC_000998	XLOC_056987	lincRNA	Novel_lncRNA	chr3	103286641	103289610	+	2	662	122
LNC_000999	XLOC_057005	lincRNA	Novel_lncRNA	chr3	103494170	103501033	+	2	792	199
LNC_001557	XLOC_085227	lincRNA	Novel_lncRNA	chr9	58058611	58066559	-	3	439	57
LNC_001556	XLOC_085135	antisense_lncRNA	Novel_lncRNA	chr9	53482097	53564213	-	6	1902	160
LNC_001555	XLOC_085125	lincRNA	Novel_lncRNA	chr9	52387838	52393263	-	2	469	90
LNC_001554	XLOC_085054	lincRNA	Novel_lncRNA	chr9	47993766	48031615	-	2	34593	201
LNC_001553	XLOC_085035	lincRNA	Novel_lncRNA	chr9	47926827	47964284	-	2	7905	150
LNC_001552	XLOC_085035	lincRNA	Novel_lncRNA	chr9	47926827	47936492	-	3	7877	150
LNC_001551	XLOC_084959	lincRNA	Novel_lncRNA	chr9	41403900	41460906	-	2	3060	129
LNC_001550	XLOC_084924	lincRNA	Novel_lncRNA	chr9	40314657	40320377	-	2	4618	122
LNC_001559	XLOC_085299	lincRNA	Novel_lncRNA	chr9	63432593	63438738	-	2	1159	99
LNC_001558	XLOC_085281	lincRNA	Novel_lncRNA	chr9	62753869	62783015	-	4	1364	170
LNC_000868	XLOC_049001	lincRNA	Novel_lncRNA	chr18	7228199	7232930	-	2	1203	72
LNC_000869	XLOC_049028	lincRNA	Novel_lncRNA	chr18	7590938	7604169	-	2	10872	130
LNC_000860	XLOC_048850	lincRNA	Novel_lncRNA	chr18	57423498	57426110	+	2	2097	109
LNC_000861	XLOC_048859	lincRNA	Novel_lncRNA	chr18	59858211	59871796	+	2	11415	195
LNC_000862	XLOC_048927	lincRNA	Novel_lncRNA	chr18	3039446	3051367	-	2	4540	183
LNC_000863	XLOC_048927	lincRNA	Novel_lncRNA	chr18	3039446	3051367	-	2	4857	183
LNC_000864	XLOC_048931	lincRNA	Novel_lncRNA	chr18	3181801	3186623	-	3	1847	160
LNC_000865	XLOC_048968	lincRNA	Novel_lncRNA	chr18	6300146	6313735	-	3	3421	186
LNC_000866	XLOC_048968	lincRNA	Novel_lncRNA	chr18	6311567	6313685	-	2	1197	159
LNC_000867	XLOC_048991	lincRNA	Novel_lncRNA	chr18	6875587	6877775	-	2	670	147
LNC_000730	XLOC_041945	lincRNA	Novel_lncRNA	chr15	147039069	147049920	+	3	4633	220
LNC_000731	XLOC_041956	lincRNA	Novel_lncRNA	chr15	147201091	147201806	+	2	623	61
LNC_000732	XLOC_041969	lincRNA	Novel_lncRNA	chr15	148004343	148026376	+	2	1131	130
LNC_000733	XLOC_042148	lincRNA	Novel_lncRNA	chr15	1810196	1812943	-	2	1628	96
LNC_000734	XLOC_042175	lincRNA	Novel_lncRNA	chr15	2628020	2630197	-	2	1038	78
LNC_000735	XLOC_042290	lincRNA	Novel_lncRNA	chr15	18063270	18071243	-	3	272	90
LNC_000736	XLOC_042290	lincRNA	Novel_lncRNA	chr15	18067783	18071245	-	2	569	98
LNC_000737	XLOC_042440	lincRNA	Novel_lncRNA	chr15	22524384	22544911	-	2	20375	207
LNC_000738	XLOC_042498	lincRNA	Novel_lncRNA	chr15	36705764	36706364	-	2	550	115
LNC_000739	XLOC_042502	lincRNA	Novel_lncRNA	chr15	37746838	37752776	-	4	5132	140
LNC_001485	XLOC_081654	lincRNA	Novel_lncRNA	chr8	144175353	144188389	-	4	925	182
LNC_001484	XLOC_081629	lincRNA	Novel_lncRNA	chr8	143415761	143420480	-	3	2069	107
LNC_001487	XLOC_081992	lincRNA	Novel_lncRNA	chr9	8901753	8917874	+	2	1455	133
LNC_001486	XLOC_081884	lincRNA	Novel_lncRNA	chr9	4909331	4912476	+	2	976	124
LNC_001481	XLOC_081583	antisense_lncRNA	Novel_lncRNA	chr8	140634009	140654583	-	2	1713	94
LNC_001480	XLOC_081560	lincRNA	Novel_lncRNA	chr8	138261256	138267231	-	2	5366	134
LNC_001483	XLOC_081629	lincRNA	Novel_lncRNA	chr8	143415761	143420468	-	4	2145	107
LNC_001482	XLOC_081629	lincRNA	Novel_lncRNA	chr8	143415761	143420434	-	4	2098	108
LNC_001489	XLOC_082042	lincRNA	Novel_lncRNA	chr9	10624658	10629344	+	2	4411	167
LNC_001488	XLOC_081992	lincRNA	Novel_lncRNA	chr9	8906427	8917874	+	2	10926	94
LNC_000604	XLOC_033846	lincRNA	Novel_lncRNA	chr13	103378256	103379180	-	2	414	59
LNC_000605	XLOC_033960	lincRNA	Novel_lncRNA	chr13	113404281	113410143	-	2	4497	92
LNC_000606	XLOC_033991	lincRNA	Novel_lncRNA	chr13	116733807	116758621	-	2	24429	163
LNC_000607	XLOC_034111	lincRNA	Novel_lncRNA	chr13	121099940	121104376	-	2	4320	112
LNC_000600	XLOC_033524	lincRNA	Novel_lncRNA	chr13	82698713	82701859	-	2	2719	185
LNC_000601	XLOC_033688	lincRNA	Novel_lncRNA	chr13	90330165	90378300	-	2	7157	139
LNC_000602	XLOC_033703	lincRNA	Novel_lncRNA	chr13	90859176	90870212	-	2	2575	93
LNC_000603	XLOC_033810	lincRNA	Novel_lncRNA	chr13	101462076	101755338	-	6	1172	84
LNC_000608	XLOC_034188	lincRNA	Novel_lncRNA	chr13	124457249	124467631	-	2	10311	167
LNC_000609	XLOC_034197	lincRNA	Novel_lncRNA	chr13	124486761	124509888	-	2	11968	132
LNC_000518	XLOC_028483	antisense_lncRNA	Novel_lncRNA	chr12	40399170	40496388	-	2	777	128
LNC_000519	XLOC_028483	antisense_lncRNA	Novel_lncRNA	chr12	40399170	40496388	-	3	882	128
LNC_000510	XLOC_028303	lincRNA	Novel_lncRNA	chr12	34078294	34080923	-	3	1095	175
LNC_000511	XLOC_028303	lincRNA	Novel_lncRNA	chr12	34078294	34080923	-	3	1069	145
LNC_000512	XLOC_028310	lincRNA	Novel_lncRNA	chr12	34152131	34152734	-	2	276	69
LNC_000513	XLOC_028338	lincRNA	Novel_lncRNA	chr12	34579122	34601243	-	2	12837	259
LNC_000514	XLOC_028408	lincRNA	Novel_lncRNA	chr12	36839606	36843017	-	2	3044	148
LNC_000515	XLOC_028456	lincRNA	Novel_lncRNA	chr12	38469631	38471698	-	2	1918	98
LNC_000516	XLOC_028458	lincRNA	Novel_lncRNA	chr12	38481318	38483556	-	2	1235	112
LNC_000517	XLOC_028478	lincRNA	Novel_lncRNA	chr12	39656933	39659306	-	2	1882	100
LNC_001023	XLOC_057676	lincRNA	Novel_lncRNA	chr3	5635041	5637865	-	2	1579	251
LNC_001022	XLOC_057660	lincRNA	Novel_lncRNA	chr3	4739558	4742008	-	2	2088	164
LNC_001021	XLOC_057660	lincRNA	Novel_lncRNA	chr3	4739558	4742008	-	3	1405	102
LNC_001020	XLOC_057527	lincRNA	Novel_lncRNA	chr3	143326330	143485180	+	2	421	60
LNC_001027	XLOC_057678	lincRNA	Novel_lncRNA	chr3	5648432	5649603	-	3	598	179
LNC_001026	XLOC_057678	lincRNA	Novel_lncRNA	chr3	5641551	5649603	-	2	2795	256
LNC_001025	XLOC_057678	lincRNA	Novel_lncRNA	chr3	5641551	5649599	-	3	2567	256
LNC_001024	XLOC_057678	lincRNA	Novel_lncRNA	chr3	5641551	5649576	-	4	789	210
LNC_001029	XLOC_057808	lincRNA	Novel_lncRNA	chr3	10763573	10768896	-	2	1175	146
LNC_001028	XLOC_057735	lincRNA	Novel_lncRNA	chr3	7924660	7925950	-	2	1040	126
LNC_001128	XLOC_061547	lincRNA	Novel_lncRNA	chr4	129750041	129759945	+	2	8647	173
LNC_001129	XLOC_061574	lincRNA	Novel_lncRNA	chr4	130943423	130945174	+	3	978	79
LNC_001126	XLOC_061440	lincRNA	Novel_lncRNA	chr4	121846112	121850662	+	2	4240	133
LNC_001127	XLOC_061479	lincRNA	Novel_lncRNA	chr4	122451710	122454874	+	2	422	99
LNC_001124	XLOC_061431	antisense_lncRNA	Novel_lncRNA	chr4	121311002	121322284	+	2	1418	153
LNC_001125	XLOC_061431	antisense_lncRNA	Novel_lncRNA	chr4	121311454	121322284	+	2	1474	153
LNC_001122	XLOC_061083	lincRNA	Novel_lncRNA	chr4	103874055	103881880	+	2	4260	111
LNC_001123	XLOC_061321	lincRNA	Novel_lncRNA	chr4	113975529	114007132	+	2	1095	136
LNC_001120	XLOC_060986	lincRNA	Novel_lncRNA	chr4	100855397	100875733	+	5	4288	142
LNC_001121	XLOC_061069	antisense_lncRNA	Novel_lncRNA	chr4	103593805	103597822	+	2	1684	158
LNC_000468	XLOC_026828	lincRNA	Novel_lncRNA	chr12	22518609	22523258	+	2	3633	122
LNC_000469	XLOC_026869	lincRNA	Novel_lncRNA	chr12	24199642	24203511	+	2	2061	137
LNC_000464	XLOC_026655	antisense_lncRNA	Novel_lncRNA	chr12	15060550	15070900	+	4	3466	193
LNC_000465	XLOC_026655	antisense_lncRNA	Novel_lncRNA	chr12	15060562	15072665	+	3	1722	123
LNC_000466	XLOC_026778	lincRNA	Novel_lncRNA	chr12	20644066	20648840	+	2	4680	105
LNC_000467	XLOC_026807	antisense_lncRNA	Novel_lncRNA	chr12	21842928	21845894	+	2	2597	116
LNC_000460	XLOC_026567	lincRNA	Novel_lncRNA	chr12	12455245	12459665	+	2	2555	144
LNC_000461	XLOC_026567	lincRNA	Novel_lncRNA	chr12	12455644	12459665	+	2	2537	144
LNC_000462	XLOC_026585	lincRNA	Novel_lncRNA	chr12	13297475	13298880	+	2	1282	85
LNC_000463	XLOC_026643	lincRNA	Novel_lncRNA	chr12	14769478	14770304	+	2	561	84
LNC_001232	XLOC_066320	lincRNA	Novel_lncRNA	chr5	17766812	17768948	-	3	1755	208
LNC_001233	XLOC_066320	lincRNA	Novel_lncRNA	chr5	17766812	17769855	-	2	2866	208
LNC_001230	XLOC_066284	lincRNA	Novel_lncRNA	chr5	16324765	16330645	-	2	4734	146
LNC_001231	XLOC_066302	lincRNA	Novel_lncRNA	chr5	16773207	16775355	-	2	1866	98
LNC_001236	XLOC_066824	lincRNA	Novel_lncRNA	chr5	55196561	55198659	-	2	1411	96
LNC_001237	XLOC_066887	lincRNA	Novel_lncRNA	chr5	57271562	57272457	-	2	607	76
LNC_001234	XLOC_066526	lincRNA	Novel_lncRNA	chr5	30037856	30053085	-	2	14935	157
LNC_001235	XLOC_066677	lincRNA	Novel_lncRNA	chr5	43366684	43368775	-	2	621	88
LNC_001238	XLOC_066951	lincRNA	Novel_lncRNA	chr5	64674494	64686494	-	5	2734	122
LNC_001239	XLOC_066951	lincRNA	Novel_lncRNA	chr5	64684155	64686526	-	3	755	105
LNC_000059	XLOC_002509	lincRNA	Novel_lncRNA	GL893267.2	3018	7315	-	2	2105	99
LNC_000058	XLOC_002479	lincRNA	Novel_lncRNA	GL893252.1	1213	14482	+	2	1389	141
LNC_000055	XLOC_002348	lincRNA	Novel_lncRNA	GL893191.2	218005	221555	-	2	3452	138
LNC_000054	XLOC_002312	lincRNA	Novel_lncRNA	GL893173.1	31844	38462	-	2	6564	164
LNC_000057	XLOC_002431	lincRNA	Novel_lncRNA	GL893222.2	61622	66154	-	2	1040	97
LNC_000056	XLOC_002351	lincRNA	Novel_lncRNA	GL893191.2	225611	227894	-	2	2144	79
LNC_000051	XLOC_002272	lincRNA	Novel_lncRNA	GL893161.2	103123	105278	+	2	2069	111
LNC_000050	XLOC_002156	lincRNA	Novel_lncRNA	GL893120.1	556	14391	-	2	397	117
LNC_000053	XLOC_002312	lincRNA	Novel_lncRNA	GL893173.1	31844	38442	-	2	6540	164
LNC_000052	XLOC_002275	lincRNA	Novel_lncRNA	GL893161.2	111475	112140	+	2	528	106
LNC_000299	XLOC_016698	lincRNA	Novel_lncRNA	chr1	263444183	263462901	+	2	369	110
LNC_000298	XLOC_016698	lincRNA	Novel_lncRNA	chr1	263444151	263458070	+	2	13080	135
LNC_000297	XLOC_016670	lincRNA	Novel_lncRNA	chr1	258327895	258452790	+	2	697	51
LNC_000296	XLOC_016660	lincRNA	Novel_lncRNA	chr1	257095880	257101990	+	2	4695	80
LNC_000295	XLOC_016658	antisense_lncRNA	Novel_lncRNA	chr1	256328692	256336598	+	2	868	100
LNC_000294	XLOC_016587	lincRNA	Novel_lncRNA	chr1	251523231	251524365	+	2	771	89
LNC_000293	XLOC_016500	lincRNA	Novel_lncRNA	chr1	243782710	243784942	+	2	2143	126
LNC_000292	XLOC_016490	lincRNA	Novel_lncRNA	chr1	243555558	243559635	+	2	3868	92
LNC_000291	XLOC_016218	lincRNA	Novel_lncRNA	chr1	211527747	211533036	+	2	4897	117
LNC_000290	XLOC_016111	lincRNA	Novel_lncRNA	chr1	201805342	201810844	+	2	4220	128
LNC_001216	XLOC_065571	lincRNA	Novel_lncRNA	chr5	87067284	87081816	+	2	14383	147
LNC_001217	XLOC_065571	antisense_lncRNA	Novel_lncRNA	chr5	87067284	87187900	+	4	7660	150
LNC_000183	XLOC_010510	lincRNA	Novel_lncRNA	GL896340.1	6292	7457	+	2	1075	101
LNC_000182	XLOC_010501	lincRNA	Novel_lncRNA	GL896338.2	65001	74763	-	2	1724	121
LNC_000181	XLOC_010496	lincRNA	Novel_lncRNA	GL896338.2	47353	51725	+	2	1421	113
LNC_000180	XLOC_010448	lincRNA	Novel_lncRNA	GL896329.2	13842	14590	-	2	633	169
LNC_000187	XLOC_010736	lincRNA	Novel_lncRNA	GL896379.1	3482	7493	-	3	1467	75
LNC_000186	XLOC_010736	lincRNA	Novel_lncRNA	GL896379.1	3482	7492	-	3	1520	75
LNC_000185	XLOC_010736	lincRNA	Novel_lncRNA	GL896379.1	3482	7114	-	2	1685	75
LNC_000184	XLOC_010612	lincRNA	Novel_lncRNA	GL896357.1	20998	27192	+	2	2755	177
LNC_000189	XLOC_010764	lincRNA	Novel_lncRNA	GL896386.1	6329	8053	-	2	779	93
LNC_000188	XLOC_010755	lincRNA	Novel_lncRNA	GL896383.1	3582	4818	-	2	509	67
LNC_001218	XLOC_065635	antisense_lncRNA	Novel_lncRNA	chr5	92127771	92146111	+	2	1077	83
LNC_001219	XLOC_065648	lincRNA	Novel_lncRNA	chr5	92627460	92635441	+	2	7196	179
LNC_000989	XLOC_056683	lincRNA	Novel_lncRNA	chr3	77026516	77035515	+	2	7293	210
LNC_000988	XLOC_056545	lincRNA	Novel_lncRNA	chr3	62860330	62922125	+	4	23308	231
LNC_000983	XLOC_056239	lincRNA	Novel_lncRNA	chr3	45071586	45078927	+	2	3330	173
LNC_000982	XLOC_055938	lincRNA	Novel_lncRNA	chr3	31798141	31802178	+	2	3833	171
LNC_000981	XLOC_055935	lincRNA	Novel_lncRNA	chr3	31747630	31760708	+	2	12914	224
LNC_000980	XLOC_055715	lincRNA	Novel_lncRNA	chr3	14615484	14619682	+	3	3839	157
LNC_000987	XLOC_056518	lincRNA	Novel_lncRNA	chr3	61699832	61703940	+	2	2063	250
LNC_000986	XLOC_056479	lincRNA	Novel_lncRNA	chr3	59628645	59629048	+	2	210	64
LNC_000985	XLOC_056305	antisense_lncRNA	Novel_lncRNA	chr3	47952426	47954607	+	2	1606	169
LNC_000984	XLOC_056239	lincRNA	Novel_lncRNA	chr3	45071613	45093678	+	4	794	101
LNC_000879	XLOC_049676	lincRNA	Novel_lncRNA	chr18	50390505	50397878	-	2	6193	130
LNC_000878	XLOC_049675	lincRNA	Novel_lncRNA	chr18	50106149	50110593	-	2	1072	204
LNC_000877	XLOC_049672	lincRNA	Novel_lncRNA	chr18	50073430	50076420	-	2	1540	126
LNC_000876	XLOC_049621	lincRNA	Novel_lncRNA	chr18	47457027	47458685	-	2	1544	174
LNC_000875	XLOC_049601	lincRNA	Novel_lncRNA	chr18	47027733	47035738	-	2	5423	155
LNC_000874	XLOC_049478	lincRNA	Novel_lncRNA	chr18	40410547	40420991	-	3	4867	154
LNC_000873	XLOC_049366	lincRNA	Novel_lncRNA	chr18	33753444	33792581	-	2	15647	104
LNC_000872	XLOC_049180	lincRNA	Novel_lncRNA	chr18	16428835	16693730	-	2	19558	208
LNC_000871	XLOC_049099	lincRNA	Novel_lncRNA	chr18	12200914	12204980	-	3	3424	108
LNC_000870	XLOC_049057	lincRNA	Novel_lncRNA	chr18	8337400	8338350	-	2	773	87
LNC_000727	XLOC_041860	lincRNA	Novel_lncRNA	chr15	142092093	142097193	+	2	3837	150
LNC_000726	XLOC_041817	lincRNA	Novel_lncRNA	chr15	138175144	138181047	+	2	4974	163
LNC_000725	XLOC_041666	antisense_lncRNA	Novel_lncRNA	chr15	122430513	122440816	+	2	6213	175
LNC_000724	XLOC_041648	lincRNA	Novel_lncRNA	chr15	122266606	122281470	+	3	7119	128
LNC_000723	XLOC_041639	lincRNA	Novel_lncRNA	chr15	120955324	120961562	+	2	6066	128
LNC_000722	XLOC_041552	lincRNA	Novel_lncRNA	chr15	119527579	119537907	+	2	10265	117
LNC_000721	XLOC_041518	lincRNA	Novel_lncRNA	chr15	117598246	117625138	+	2	1318	75
LNC_000720	XLOC_041309	lincRNA	Novel_lncRNA	chr15	105513825	105521697	+	2	7601	113
LNC_000729	XLOC_041917	lincRNA	Novel_lncRNA	chr15	145351693	145355360	+	2	1437	155
LNC_000728	XLOC_041896	lincRNA	Novel_lncRNA	chr15	144245709	144247881	+	2	2096	111
LNC_000619	XLOC_034448	lincRNA	Novel_lncRNA	chr13	146140349	146143356	-	2	2800	156
LNC_000618	XLOC_034412	lincRNA	Novel_lncRNA	chr13	144494313	144500219	-	2	5316	148
LNC_000613	XLOC_034357	lincRNA	Novel_lncRNA	chr13	140591820	140600841	-	4	6617	247
LNC_000612	XLOC_034242	lincRNA	Novel_lncRNA	chr13	130696417	130779661	-	5	1043	147
LNC_000611	XLOC_034232	lincRNA	Novel_lncRNA	chr13	130157108	130164715	-	2	5416	118
LNC_000610	XLOC_034232	lincRNA	Novel_lncRNA	chr13	130142226	130156997	-	2	6755	98
LNC_000617	XLOC_034403	lincRNA	Novel_lncRNA	chr13	143407212	143408372	-	2	807	74
LNC_000616	XLOC_034357	lincRNA	Novel_lncRNA	chr13	140617735	140623438	-	2	2805	126
LNC_000615	XLOC_034357	lincRNA	Novel_lncRNA	chr13	140607679	140623557	-	2	1437	137
LNC_000614	XLOC_034357	lincRNA	Novel_lncRNA	chr13	140591820	140601885	-	4	6663	247
LNC_001588	XLOC_087138	lincRNA	Novel_lncRNA	chrX	43235609	43282517	+	2	374	106
LNC_001589	XLOC_087203	antisense_lncRNA	Novel_lncRNA	chrX	48085045	48087896	+	2	2770	152
LNC_001584	XLOC_086480	lincRNA	Novel_lncRNA	chr9	144576538	144585467	-	2	932	108
LNC_001585	XLOC_086761	lincRNA	Novel_lncRNA	chrX	10897718	10898867	+	2	1030	115
LNC_001586	XLOC_086780	lincRNA	Novel_lncRNA	chrX	13420208	13438743	+	2	2407	108
LNC_001587	XLOC_086995	lincRNA	Novel_lncRNA	chrX	26991966	27000762	+	2	7825	121
LNC_001580	XLOC_086366	lincRNA	Novel_lncRNA	chr9	136515369	136522727	-	4	852	193
LNC_001581	XLOC_086385	lincRNA	Novel_lncRNA	chr9	137151766	137167030	-	2	6460	128
LNC_001582	XLOC_086450	lincRNA	Novel_lncRNA	chr9	143599683	143601921	-	2	1762	157
LNC_001583	XLOC_086454	lincRNA	Novel_lncRNA	chr9	143770313	143772122	-	2	1344	149
LNC_000509	XLOC_028303	lincRNA	Novel_lncRNA	chr12	34078294	34080923	-	2	2324	181
LNC_000508	XLOC_028303	lincRNA	Novel_lncRNA	chr12	34078294	34080875	-	2	1327	129
LNC_000507	XLOC_028303	lincRNA	Novel_lncRNA	chr12	34078294	34080875	-	3	1159	175
LNC_000506	XLOC_028303	lincRNA	Novel_lncRNA	chr12	34078294	34080875	-	2	1353	159
LNC_000505	XLOC_028303	lincRNA	Novel_lncRNA	chr12	34078294	34080875	-	3	968	152
LNC_000504	XLOC_028285	lincRNA	Novel_lncRNA	chr12	32348528	32356268	-	2	1177	90
LNC_000503	XLOC_028186	antisense_lncRNA	Novel_lncRNA	chr12	24076636	24078113	-	2	654	69
LNC_000502	XLOC_028038	lincRNA	Novel_lncRNA	chr12	17850054	17854177	-	2	3903	126
LNC_000501	XLOC_028037	lincRNA	Novel_lncRNA	chr12	17840729	17854146	-	3	844	155
LNC_000500	XLOC_027942	lincRNA	Novel_lncRNA	chr12	8803651	8811192	-	2	6675	231
LNC_001056	XLOC_059244	lincRNA	Novel_lncRNA	chr3	101777968	101780387	-	2	786	119
LNC_001057	XLOC_059251	lincRNA	Novel_lncRNA	chr3	101850768	101875096	-	2	21619	121
LNC_001054	XLOC_059167	lincRNA	Novel_lncRNA	chr3	100748016	100764437	-	3	3671	162
LNC_001055	XLOC_059182	lincRNA	Novel_lncRNA	chr3	100720775	100722272	-	2	1185	90
LNC_001052	XLOC_059150	lincRNA	Novel_lncRNA	chr3	100340249	100341234	-	2	723	123
LNC_001053	XLOC_059160	lincRNA	Novel_lncRNA	chr3	100372398	100377949	-	2	5495	119
LNC_001050	XLOC_059060	lincRNA	Novel_lncRNA	chr3	90438481	90446348	-	3	5502	117
LNC_001051	XLOC_059060	lincRNA	Novel_lncRNA	chr3	90438481	90446419	-	2	7840	111
LNC_001058	XLOC_059256	lincRNA	Novel_lncRNA	chr3	101890174	101898892	-	2	7686	161
LNC_001059	XLOC_059283	antisense_lncRNA	Novel_lncRNA	chr3	102295534	102308690	-	3	2295	158
LNC_001139	XLOC_061869	antisense_lncRNA	Novel_lncRNA	chr4	142919295	142924470	+	2	3790	179
LNC_001138	XLOC_061860	lincRNA	Novel_lncRNA	chr4	142518419	142535366	+	3	1106	91
LNC_001135	XLOC_061770	lincRNA	Novel_lncRNA	chr4	140391137	140413344	+	2	13008	213
LNC_001134	XLOC_061703	lincRNA	Novel_lncRNA	chr4	139302471	139308726	+	2	5333	141
LNC_001137	XLOC_061845	antisense_lncRNA	Novel_lncRNA	chr4	142214239	142216003	+	2	1143	144
LNC_001136	XLOC_061821	lincRNA	Novel_lncRNA	chr4	141931370	141936429	+	2	5002	141
LNC_001131	XLOC_061673	lincRNA	Novel_lncRNA	chr4	136938817	136948724	+	3	4637	127
LNC_001130	XLOC_061574	lincRNA	Novel_lncRNA	chr4	130943694	130945174	+	2	1350	103
LNC_001133	XLOC_061673	lincRNA	Novel_lncRNA	chr4	136938818	136946482	+	3	5334	180
LNC_001132	XLOC_061673	lincRNA	Novel_lncRNA	chr4	136938817	136952285	+	4	11607	180
LNC_000473	XLOC_026964	antisense_lncRNA	Novel_lncRNA	chr12	32236799	32241170	+	2	3491	145
LNC_000472	XLOC_026941	lincRNA	Novel_lncRNA	chr12	27207862	27211070	+	2	523	113
LNC_000471	XLOC_026901	lincRNA	Novel_lncRNA	chr12	25352322	25353714	+	2	1281	168
LNC_000470	XLOC_026889	lincRNA	Novel_lncRNA	chr12	25038391	25046709	+	2	7841	138
LNC_000477	XLOC_027125	lincRNA	Novel_lncRNA	chr12	41596481	41610071	+	2	13268	127
LNC_000476	XLOC_027124	lincRNA	Novel_lncRNA	chr12	41586219	41595277	+	2	5429	148
LNC_000475	XLOC_027108	lincRNA	Novel_lncRNA	chr12	40907295	40908415	+	2	761	168
LNC_000474	XLOC_027106	lincRNA	Novel_lncRNA	chr12	40846482	40851846	+	2	4773	132
LNC_000479	XLOC_027230	lincRNA	Novel_lncRNA	chr12	45998591	46001020	+	2	2111	168
LNC_000478	XLOC_027176	lincRNA	Novel_lncRNA	chr12	44185898	44186570	+	2	456	55
LNC_001221	XLOC_065788	lincRNA	Novel_lncRNA	chr5	93904730	93905810	+	2	380	85
LNC_001220	XLOC_065778	lincRNA	Novel_lncRNA	chr5	93886120	93888746	+	2	874	66
LNC_001223	XLOC_065907	lincRNA	Novel_lncRNA	chr5	98379361	98381336	+	2	1484	146
LNC_001222	XLOC_065866	lincRNA	Novel_lncRNA	chr5	94842965	94844080	+	2	887	107
LNC_001225	XLOC_065993	lincRNA	Novel_lncRNA	chr5	110922669	110924891	+	2	1774	172
LNC_001224	XLOC_065974	lincRNA	Novel_lncRNA	chr5	109588817	109619079	+	3	12626	159
LNC_001227	XLOC_066135	lincRNA	Novel_lncRNA	chr5	7323898	7329118	-	2	1892	139
LNC_001226	XLOC_066047	lincRNA	Novel_lncRNA	chr5	3359300	3367457	-	2	7933	225
LNC_001229	XLOC_066284	lincRNA	Novel_lncRNA	chr5	16324765	16330350	-	2	4516	137
LNC_001228	XLOC_066281	lincRNA	Novel_lncRNA	chr5	16191540	16197354	-	2	847	112
LNC_000060	XLOC_002513	lincRNA	Novel_lncRNA	GL893267.2	12891	33335	-	3	2769	126
LNC_000061	XLOC_002560	lincRNA	Novel_lncRNA	GL893285.2	17211	18810	-	2	930	82
LNC_000062	XLOC_002718	lincRNA	Novel_lncRNA	GL893376.1	14160	18669	+	2	2373	127
LNC_000063	XLOC_003098	lincRNA	Novel_lncRNA	GL893500.1	33276	36259	-	3	1651	145
LNC_000064	XLOC_003098	lincRNA	Novel_lncRNA	GL893500.1	33276	36326	-	4	1825	160
LNC_000065	XLOC_003103	lincRNA	Novel_lncRNA	GL893503.1	32	907	-	2	468	95
LNC_000066	XLOC_003470	lincRNA	Novel_lncRNA	GL893647.1	31908	34153	-	2	1994	127
LNC_000067	XLOC_003887	lincRNA	Novel_lncRNA	GL893739.1	11359	12526	-	2	914	119
LNC_000068	XLOC_003971	lincRNA	Novel_lncRNA	GL893763.1	17666	21080	-	2	2032	93
LNC_000069	XLOC_004283	lincRNA	Novel_lncRNA	GL893873.1	82435	84784	+	2	1820	101
LNC_000262	XLOC_014347	lincRNA	Novel_lncRNA	chr1	34441995	34449798	+	2	4219	103
LNC_000263	XLOC_014474	lincRNA	Novel_lncRNA	chr1	48499811	48509980	+	2	6731	160
LNC_000260	XLOC_014014	lincRNA	Novel_lncRNA	chr1	17965144	17969894	+	2	3866	107
LNC_000261	XLOC_014195	antisense_lncRNA	Novel_lncRNA	chr1	28714794	28778034	+	2	498	119
LNC_000266	XLOC_014512	lincRNA	Novel_lncRNA	chr1	54977043	54979489	+	2	1034	216
LNC_000267	XLOC_014780	lincRNA	Novel_lncRNA	chr1	84059344	84061824	+	2	767	114
LNC_000264	XLOC_014474	lincRNA	Novel_lncRNA	chr1	48511243	48519351	+	2	3664	115
LNC_000265	XLOC_014509	lincRNA	Novel_lncRNA	chr1	54346528	54346947	+	2	323	107
LNC_000268	XLOC_014806	lincRNA	Novel_lncRNA	chr1	86117068	86121664	+	2	3573	124
LNC_000269	XLOC_014843	lincRNA	Novel_lncRNA	chr1	87026614	87037808	+	2	7918	147
LNC_000088	XLOC_005189	lincRNA	Novel_lncRNA	GL894173.1	9848	11648	-	2	660	91
LNC_000089	XLOC_005189	lincRNA	Novel_lncRNA	GL894173.1	9848	12364	-	2	1998	113
LNC_000082	XLOC_004892	lincRNA	Novel_lncRNA	GL894077.1	14586	85405	+	4	1539	182
LNC_000083	XLOC_005022	lincRNA	Novel_lncRNA	GL894083.2	4044	20125	+	3	4358	141
LNC_000080	XLOC_004707	lincRNA	Novel_lncRNA	GL894015.1	8659	12521	-	4	801	85
LNC_000081	XLOC_004707	lincRNA	Novel_lncRNA	GL894015.1	8659	12544	-	4	720	85
LNC_000086	XLOC_005129	lincRNA	Novel_lncRNA	GL894150.1	1	770	-	2	692	76
LNC_000087	XLOC_005129	lincRNA	Novel_lncRNA	GL894150.1	1	792	-	2	714	76
LNC_000084	XLOC_005022	lincRNA	Novel_lncRNA	GL894083.2	16701	22373	+	2	1247	94
LNC_000085	XLOC_005029	lincRNA	Novel_lncRNA	GL894083.2	42214	45333	+	3	724	101
LNC_000882	XLOC_049734	lincRNA	Novel_lncRNA	chr18	55291025	55304078	-	2	12356	222
LNC_000883	XLOC_049760	lincRNA	Novel_lncRNA	chr18	57159262	57223777	-	3	619	84
LNC_000880	XLOC_049707	lincRNA	Novel_lncRNA	chr18	51964815	51967287	-	2	1803	94
LNC_000881	XLOC_049713	lincRNA	Novel_lncRNA	chr18	53392397	53407316	-	2	10835	195
LNC_000886	XLOC_050159	lincRNA	Novel_lncRNA	chr2	10511050	10515559	+	2	3294	122
LNC_000887	XLOC_050335	lincRNA	Novel_lncRNA	chr2	20048465	20061553	+	2	7711	156
LNC_000884	XLOC_049793	lincRNA	Novel_lncRNA	chr18	59071998	59087130	-	2	490	49
LNC_000885	XLOC_050128	antisense_lncRNA	Novel_lncRNA	chr2	9662811	9667335	+	2	4405	121
LNC_000888	XLOC_050338	lincRNA	Novel_lncRNA	chr2	23407202	23427274	+	2	17402	198
LNC_000889	XLOC_050391	lincRNA	Novel_lncRNA	chr2	30269782	30275386	+	2	1180	103
LNC_000668	XLOC_037645	lincRNA	Novel_lncRNA	chr14	144681121	144682350	+	2	1129	135
LNC_000669	XLOC_037646	lincRNA	Novel_lncRNA	chr14	144694193	144699924	+	2	2217	162
LNC_000666	XLOC_037502	lincRNA	Novel_lncRNA	chr14	134792522	134800146	+	2	2481	109
LNC_000667	XLOC_037511	lincRNA	Novel_lncRNA	chr14	135641874	135643366	+	2	588	102
LNC_000664	XLOC_037449	lincRNA	Novel_lncRNA	chr14	134404650	134459550	+	4	2277	99
LNC_000665	XLOC_037449	lincRNA	Novel_lncRNA	chr14	134427575	134459550	+	2	3237	90
LNC_000662	XLOC_037449	lincRNA	Novel_lncRNA	chr14	134357671	134459550	+	2	4109	110
LNC_000663	XLOC_037449	lincRNA	Novel_lncRNA	chr14	134380233	134459550	+	2	3264	90
LNC_000660	XLOC_037262	lincRNA	Novel_lncRNA	chr14	117670742	117674441	+	2	2680	96
LNC_000661	XLOC_037373	lincRNA	Novel_lncRNA	chr14	122331983	122336575	+	3	1496	126
LNC_001593	XLOC_087454	lincRNA	Novel_lncRNA	chrX	72513219	72545331	+	4	507	61
LNC_001592	XLOC_087454	lincRNA	Novel_lncRNA	chrX	72513175	72545331	+	3	409	45
LNC_001591	XLOC_087454	lincRNA	Novel_lncRNA	chrX	72513118	72545331	+	4	808	101
LNC_001590	XLOC_087329	lincRNA	Novel_lncRNA	chrX	57919912	57950868	+	2	6741	107
LNC_001597	XLOC_088072	lincRNA	Novel_lncRNA	chrX	126216602	126218095	+	2	1073	134
LNC_001596	XLOC_087989	lincRNA	Novel_lncRNA	chrX	116166320	116231451	+	2	13128	133
LNC_001595	XLOC_087979	lincRNA	Novel_lncRNA	chrX	114076073	114082522	+	2	5889	115
LNC_001594	XLOC_087621	antisense_lncRNA	Novel_lncRNA	chrX	97085563	97086503	+	2	445	103
LNC_001599	XLOC_088467	antisense_lncRNA	Novel_lncRNA	chrX	21185158	21205090	-	2	19844	150
LNC_001598	XLOC_088331	lincRNA	Novel_lncRNA	chrX	143696237	143699389	+	2	1250	136
LNC_001045	XLOC_058862	lincRNA	Novel_lncRNA	chr3	75418214	75420651	-	2	1976	138
LNC_001044	XLOC_058798	lincRNA	Novel_lncRNA	chr3	72315088	72323713	-	2	8037	173
LNC_001047	XLOC_058932	lincRNA	Novel_lncRNA	chr3	82005375	82015805	-	2	7147	142
LNC_001046	XLOC_058876	lincRNA	Novel_lncRNA	chr3	76453070	76459611	-	2	1459	73
LNC_001041	XLOC_058472	lincRNA	Novel_lncRNA	chr3	48443435	48446342	-	2	961	108
LNC_001040	XLOC_058390	lincRNA	Novel_lncRNA	chr3	43699551	43705063	-	2	5183	140
LNC_001043	XLOC_058766	lincRNA	Novel_lncRNA	chr3	71018840	71027597	-	2	2705	115
LNC_001042	XLOC_058766	lincRNA	Novel_lncRNA	chr3	71012363	71027597	-	2	813	131
LNC_001049	XLOC_058993	lincRNA	Novel_lncRNA	chr3	83839010	83841064	-	2	1869	81
LNC_001048	XLOC_058932	lincRNA	Novel_lncRNA	chr3	82005375	82015861	-	2	9663	142
LNC_001100	XLOC_060329	antisense_lncRNA	Novel_lncRNA	chr4	40788546	40798828	+	3	925	81
LNC_001101	XLOC_060376	lincRNA	Novel_lncRNA	chr4	48069262	48087068	+	2	17293	116
LNC_001102	XLOC_060582	lincRNA	Novel_lncRNA	chr4	70685583	70690908	+	2	3589	131
LNC_001103	XLOC_060606	lincRNA	Novel_lncRNA	chr4	74400761	74406930	+	2	4301	125
LNC_001104	XLOC_060652	lincRNA	Novel_lncRNA	chr4	78913608	78916544	+	3	1418	141
LNC_001105	XLOC_060652	lincRNA	Novel_lncRNA	chr4	78913608	78916957	+	4	1414	141
LNC_001106	XLOC_060720	lincRNA	Novel_lncRNA	chr4	84961539	84968635	+	2	6889	164
LNC_001107	XLOC_060758	lincRNA	Novel_lncRNA	chr4	87737116	87742049	+	2	1191	130
LNC_001108	XLOC_060853	lincRNA	Novel_lncRNA	chr4	92813986	92838513	+	2	977	86
LNC_001109	XLOC_060853	antisense_lncRNA	Novel_lncRNA	chr4	92814189	92995248	+	3	328	74
LNC_000406	XLOC_023494	lincRNA	Novel_lncRNA	chr10	46125220	46136470	-	2	1862	116
LNC_000407	XLOC_023495	lincRNA	Novel_lncRNA	chr10	46136625	46139709	-	2	2046	98
LNC_000404	XLOC_023236	lincRNA	Novel_lncRNA	chr10	29179165	29185035	-	2	5271	187
LNC_000405	XLOC_023365	antisense_lncRNA	Novel_lncRNA	chr10	33114862	33118438	-	2	1318	111
LNC_000402	XLOC_023170	lincRNA	Novel_lncRNA	chr10	25062294	25066033	-	2	2316	163
LNC_000403	XLOC_023171	lincRNA	Novel_lncRNA	chr10	25068898	25075605	-	2	5243	103
LNC_000400	XLOC_023108	lincRNA	Novel_lncRNA	chr10	21251951	21284598	-	2	31460	144
LNC_000401	XLOC_023152	lincRNA	Novel_lncRNA	chr10	23870649	23892838	-	2	1061	113
LNC_000408	XLOC_023496	lincRNA	Novel_lncRNA	chr10	46177127	46180702	-	2	2888	136
LNC_000409	XLOC_023542	lincRNA	Novel_lncRNA	chr10	47737909	47740665	-	2	2451	164
LNC_001402	XLOC_077747	lincRNA	Novel_lncRNA	chr7	131329974	131332998	-	2	2287	283
LNC_001214	XLOC_065391	lincRNA	Novel_lncRNA	chr5	79818848	79827014	+	2	3853	151
LNC_001215	XLOC_065536	lincRNA	Novel_lncRNA	chr5	84295037	84297364	+	2	2204	113
LNC_000318	XLOC_018053	lincRNA	Novel_lncRNA	chr1	41876374	41888105	-	2	11529	140
LNC_000319	XLOC_018084	lincRNA	Novel_lncRNA	chr1	47053614	47410630	-	5	1083	92
LNC_001210	XLOC_065144	lincRNA	Novel_lncRNA	chr5	70729715	70731264	+	2	416	46
LNC_001211	XLOC_065336	lincRNA	Novel_lncRNA	chr5	76436151	76444590	+	5	2129	131
LNC_001212	XLOC_065342	lincRNA	Novel_lncRNA	chr5	77694238	77697843	+	2	995	94
LNC_001213	XLOC_065342	lincRNA	Novel_lncRNA	chr5	77695086	77697843	+	2	853	94
LNC_000312	XLOC_017569	antisense_lncRNA	Novel_lncRNA	chr1	13612202	13621742	-	2	2196	118
LNC_000313	XLOC_017578	lincRNA	Novel_lncRNA	chr1	14329482	14332302	-	2	2376	104
LNC_000310	XLOC_017462	lincRNA	Novel_lncRNA	chr1	6518151	6525846	-	2	7489	159
LNC_000311	XLOC_017506	lincRNA	Novel_lncRNA	chr1	10840501	10845660	-	2	5082	118
LNC_000316	XLOC_017913	lincRNA	Novel_lncRNA	chr1	29609295	29612409	-	2	2742	86
LNC_000317	XLOC_017933	antisense_lncRNA	Novel_lncRNA	chr1	31394806	31432494	-	3	16416	269
LNC_000314	XLOC_017740	lincRNA	Novel_lncRNA	chr1	21989912	21999865	-	2	3839	113
LNC_000315	XLOC_017874	antisense_lncRNA	Novel_lncRNA	chr1	28422992	28435949	-	2	11475	142
LNC_000077	XLOC_004454	lincRNA	Novel_lncRNA	GL893935.1	74784	81728	-	2	3933	157
LNC_000076	XLOC_004454	lincRNA	Novel_lncRNA	GL893935.1	73550	81702	-	4	990	135
LNC_000075	XLOC_004362	lincRNA	Novel_lncRNA	GL893902.1	483	2006	-	2	783	166
LNC_000074	XLOC_004344	lincRNA	Novel_lncRNA	GL893889.1	5685	6756	-	2	524	132
LNC_000073	XLOC_004320	lincRNA	Novel_lncRNA	GL893874.2	14810	18256	+	2	1127	75
LNC_000072	XLOC_004320	lincRNA	Novel_lncRNA	GL893874.2	14331	18256	+	2	1915	93
LNC_000071	XLOC_004303	lincRNA	Novel_lncRNA	GL893873.1	45783	46622	-	2	784	108
LNC_000070	XLOC_004283	lincRNA	Novel_lncRNA	GL893873.1	82468	84784	+	2	1809	101
LNC_000079	XLOC_004660	antisense_lncRNA	Novel_lncRNA	GL894004.1	70218	73711	-	2	772	76
LNC_000078	XLOC_004523	lincRNA	Novel_lncRNA	GL893955.2	5695	11762	-	2	3932	108
LNC_000271	XLOC_014978	lincRNA	Novel_lncRNA	chr1	109965848	109975668	+	2	3033	112
LNC_000270	XLOC_014957	lincRNA	Novel_lncRNA	chr1	108183240	108189049	+	2	1844	223
LNC_000273	XLOC_015066	lincRNA	Novel_lncRNA	chr1	118033860	118037436	+	2	3325	140
LNC_000272	XLOC_015059	lincRNA	Novel_lncRNA	chr1	117523668	117530910	+	2	1788	107
LNC_000275	XLOC_015089	lincRNA	Novel_lncRNA	chr1	118844651	118849535	+	2	3820	171
LNC_000274	XLOC_015075	lincRNA	Novel_lncRNA	chr1	118132994	118139672	+	2	2454	187
LNC_000277	XLOC_015189	lincRNA	Novel_lncRNA	chr1	125171672	125189426	+	3	4142	81
LNC_000276	XLOC_015126	lincRNA	Novel_lncRNA	chr1	122524985	122569103	+	2	44008	211
LNC_000279	XLOC_015202	antisense_lncRNA	Novel_lncRNA	chr1	125583163	125684113	+	4	3347	144
LNC_000278	XLOC_015200	antisense_lncRNA	Novel_lncRNA	chr1	125424353	125432012	+	2	6708	127
LNC_000202	XLOC_011199	lincRNA	Novel_lncRNA	GL896503.1	13837	21247	-	2	1188	90
LNC_000203	XLOC_011199	lincRNA	Novel_lncRNA	GL896503.1	18291	21247	-	2	1776	131
LNC_000208	XLOC_011413	lincRNA	Novel_lncRNA	JH118425.1	54456	56557	-	2	1935	107
LNC_000209	XLOC_011618	antisense_lncRNA	Novel_lncRNA	JH118468.1	19066	30932	+	2	1060	126
LNC_000099	XLOC_005701	lincRNA	Novel_lncRNA	GL894362.1	9217	10690	-	2	929	80
LNC_000098	XLOC_005575	lincRNA	Novel_lncRNA	GL894290.1	36382	54431	+	2	3693	136
LNC_000091	XLOC_005264	lincRNA	Novel_lncRNA	GL894216.2	21119	24471	-	2	2977	110
LNC_000090	XLOC_005189	lincRNA	Novel_lncRNA	GL894173.1	9848	12419	-	2	2131	128
LNC_000093	XLOC_005349	lincRNA	Novel_lncRNA	GL894244.1	2409	11261	-	2	332	77
LNC_000092	XLOC_005335	lincRNA	Novel_lncRNA	GL894237.1	44825	51494	+	2	1018	85
LNC_000095	XLOC_005447	lincRNA	Novel_lncRNA	GL894261.2	105382	116101	+	3	2010	114
LNC_000094	XLOC_005408	lincRNA	Novel_lncRNA	GL894251.1	97152	101956	+	2	4748	125
LNC_000097	XLOC_005575	lincRNA	Novel_lncRNA	GL894290.1	16479	54431	+	2	3203	136
LNC_000096	XLOC_005453	lincRNA	Novel_lncRNA	GL894261.2	45691	47739	-	2	1758	116
LNC_000891	XLOC_050598	lincRNA	Novel_lncRNA	chr2	49422551	49430971	+	2	8369	143
LNC_000890	XLOC_050519	lincRNA	Novel_lncRNA	chr2	45729010	45861707	+	2	351	56
LNC_000893	XLOC_050602	lincRNA	Novel_lncRNA	chr2	50101925	50140870	+	2	2527	119
LNC_000892	XLOC_050602	lincRNA	Novel_lncRNA	chr2	50101505	50105991	+	2	2210	107
LNC_000895	XLOC_050641	lincRNA	Novel_lncRNA	chr2	53868980	53870797	+	2	803	115
LNC_000894	XLOC_050630	lincRNA	Novel_lncRNA	chr2	52579993	52582188	+	2	2100	203
LNC_000897	XLOC_050988	antisense_lncRNA	Novel_lncRNA	chr2	73217484	73222202	+	2	796	70
LNC_000896	XLOC_050715	lincRNA	Novel_lncRNA	chr2	59400300	59404472	+	2	664	83
LNC_000899	XLOC_051118	antisense_lncRNA	Novel_lncRNA	chr2	77902851	77913612	+	2	7628	162
LNC_000898	XLOC_051034	lincRNA	Novel_lncRNA	chr2	75320984	75326441	+	2	4506	175
LNC_001452	XLOC_080181	lincRNA	Novel_lncRNA	chr8	41136143	41159453	-	4	9288	173
LNC_001453	XLOC_080185	antisense_lncRNA	Novel_lncRNA	chr8	41684024	41705163	-	2	17142	165
LNC_001450	XLOC_080121	lincRNA	Novel_lncRNA	chr8	33912864	33915315	-	2	2177	113
LNC_001451	XLOC_080172	lincRNA	Novel_lncRNA	chr8	40765553	40777003	-	2	11359	138
LNC_001456	XLOC_080334	lincRNA	Novel_lncRNA	chr8	63836386	63865732	-	2	7064	107
LNC_001457	XLOC_080351	lincRNA	Novel_lncRNA	chr8	63943670	63951562	-	2	7417	186
LNC_001454	XLOC_080272	lincRNA	Novel_lncRNA	chr8	56950418	56975226	-	2	12803	117
LNC_001455	XLOC_080275	lincRNA	Novel_lncRNA	chr8	56985288	56986012	-	2	438	85
LNC_001423	XLOC_079154	lincRNA	Novel_lncRNA	chr8	103876599	103893686	+	3	4766	106
LNC_001458	XLOC_080446	lincRNA	Novel_lncRNA	chr8	71747309	71807376	-	4	8750	166
LNC_001459	XLOC_080446	lincRNA	Novel_lncRNA	chr8	71747309	71807376	-	3	9092	190
LNC_001422	XLOC_079027	lincRNA	Novel_lncRNA	chr8	89798350	89808414	+	2	8877	151
LNC_000679	XLOC_038003	lincRNA	Novel_lncRNA	chr14	29954718	29956718	-	2	1321	104
LNC_000678	XLOC_037998	lincRNA	Novel_lncRNA	chr14	28902410	28906053	-	2	1807	193
LNC_000675	XLOC_037965	lincRNA	Novel_lncRNA	chr14	22090352	22103625	-	2	13149	247
LNC_000674	XLOC_037919	lincRNA	Novel_lncRNA	chr14	17850541	17859293	-	3	2320	206
LNC_000677	XLOC_037998	lincRNA	Novel_lncRNA	chr14	28899109	28906011	-	3	2120	139
LNC_000676	XLOC_037998	lincRNA	Novel_lncRNA	chr14	28885518	28895187	-	2	9513	208
LNC_000671	XLOC_037663	lincRNA	Novel_lncRNA	chr14	146050861	146066546	+	2	14163	270
LNC_000670	XLOC_037655	lincRNA	Novel_lncRNA	chr14	145352943	145358749	+	2	1772	223
LNC_000673	XLOC_037706	lincRNA	Novel_lncRNA	chr14	152518891	152520114	+	2	1032	190
LNC_000672	XLOC_037687	lincRNA	Novel_lncRNA	chr14	150911095	150915152	+	2	1163	92
LNC_001429	XLOC_079430	antisense_lncRNA	Novel_lncRNA	chr8	119954269	120032879	+	2	1264	120
LNC_001428	XLOC_079305	lincRNA	Novel_lncRNA	chr8	119127008	119181390	+	3	8062	143
LNC_001078	XLOC_059745	lincRNA	Novel_lncRNA	chr3	143011129	143019012	-	3	2559	73
LNC_001079	XLOC_059750	lincRNA	Novel_lncRNA	chr3	143132415	143143867	-	5	4725	104
LNC_001070	XLOC_059649	lincRNA	Novel_lncRNA	chr3	129678324	129688840	-	3	5237	128
LNC_001071	XLOC_059649	lincRNA	Novel_lncRNA	chr3	129678324	129688887	-	2	6064	128
LNC_001072	XLOC_059649	lincRNA	Novel_lncRNA	chr3	129678324	129688895	-	3	1150	94
LNC_001073	XLOC_059680	lincRNA	Novel_lncRNA	chr3	135409459	135430498	-	2	19247	266
LNC_001074	XLOC_059696	lincRNA	Novel_lncRNA	chr3	136057456	136061288	-	2	3623	169
LNC_001075	XLOC_059700	lincRNA	Novel_lncRNA	chr3	137619811	137625885	-	2	3498	154
LNC_001076	XLOC_059745	lincRNA	Novel_lncRNA	chr3	143001849	143027906	-	6	9510	113
LNC_001077	XLOC_059745	lincRNA	Novel_lncRNA	chr3	143009969	143019012	-	3	1797	86
LNC_001117	XLOC_060974	lincRNA	Novel_lncRNA	chr4	99931425	99935514	+	3	3596	127
LNC_001116	XLOC_060974	lincRNA	Novel_lncRNA	chr4	99929633	99935514	+	4	3587	127
LNC_001115	XLOC_060929	lincRNA	Novel_lncRNA	chr4	97450959	97459135	+	2	2074	117
LNC_001114	XLOC_060916	lincRNA	Novel_lncRNA	chr4	96981776	96986722	+	2	3451	145
LNC_001113	XLOC_060899	lincRNA	Novel_lncRNA	chr4	96213387	96363534	+	2	68744	1280
LNC_001112	XLOC_060871	lincRNA	Novel_lncRNA	chr4	94907885	94959607	+	2	2516	132
LNC_001111	XLOC_060871	lincRNA	Novel_lncRNA	chr4	94907132	94912984	+	2	3273	151
LNC_001110	XLOC_060871	lincRNA	Novel_lncRNA	chr4	94907125	94959607	+	2	578	121
LNC_001119	XLOC_060986	lincRNA	Novel_lncRNA	chr4	100855397	100872233	+	3	1690	155
LNC_001118	XLOC_060974	lincRNA	Novel_lncRNA	chr4	99932196	99935514	+	2	3167	127
LNC_000415	XLOC_023932	lincRNA	Novel_lncRNA	chr10	72215599	72221683	-	2	808	96
LNC_000414	XLOC_023914	lincRNA	Novel_lncRNA	chr10	71359520	71360810	-	2	1015	112
LNC_000417	XLOC_023934	lincRNA	Novel_lncRNA	chr10	72937907	72940221	-	4	849	133
LNC_000416	XLOC_023934	lincRNA	Novel_lncRNA	chr10	72937907	72939666	-	3	951	102
LNC_000411	XLOC_023872	lincRNA	Novel_lncRNA	chr10	70756353	70785374	-	2	604	101
LNC_000410	XLOC_023705	lincRNA	Novel_lncRNA	chr10	60503327	60505187	-	2	868	80
LNC_000413	XLOC_023908	lincRNA	Novel_lncRNA	chr10	71213991	71223744	-	2	9656	179
LNC_000412	XLOC_023885	lincRNA	Novel_lncRNA	chr10	71072845	71076081	-	2	2379	121
LNC_000419	XLOC_023934	lincRNA	Novel_lncRNA	chr10	72937907	72942255	-	4	2549	138
LNC_000418	XLOC_023934	lincRNA	Novel_lncRNA	chr10	72937907	72940763	-	4	843	107
LNC_001209	XLOC_065090	lincRNA	Novel_lncRNA	chr5	68690383	68697109	+	4	843	105
LNC_001208	XLOC_065086	lincRNA	Novel_lncRNA	chr5	67994621	68002066	+	3	1994	111
LNC_001203	XLOC_064814	lincRNA	Novel_lncRNA	chr5	45582693	45597524	+	3	1168	98
LNC_001202	XLOC_064814	lincRNA	Novel_lncRNA	chr5	45582693	45597524	+	3	1275	98
LNC_001201	XLOC_064814	lincRNA	Novel_lncRNA	chr5	45582693	45596108	+	2	7537	123
LNC_001200	XLOC_064577	antisense_lncRNA	Novel_lncRNA	chr5	24452896	24454541	+	2	1325	100
LNC_001207	XLOC_065073	antisense_lncRNA	Novel_lncRNA	chr5	66659034	66661794	+	2	2387	137
LNC_001206	XLOC_065073	antisense_lncRNA	Novel_lncRNA	chr5	66658696	66661794	+	2	2421	137
LNC_001205	XLOC_065044	lincRNA	Novel_lncRNA	chr5	64998971	65018312	+	2	19071	158
LNC_001204	XLOC_065044	lincRNA	Novel_lncRNA	chr5	64998971	65018312	+	2	19066	158
LNC_000309	XLOC_017454	lincRNA	Novel_lncRNA	chr1	2952807	2956136	-	2	2665	144
LNC_000308	XLOC_017432	lincRNA	Novel_lncRNA	chr1	760615	761919	-	2	878	103
LNC_000301	XLOC_016795	antisense_lncRNA	Novel_lncRNA	chr1	268270424	268293019	+	3	1165	102
LNC_000300	XLOC_016714	antisense_lncRNA	Novel_lncRNA	chr1	264091049	264098072	+	2	5803	196
LNC_000303	XLOC_017137	lincRNA	Novel_lncRNA	chr1	297741985	297746396	+	2	4358	256
LNC_000302	XLOC_016795	antisense_lncRNA	Novel_lncRNA	chr1	268271040	268275244	+	2	2668	176
LNC_000305	XLOC_017273	lincRNA	Novel_lncRNA	chr1	304550006	304558196	+	3	881	127
LNC_000304	XLOC_017141	lincRNA	Novel_lncRNA	chr1	297765090	297769708	+	2	1122	91
LNC_000307	XLOC_017352	lincRNA	Novel_lncRNA	chr1	310240964	310241642	+	2	272	90
LNC_000306	XLOC_017273	lincRNA	Novel_lncRNA	chr1	304550011	304562717	+	3	1286	127
LNC_000244	XLOC_013733	lincRNA	Novel_lncRNA	chr1	2968828	2973997	+	4	3869	309
LNC_000245	XLOC_013737	lincRNA	Novel_lncRNA	chr1	3265302	3269140	+	2	1390	100
LNC_000246	XLOC_013842	lincRNA	Novel_lncRNA	chr1	6529985	6538160	+	2	6258	129
LNC_000247	XLOC_013894	lincRNA	Novel_lncRNA	chr1	10297769	10300866	+	2	2314	158
LNC_000240	XLOC_013730	lincRNA	Novel_lncRNA	chr1	2954606	2965102	+	3	1126	93
LNC_000241	XLOC_013730	lincRNA	Novel_lncRNA	chr1	2955589	2965151	+	3	490	82
LNC_000242	XLOC_013730	lincRNA	Novel_lncRNA	chr1	2955939	2965102	+	2	1182	106
LNC_000243	XLOC_013730	lincRNA	Novel_lncRNA	chr1	2957167	2965102	+	2	2835	153
LNC_000248	XLOC_013898	antisense_lncRNA	Novel_lncRNA	chr1	10440263	10452323	+	2	2305	138
LNC_000249	XLOC_013935	lincRNA	Novel_lncRNA	chr1	12698428	12934186	+	3	914	81
LNC_001009	XLOC_057418	lincRNA	Novel_lncRNA	chr3	135695118	135699187	+	2	3958	139
LNC_001008	XLOC_057416	lincRNA	Novel_lncRNA	chr3	135722534	135729146	+	2	4474	289
LNC_000938	XLOC_053251	lincRNA	Novel_lncRNA	chr2	29292146	29308936	-	3	2912	132
LNC_000939	XLOC_053294	lincRNA	Novel_lncRNA	chr2	34556000	34561482	-	2	618	68
LNC_000932	XLOC_052858	lincRNA	Novel_lncRNA	chr2	5922543	5934216	-	2	8744	234
LNC_000933	XLOC_052858	lincRNA	Novel_lncRNA	chr2	5922543	5934216	-	2	9215	234
LNC_000930	XLOC_052726	lincRNA	Novel_lncRNA	chr2	1400950	1402052	-	2	720	158
LNC_000931	XLOC_052831	lincRNA	Novel_lncRNA	chr2	5335636	5348820	-	2	12226	224
LNC_000936	XLOC_053196	lincRNA	Novel_lncRNA	chr2	20752364	20859275	-	4	586	106
LNC_000937	XLOC_053251	lincRNA	Novel_lncRNA	chr2	29292146	29296232	-	2	2785	132
LNC_000934	XLOC_052927	lincRNA	Novel_lncRNA	chr2	8183253	8189334	-	3	4109	183
LNC_000935	XLOC_053181	lincRNA	Novel_lncRNA	chr2	19706462	19708180	-	2	1193	95
LNC_001007	XLOC_057374	lincRNA	Novel_lncRNA	chr3	129689626	129691718	+	2	1105	86
LNC_001006	XLOC_057368	lincRNA	Novel_lncRNA	chr3	128959181	128979526	+	3	2304	132
LNC_001441	XLOC_079966	lincRNA	Novel_lncRNA	chr8	12241476	12328330	-	5	1059	110
LNC_001440	XLOC_079966	lincRNA	Novel_lncRNA	chr8	12171684	12183533	-	2	11698	185
LNC_001443	XLOC_079966	lincRNA	Novel_lncRNA	chr8	12268983	12328341	-	4	1604	155
LNC_001442	XLOC_079966	lincRNA	Novel_lncRNA	chr8	12243771	12328330	-	5	908	120
LNC_001445	XLOC_080013	lincRNA	Novel_lncRNA	chr8	18234538	18238814	-	2	1107	134
LNC_001444	XLOC_079966	lincRNA	Novel_lncRNA	chr8	12268983	12328454	-	4	1716	155
LNC_001447	XLOC_080064	lincRNA	Novel_lncRNA	chr8	30671485	30677186	-	2	1883	173
LNC_001446	XLOC_080013	lincRNA	Novel_lncRNA	chr8	18234538	18238936	-	2	2328	134
LNC_001449	XLOC_080080	lincRNA	Novel_lncRNA	chr8	31431091	31434058	-	2	1412	140
LNC_001448	XLOC_080077	lincRNA	Novel_lncRNA	chr8	31223865	31230032	-	4	1770	137
LNC_000640	XLOC_036000	lincRNA	Novel_lncRNA	chr14	47104498	47110395	+	2	5044	198
LNC_000641	XLOC_036046	antisense_lncRNA	Novel_lncRNA	chr14	50284830	50289113	+	3	2551	195
LNC_000642	XLOC_036046	antisense_lncRNA	Novel_lncRNA	chr14	50284834	50289113	+	4	2679	223
LNC_000643	XLOC_036046	antisense_lncRNA	Novel_lncRNA	chr14	50285316	50289113	+	4	3056	223
LNC_000644	XLOC_036046	antisense_lncRNA	Novel_lncRNA	chr14	50285940	50289113	+	3	2442	161
LNC_000645	XLOC_036176	lincRNA	Novel_lncRNA	chr14	55363308	55372587	+	2	9209	108
LNC_000646	XLOC_036187	lincRNA	Novel_lncRNA	chr14	55818347	55872255	+	2	4726	137
LNC_000647	XLOC_036187	lincRNA	Novel_lncRNA	chr14	55818347	55872255	+	3	3849	115
LNC_000648	XLOC_036187	lincRNA	Novel_lncRNA	chr14	55818348	55872255	+	3	3841	92
LNC_000649	XLOC_036187	lincRNA	Novel_lncRNA	chr14	55849621	55872255	+	2	16451	136
LNC_001069	XLOC_059649	lincRNA	Novel_lncRNA	chr3	129678324	129684812	-	2	5184	147
LNC_001068	XLOC_059641	antisense_lncRNA	Novel_lncRNA	chr3	127500687	127542482	-	3	1030	107
LNC_001067	XLOC_059628	lincRNA	Novel_lncRNA	chr3	125823775	125826347	-	2	2479	117
LNC_001066	XLOC_059510	lincRNA	Novel_lncRNA	chr3	119003306	119005014	-	2	819	125
LNC_001065	XLOC_059510	lincRNA	Novel_lncRNA	chr3	119003306	119004820	-	2	853	125
LNC_001064	XLOC_059482	lincRNA	Novel_lncRNA	chr3	118002137	118022604	-	2	20167	189
LNC_001063	XLOC_059444	lincRNA	Novel_lncRNA	chr3	115277698	115285225	-	3	6430	328
LNC_001062	XLOC_059435	lincRNA	Novel_lncRNA	chr3	114301091	114305111	-	2	3199	116
LNC_001061	XLOC_059435	lincRNA	Novel_lncRNA	chr3	114294712	114304329	-	2	4316	86
LNC_001060	XLOC_059316	lincRNA	Novel_lncRNA	chr3	102747837	102750319	-	2	1726	112
LNC_000796	XLOC_045440	lincRNA	Novel_lncRNA	chr16	41433866	41450135	-	2	12456	120
LNC_000797	XLOC_045450	lincRNA	Novel_lncRNA	chr16	41619441	41636050	-	2	16463	155
LNC_000794	XLOC_045426	lincRNA	Novel_lncRNA	chr16	41197622	41225135	-	2	27200	167
LNC_000795	XLOC_045426	lincRNA	Novel_lncRNA	chr16	41197622	41422994	-	2	3846	117
LNC_000792	XLOC_045119	antisense_lncRNA	Novel_lncRNA	chr16	22295122	22305274	-	2	5103	164
LNC_000793	XLOC_045175	antisense_lncRNA	Novel_lncRNA	chr16	27034612	27035730	-	2	862	72
LNC_000790	XLOC_045069	lincRNA	Novel_lncRNA	chr16	17443174	17452610	-	2	1078	108
LNC_000791	XLOC_045097	lincRNA	Novel_lncRNA	chr16	19675893	19680857	-	2	3036	122
LNC_000798	XLOC_045478	lincRNA	Novel_lncRNA	chr16	41755932	41757816	-	2	1705	89
LNC_000799	XLOC_045558	lincRNA	Novel_lncRNA	chr16	47874469	47885480	-	2	9011	111
LNC_000428	XLOC_024567	lincRNA	Novel_lncRNA	chr11	18916087	18937424	+	2	4674	203
LNC_000429	XLOC_024577	lincRNA	Novel_lncRNA	chr11	19559137	19567691	+	2	7412	126
LNC_000420	XLOC_023935	lincRNA	Novel_lncRNA	chr10	73061155	73066426	-	3	1984	142
LNC_000421	XLOC_024142	lincRNA	Novel_lncRNA	chr11	6637452	6640265	+	3	2085	130
LNC_000422	XLOC_024144	lincRNA	Novel_lncRNA	chr11	6711823	6715546	+	2	2244	131
LNC_000423	XLOC_024295	lincRNA	Novel_lncRNA	chr11	12977346	12990628	+	2	10210	109
LNC_000424	XLOC_024365	lincRNA	Novel_lncRNA	chr11	13909060	13912157	+	2	2943	90
LNC_000425	XLOC_024408	lincRNA	Novel_lncRNA	chr11	14652117	14665971	+	2	13570	170
LNC_000426	XLOC_024551	lincRNA	Novel_lncRNA	chr11	18460531	18463063	+	2	1915	90
LNC_000427	XLOC_024567	lincRNA	Novel_lncRNA	chr11	18916087	18929641	+	2	3535	140
LNC_000448	XLOC_025913	lincRNA	Novel_lncRNA	chr11	50743987	50764563	-	4	12156	150
LNC_000449	XLOC_025913	lincRNA	Novel_lncRNA	chr11	50743987	50792651	-	3	12860	150
LNC_001278	XLOC_068763	lincRNA	Novel_lncRNA	chr6	59979494	59981737	+	2	1178	158
LNC_001279	XLOC_068822	lincRNA	Novel_lncRNA	chr6	64259485	64260322	+	2	273	58
LNC_001276	XLOC_068344	lincRNA	Novel_lncRNA	chr6	43276475	43278840	+	2	1523	184
LNC_001277	XLOC_068471	lincRNA	Novel_lncRNA	chr6	47956845	47960108	+	2	2515	226
LNC_001274	XLOC_068043	lincRNA	Novel_lncRNA	chr6	28489419	28529645	+	2	21645	187
LNC_001275	XLOC_068344	lincRNA	Novel_lncRNA	chr6	43276300	43278840	+	3	1406	184
LNC_001272	XLOC_067948	lincRNA	Novel_lncRNA	chr6	17757536	17761506	+	3	1109	137
LNC_001273	XLOC_068031	lincRNA	Novel_lncRNA	chr6	28329922	28346163	+	2	15727	247
LNC_001270	XLOC_067914	lincRNA	Novel_lncRNA	chr6	14320610	14323066	+	2	1220	72
LNC_001271	XLOC_067948	lincRNA	Novel_lncRNA	chr6	17752705	17761506	+	4	1383	142
LNC_000338	XLOC_019359	lincRNA	Novel_lncRNA	chr1	145607696	145614274	-	2	1366	158
LNC_000339	XLOC_019408	lincRNA	Novel_lncRNA	chr1	147984667	147987127	-	2	2272	162
LNC_000334	XLOC_018813	lincRNA	Novel_lncRNA	chr1	109452638	109454383	-	2	408	106
LNC_000335	XLOC_018947	lincRNA	Novel_lncRNA	chr1	117156291	117165847	-	3	2075	105
LNC_000336	XLOC_018991	lincRNA	Novel_lncRNA	chr1	119819110	119822573	-	2	1063	116
LNC_000337	XLOC_019026	lincRNA	Novel_lncRNA	chr1	120895130	120896443	-	2	773	187
LNC_000330	XLOC_018646	lincRNA	Novel_lncRNA	chr1	91855631	91857168	-	2	1220	94
LNC_000331	XLOC_018656	lincRNA	Novel_lncRNA	chr1	92383321	92384745	-	2	1317	89
LNC_000332	XLOC_018760	lincRNA	Novel_lncRNA	chr1	104215295	104252978	-	2	37517	168
LNC_000333	XLOC_018775	lincRNA	Novel_lncRNA	chr1	106858774	106882960	-	2	15876	119
LNC_001609	XLOC_089599	lincRNA	Novel_lncRNA	chrX	143990498	144011449	-	7	4538	168
LNC_001148	XLOC_062009	lincRNA	Novel_lncRNA	chr4	11983206	12024918	-	3	835	87
LNC_001608	XLOC_089599	lincRNA	Novel_lncRNA	chrX	143972351	144017156	-	8	2138	221
LNC_001149	XLOC_062009	lincRNA	Novel_lncRNA	chr4	11995601	12024710	-	3	923	83
LNC_000259	XLOC_014013	lincRNA	Novel_lncRNA	chr1	17962774	17964639	+	2	692	71
LNC_000258	XLOC_014002	antisense_lncRNA	Novel_lncRNA	chr1	17537301	17550564	+	4	1131	85
LNC_000253	XLOC_013937	lincRNA	Novel_lncRNA	chr1	13141410	13216239	+	3	2975	93
LNC_000252	XLOC_013937	lincRNA	Novel_lncRNA	chr1	13141410	13216239	+	4	3147	93
LNC_000251	XLOC_013937	lincRNA	Novel_lncRNA	chr1	13141373	13216239	+	4	3402	93
LNC_000250	XLOC_013937	lincRNA	Novel_lncRNA	chr1	13141373	13144219	+	2	2162	93
LNC_000257	XLOC_014002	antisense_lncRNA	Novel_lncRNA	chr1	17527013	17550564	+	3	778	85
LNC_000256	XLOC_014002	antisense_lncRNA	Novel_lncRNA	chr1	17526988	17550564	+	3	799	85
LNC_000255	XLOC_014002	antisense_lncRNA	Novel_lncRNA	chr1	17526940	17550564	+	4	909	85
LNC_000254	XLOC_013954	lincRNA	Novel_lncRNA	chr1	13766152	13775981	+	2	9675	147
LNC_001302	XLOC_069970	lincRNA	Novel_lncRNA	chr6	134663769	134696784	+	2	32733	184
LNC_001303	XLOC_070177	lincRNA	Novel_lncRNA	chr6	147840024	147845590	+	2	4771	107
LNC_001300	XLOC_069874	lincRNA	Novel_lncRNA	chr6	130468453	130489510	+	2	3856	94
LNC_001301	XLOC_069909	lincRNA	Novel_lncRNA	chr6	131373349	131376891	+	2	1473	81
LNC_001306	XLOC_070307	lincRNA	Novel_lncRNA	chr6	153905153	153906787	+	2	1522	139
LNC_001307	XLOC_070437	lincRNA	Novel_lncRNA	chr6	372956	378635	-	2	1442	149
LNC_001304	XLOC_070248	lincRNA	Novel_lncRNA	chr6	151433386	151438649	+	3	4276	224
LNC_001305	XLOC_070248	lincRNA	Novel_lncRNA	chr6	151435820	151437538	+	2	1454	202
LNC_001603	XLOC_088951	lincRNA	Novel_lncRNA	chrX	65920079	65921435	-	2	666	141
LNC_001308	XLOC_070437	lincRNA	Novel_lncRNA	chr6	374420	378673	-	2	2841	114
LNC_001309	XLOC_070483	lincRNA	Novel_lncRNA	chr6	1560687	1564927	-	2	1547	207
LNC_001602	XLOC_088631	lincRNA	Novel_lncRNA	chrX	45377510	45384746	-	2	5916	146
LNC_000929	XLOC_052717	antisense_lncRNA	Novel_lncRNA	chr2	774430	779454	-	2	1923	194
LNC_000928	XLOC_052578	lincRNA	Novel_lncRNA	chr2	155275871	155281210	+	2	3760	270
LNC_000921	XLOC_052235	lincRNA	Novel_lncRNA	chr2	140131856	140132809	+	2	875	87
LNC_000920	XLOC_052074	lincRNA	Novel_lncRNA	chr2	129860628	129938036	+	2	5693	148
LNC_000923	XLOC_052263	lincRNA	Novel_lncRNA	chr2	140282417	140286987	+	2	4386	170
LNC_000922	XLOC_052254	lincRNA	Novel_lncRNA	chr2	140225707	140228819	+	2	2497	139
LNC_000925	XLOC_052364	lincRNA	Novel_lncRNA	chr2	146140688	146145345	+	2	1688	159
LNC_000924	XLOC_052276	antisense_lncRNA	Novel_lncRNA	chr2	140614254	140623747	+	5	1032	133
LNC_000927	XLOC_052557	lincRNA	Novel_lncRNA	chr2	151008318	151019347	+	2	6599	174
LNC_000926	XLOC_052400	lincRNA	Novel_lncRNA	chr2	147019420	147026824	+	2	7319	126
LNC_001474	XLOC_081209	lincRNA	Novel_lncRNA	chr8	127116546	127120384	-	2	2019	83
LNC_001475	XLOC_081245	lincRNA	Novel_lncRNA	chr8	130018460	130021377	-	2	1497	66
LNC_001476	XLOC_081256	lincRNA	Novel_lncRNA	chr8	130438577	130451176	-	2	4556	139
LNC_001477	XLOC_081419	lincRNA	Novel_lncRNA	chr8	137222178	137444063	-	2	13749	145
LNC_001470	XLOC_080925	lincRNA	Novel_lncRNA	chr8	107772109	107784297	-	2	12023	123
LNC_001471	XLOC_081048	lincRNA	Novel_lncRNA	chr8	117856227	117859698	-	2	3335	105
LNC_001472	XLOC_081064	lincRNA	Novel_lncRNA	chr8	118227086	118231224	-	2	3467	123
LNC_001473	XLOC_081109	lincRNA	Novel_lncRNA	chr8	120430191	120442052	-	3	1959	117
LNC_001478	XLOC_081509	lincRNA	Novel_lncRNA	chr8	137911468	137996005	-	2	415	73
LNC_001479	XLOC_081556	lincRNA	Novel_lncRNA	chr8	138245733	138251395	-	2	5378	136
LNC_000657	XLOC_036970	lincRNA	Novel_lncRNA	chr14	101603380	101635246	+	2	1005	97
LNC_000656	XLOC_036831	lincRNA	Novel_lncRNA	chr14	95075041	95077703	+	2	2489	99
LNC_000655	XLOC_036645	lincRNA	Novel_lncRNA	chr14	82499365	82517898	+	2	3096	151
LNC_000654	XLOC_036645	lincRNA	Novel_lncRNA	chr14	82499341	82517898	+	2	2807	102
LNC_000653	XLOC_036449	lincRNA	Novel_lncRNA	chr14	73023674	73064315	+	2	25414	121
LNC_000652	XLOC_036343	antisense_lncRNA	Novel_lncRNA	chr14	69409732	69414954	+	2	5008	171
LNC_000651	XLOC_036267	lincRNA	Novel_lncRNA	chr14	64644105	64651728	+	2	7114	188
LNC_000650	XLOC_036222	lincRNA	Novel_lncRNA	chr14	60023143	60028554	+	2	5360	98
LNC_000659	XLOC_037262	lincRNA	Novel_lncRNA	chr14	117670724	117674441	+	2	2500	83
LNC_000658	XLOC_037262	lincRNA	Novel_lncRNA	chr14	117670689	117674441	+	2	2795	116
LNC_001092	XLOC_060093	lincRNA	Novel_lncRNA	chr4	21754883	21763716	+	2	8165	122
LNC_001093	XLOC_060106	lincRNA	Novel_lncRNA	chr4	21891808	21904916	+	2	2004	107
LNC_001090	XLOC_060065	lincRNA	Novel_lncRNA	chr4	21472830	21491115	+	2	18072	166
LNC_001091	XLOC_060081	lincRNA	Novel_lncRNA	chr4	21649990	21655419	+	2	5331	143
LNC_001096	XLOC_060246	lincRNA	Novel_lncRNA	chr4	37122083	37130188	+	2	7712	216
LNC_001097	XLOC_060246	lincRNA	Novel_lncRNA	chr4	37122107	37130188	+	2	7578	216
LNC_001094	XLOC_060193	lincRNA	Novel_lncRNA	chr4	25136366	25138342	+	2	628	121
LNC_001095	XLOC_060246	lincRNA	Novel_lncRNA	chr4	37122055	37130188	+	3	7893	216
LNC_001098	XLOC_060246	lincRNA	Novel_lncRNA	chr4	37122123	37130188	+	2	7093	216
LNC_001099	XLOC_060280	lincRNA	Novel_lncRNA	chr4	38738906	38758859	+	2	14706	154
LNC_000785	XLOC_044766	lincRNA	Novel_lncRNA	chr16	70213396	70228533	+	2	8425	163
LNC_000784	XLOC_044746	lincRNA	Novel_lncRNA	chr16	68596014	68605641	+	2	1319	103
LNC_000787	XLOC_044944	lincRNA	Novel_lncRNA	chr16	79998762	80001143	+	2	1810	114
LNC_000786	XLOC_044856	lincRNA	Novel_lncRNA	chr16	77475633	77486312	+	2	1184	106
LNC_000781	XLOC_044711	lincRNA	Novel_lncRNA	chr16	64169334	64175609	+	2	1643	84
LNC_000780	XLOC_044660	lincRNA	Novel_lncRNA	chr16	58651117	58654025	+	3	1784	180
LNC_000783	XLOC_044722	lincRNA	Novel_lncRNA	chr16	67871526	67910270	+	2	529	72
LNC_000782	XLOC_044722	lincRNA	Novel_lncRNA	chr16	67871320	67935859	+	2	16964	150
LNC_000789	XLOC_044989	lincRNA	Novel_lncRNA	chr16	13	16559	-	2	10089	353
LNC_000788	XLOC_044969	lincRNA	Novel_lncRNA	chr16	85616459	85621227	+	2	4626	214
LNC_001405	XLOC_077954	lincRNA	Novel_lncRNA	chr8	6016187	6024447	+	3	7316	194
LNC_001404	XLOC_077924	lincRNA	Novel_lncRNA	chr8	3780551	3785516	+	2	3272	204
LNC_001407	XLOC_077965	lincRNA	Novel_lncRNA	chr8	6833473	6835748	+	2	928	131
LNC_001406	XLOC_077961	lincRNA	Novel_lncRNA	chr8	6792644	6797689	+	2	3995	119
LNC_001401	XLOC_077720	lincRNA	Novel_lncRNA	chr7	129850823	129852531	-	2	996	101
LNC_001400	XLOC_077702	lincRNA	Novel_lncRNA	chr7	129210270	129213600	-	2	2936	229
LNC_001403	XLOC_077909	lincRNA	Novel_lncRNA	chr8	3626002	3629099	+	2	2952	174
LNC_000439	XLOC_025528	lincRNA	Novel_lncRNA	chr11	9873768	9894696	-	2	7459	126
LNC_000438	XLOC_025339	antisense_lncRNA	Novel_lncRNA	chr11	5096231	5098176	-	2	1404	138
LNC_000437	XLOC_025328	lincRNA	Novel_lncRNA	chr11	4926220	4928672	-	2	758	106
LNC_000436	XLOC_025227	lincRNA	Novel_lncRNA	chr11	422511	428559	-	2	5888	173
LNC_000435	XLOC_025219	lincRNA	Novel_lncRNA	chr11	70403	79806	-	2	8922	195
LNC_000434	XLOC_025082	antisense_lncRNA	Novel_lncRNA	chr11	75533011	75533703	+	2	532	108
LNC_000433	XLOC_024989	lincRNA	Novel_lncRNA	chr11	71891983	71901382	+	2	6078	202
LNC_000432	XLOC_024761	lincRNA	Novel_lncRNA	chr11	52786488	52788442	+	2	976	143
LNC_000431	XLOC_024641	lincRNA	Novel_lncRNA	chr11	24853734	24854345	+	2	329	42
LNC_000430	XLOC_024628	lincRNA	Novel_lncRNA	chr11	23169327	23171799	+	2	1365	131
LNC_001269	XLOC_067907	lincRNA	Novel_lncRNA	chr6	14173169	14181186	+	2	4262	116
LNC_001268	XLOC_067907	lincRNA	Novel_lncRNA	chr6	14173169	14181186	+	3	966	108
LNC_001265	XLOC_067748	lincRNA	Novel_lncRNA	chr6	8360960	8365699	+	3	1954	169
LNC_001264	XLOC_067709	lincRNA	Novel_lncRNA	chr6	3521757	3526651	+	2	2140	244
LNC_001267	XLOC_067858	lincRNA	Novel_lncRNA	chr6	12432410	12461514	+	2	12262	197
LNC_001266	XLOC_067748	lincRNA	Novel_lncRNA	chr6	8361148	8362829	+	2	1019	166
LNC_001261	XLOC_067615	lincRNA	Novel_lncRNA	chr6	370510	373924	+	2	1673	151
LNC_001260	XLOC_067615	lincRNA	Novel_lncRNA	chr6	370475	373924	+	3	1755	151
LNC_001263	XLOC_067623	lincRNA	Novel_lncRNA	chr6	644076	663858	+	2	15750	355
LNC_001262	XLOC_067623	lincRNA	Novel_lncRNA	chr6	644076	663858	+	2	15791	355
LNC_000323	XLOC_018541	lincRNA	Novel_lncRNA	chr1	86366640	86396408	-	3	2445	110
LNC_000322	XLOC_018281	antisense_lncRNA	Novel_lncRNA	chr1	62571452	62588266	-	2	16705	154
LNC_000321	XLOC_018224	lincRNA	Novel_lncRNA	chr1	60429544	60444252	-	4	7811	151
LNC_000320	XLOC_018145	lincRNA	Novel_lncRNA	chr1	50062766	50069709	-	3	2852	103
LNC_000327	XLOC_018579	lincRNA	Novel_lncRNA	chr1	89811290	89849006	-	4	1089	152
LNC_000326	XLOC_018579	lincRNA	Novel_lncRNA	chr1	89808257	89849006	-	4	733	152
LNC_000325	XLOC_018579	lincRNA	Novel_lncRNA	chr1	89808257	89848957	-	3	546	164
LNC_000324	XLOC_018565	antisense_lncRNA	Novel_lncRNA	chr1	87683012	87686555	-	2	3112	130
LNC_000329	XLOC_018642	lincRNA	Novel_lncRNA	chr1	91696270	91716971	-	2	12724	120
LNC_000328	XLOC_018579	lincRNA	Novel_lncRNA	chr1	89847631	89849028	-	2	902	156
LNC_000228	XLOC_013216	lincRNA	Novel_lncRNA	JH118872.1	82727	88398	-	2	5612	161
LNC_000229	XLOC_013216	lincRNA	Novel_lncRNA	JH118872.1	82727	88407	-	2	5618	160
LNC_000226	XLOC_013183	lincRNA	Novel_lncRNA	JH118868.1	102972	112012	-	3	3702	179
LNC_000227	XLOC_013183	lincRNA	Novel_lncRNA	JH118868.1	102972	126291	-	3	3710	179
LNC_000224	XLOC_013177	lincRNA	Novel_lncRNA	JH118868.1	64746	65888	+	2	795	84
LNC_000225	XLOC_013183	lincRNA	Novel_lncRNA	JH118868.1	102972	107308	-	2	4227	179
LNC_000222	XLOC_013105	lincRNA	Novel_lncRNA	JH118841.1	146765	152934	-	2	5077	135
LNC_000223	XLOC_013155	lincRNA	Novel_lncRNA	JH118856.1	52362	56511	-	2	2219	135
LNC_000220	XLOC_013023	lincRNA	Novel_lncRNA	JH118816.1	48590	52078	+	2	1439	102
LNC_000221	XLOC_013023	lincRNA	Novel_lncRNA	JH118816.1	48616	52078	+	2	1410	101
LNC_001311	XLOC_070740	lincRNA	Novel_lncRNA	chr6	11795019	11798406	-	2	3035	110
LNC_001310	XLOC_070630	lincRNA	Novel_lncRNA	chr6	7153434	7155334	-	2	1365	195
LNC_001313	XLOC_070863	antisense_lncRNA	Novel_lncRNA	chr6	16592964	16595383	-	2	778	127
LNC_001312	XLOC_070755	antisense_lncRNA	Novel_lncRNA	chr6	11940681	11949008	-	3	7744	121
LNC_001315	XLOC_071068	lincRNA	Novel_lncRNA	chr6	36249426	36251510	-	3	1156	189
LNC_001314	XLOC_070942	lincRNA	Novel_lncRNA	chr6	25464057	25466965	-	3	1537	111
LNC_001317	XLOC_071068	lincRNA	Novel_lncRNA	chr6	36250491	36251519	-	2	808	239
LNC_001316	XLOC_071068	lincRNA	Novel_lncRNA	chr6	36249426	36251522	-	3	1175	198
LNC_001319	XLOC_071261	lincRNA	Novel_lncRNA	chr6	44271678	44278882	-	2	5464	104
LNC_001318	XLOC_071134	antisense_lncRNA	Novel_lncRNA	chr6	40390117	40394289	-	2	3555	220
LNC_000132	XLOC_006835	lincRNA	Novel_lncRNA	GL894782.1	23	749	+	2	590	53
LNC_000133	XLOC_006856	lincRNA	Novel_lncRNA	GL894799.1	10038	25100	+	2	14960	132
LNC_000130	XLOC_006785	lincRNA	Novel_lncRNA	GL894755.1	7133	8250	-	2	1073	164
LNC_000131	XLOC_006835	lincRNA	Novel_lncRNA	GL894782.1	6	749	+	2	607	53
LNC_000136	XLOC_007387	lincRNA	Novel_lncRNA	GL895002.2	57230	58042	-	2	762	113
LNC_000137	XLOC_007472	lincRNA	Novel_lncRNA	GL895036.1	206	5007	-	3	650	132
LNC_000134	XLOC_006875	lincRNA	Novel_lncRNA	GL894800.1	1468	17478	-	2	3217	224
LNC_000135	XLOC_007007	lincRNA	Novel_lncRNA	GL894858.2	8464	118913	+	2	1252	96
LNC_000138	XLOC_007544	lincRNA	Novel_lncRNA	GL895066.1	45211	46313	-	2	761	107
LNC_000139	XLOC_007554	lincRNA	Novel_lncRNA	GL895069.2	40284	63217	+	5	3018	174
LNC_000918	XLOC_051974	lincRNA	Novel_lncRNA	chr2	125337107	125346154	+	2	8912	132
LNC_000919	XLOC_051975	lincRNA	Novel_lncRNA	chr2	125346366	125350281	+	2	3732	147
LNC_000914	XLOC_051857	lincRNA	Novel_lncRNA	chr2	121030445	121038455	+	2	6125	184
LNC_000915	XLOC_051891	lincRNA	Novel_lncRNA	chr2	121674539	121691277	+	2	619	115
LNC_000916	XLOC_051916	lincRNA	Novel_lncRNA	chr2	122394383	122398501	+	2	2817	84
LNC_000917	XLOC_051970	lincRNA	Novel_lncRNA	chr2	124907131	124914136	+	2	2817	105
LNC_000910	XLOC_051758	lincRNA	Novel_lncRNA	chr2	113010968	113055382	+	2	4477	95
LNC_000911	XLOC_051842	lincRNA	Novel_lncRNA	chr2	120845958	120869676	+	3	6632	169
LNC_000912	XLOC_051842	lincRNA	Novel_lncRNA	chr2	120846000	120869676	+	3	6122	169
LNC_000913	XLOC_051842	lincRNA	Novel_lncRNA	chr2	120846031	120869676	+	3	6123	169
LNC_001469	XLOC_080868	lincRNA	Novel_lncRNA	chr8	103464208	103481366	-	2	5413	134
LNC_001468	XLOC_080782	lincRNA	Novel_lncRNA	chr8	96361008	96372896	-	5	1497	66
LNC_001463	XLOC_080506	lincRNA	Novel_lncRNA	chr8	74073664	74082873	-	4	5310	117
LNC_001462	XLOC_080506	lincRNA	Novel_lncRNA	chr8	74073664	74082873	-	4	3979	104
LNC_001461	XLOC_080506	lincRNA	Novel_lncRNA	chr8	74073664	74082873	-	4	4039	104
LNC_001460	XLOC_080446	lincRNA	Novel_lncRNA	chr8	71755513	71807376	-	3	29391	156
LNC_001467	XLOC_080780	lincRNA	Novel_lncRNA	chr8	96345773	96353846	-	2	1188	89
LNC_001466	XLOC_080746	lincRNA	Novel_lncRNA	chr8	91065368	91211838	-	4	545	67
LNC_001465	XLOC_080744	lincRNA	Novel_lncRNA	chr8	90952296	90961860	-	2	4786	157
LNC_001464	XLOC_080506	lincRNA	Novel_lncRNA	chr8	74073664	74082888	-	3	5633	145
LNC_001081	XLOC_059754	lincRNA	Novel_lncRNA	chr3	143178825	143347354	-	2	245	47
LNC_001080	XLOC_059754	lincRNA	Novel_lncRNA	chr3	143178621	143347142	-	2	237	55
LNC_001083	XLOC_059852	lincRNA	Novel_lncRNA	chr4	2264226	2272176	+	2	2672	135
LNC_001082	XLOC_059755	lincRNA	Novel_lncRNA	chr3	143177045	143346353	-	2	723	55
LNC_001085	XLOC_059871	lincRNA	Novel_lncRNA	chr4	6733996	6760311	+	2	12851	213
LNC_001084	XLOC_059871	lincRNA	Novel_lncRNA	chr4	6733823	6766384	+	2	3795	207
LNC_001087	XLOC_059944	lincRNA	Novel_lncRNA	chr4	10514243	10527949	+	2	12867	150
LNC_001086	XLOC_059871	lincRNA	Novel_lncRNA	chr4	6762560	6767681	+	2	1673	144
LNC_001089	XLOC_060040	lincRNA	Novel_lncRNA	chr4	17335286	17336157	+	2	541	136
LNC_001088	XLOC_059959	lincRNA	Novel_lncRNA	chr4	10740097	10746314	+	2	4412	133
LNC_000688	XLOC_038501	lincRNA	Novel_lncRNA	chr14	60032838	60035731	-	2	1901	107
LNC_000689	XLOC_038502	lincRNA	Novel_lncRNA	chr14	60353129	60357029	-	3	1062	142
LNC_000684	XLOC_038182	lincRNA	Novel_lncRNA	chr14	43438472	43448484	-	5	4756	103
LNC_000685	XLOC_038345	lincRNA	Novel_lncRNA	chr14	52392372	52398220	-	3	2936	249
LNC_000686	XLOC_038345	lincRNA	Novel_lncRNA	chr14	52394737	52398041	-	2	2933	276
LNC_000687	XLOC_038345	lincRNA	Novel_lncRNA	chr14	52394737	52398084	-	3	1931	127
LNC_000680	XLOC_038051	antisense_lncRNA	Novel_lncRNA	chr14	32708941	32711125	-	2	1374	125
LNC_000681	XLOC_038103	antisense_lncRNA	Novel_lncRNA	chr14	35128329	35138588	-	3	8558	143
LNC_000682	XLOC_038103	antisense_lncRNA	Novel_lncRNA	chr14	35128329	35142310	-	3	11244	182
LNC_000683	XLOC_038128	lincRNA	Novel_lncRNA	chr14	39427488	39431327	-	2	2767	145
LNC_001250	XLOC_067355	lincRNA	Novel_lncRNA	chr5	91830726	91836704	-	3	663	124
LNC_001251	XLOC_067365	lincRNA	Novel_lncRNA	chr5	93112022	93116868	-	2	3892	168
LNC_001252	XLOC_067365	lincRNA	Novel_lncRNA	chr5	93112022	93116873	-	2	4462	176
LNC_001253	XLOC_067404	lincRNA	Novel_lncRNA	chr5	94961590	94967701	-	2	2406	100
LNC_001254	XLOC_067421	lincRNA	Novel_lncRNA	chr5	97370591	97395600	-	2	6105	177
LNC_001255	XLOC_067426	lincRNA	Novel_lncRNA	chr5	97537749	97557693	-	2	688	100
LNC_001256	XLOC_067426	lincRNA	Novel_lncRNA	chr5	97546564	97557693	-	2	2656	100
LNC_001257	XLOC_067446	lincRNA	Novel_lncRNA	chr5	98944444	98967224	-	3	7551	147
LNC_001258	XLOC_067458	lincRNA	Novel_lncRNA	chr5	101193201	101197022	-	2	3527	113
LNC_001259	XLOC_067615	lincRNA	Novel_lncRNA	chr6	370294	373924	+	3	1746	151
LNC_000356	XLOC_020509	lincRNA	Novel_lncRNA	chr1	256018592	256032768	-	3	7431	213
LNC_000357	XLOC_020587	lincRNA	Novel_lncRNA	chr1	263349932	263360980	-	2	2856	142
LNC_000354	XLOC_020270	lincRNA	Novel_lncRNA	chr1	231611256	231616331	-	2	4150	136
LNC_000355	XLOC_020325	antisense_lncRNA	Novel_lncRNA	chr1	242501356	242534646	-	3	1108	55
LNC_000352	XLOC_020105	antisense_lncRNA	Novel_lncRNA	chr1	212706802	212743383	-	2	996	123
LNC_000353	XLOC_020158	antisense_lncRNA	Novel_lncRNA	chr1	224788038	224791255	-	2	1279	57
LNC_000350	XLOC_019960	antisense_lncRNA	Novel_lncRNA	chr1	200589525	200589950	-	2	216	72
LNC_000351	XLOC_020021	lincRNA	Novel_lncRNA	chr1	204243036	204247100	-	2	3989	116
LNC_000358	XLOC_020648	antisense_lncRNA	Novel_lncRNA	chr1	266612197	266625861	-	2	13503	121
LNC_000359	XLOC_020648	lincRNA	Novel_lncRNA	chr1	266622559	266625859	-	2	3014	91
LNC_000239	XLOC_013591	lincRNA	Novel_lncRNA	JH118984.1	7787	17592	-	2	7627	111
LNC_000238	XLOC_013586	lincRNA	Novel_lncRNA	JH118983.1	20980	36961	-	4	684	95
LNC_000235	XLOC_013586	lincRNA	Novel_lncRNA	JH118983.1	20980	36413	-	4	857	133
LNC_000234	XLOC_013556	lincRNA	Novel_lncRNA	JH118974.1	254614	257307	-	2	1804	106
LNC_000237	XLOC_013586	lincRNA	Novel_lncRNA	JH118983.1	20980	36955	-	4	690	95
LNC_000236	XLOC_013586	lincRNA	Novel_lncRNA	JH118983.1	20980	36950	-	5	774	95
LNC_000231	XLOC_013410	lincRNA	Novel_lncRNA	JH118939.1	9852	20947	-	2	1811	109
LNC_000230	XLOC_013300	lincRNA	Novel_lncRNA	JH118905.1	43036	44589	+	2	1035	137
LNC_000233	XLOC_013540	lincRNA	Novel_lncRNA	JH118968.1	80663	100150	+	2	766	103
LNC_000232	XLOC_013536	lincRNA	Novel_lncRNA	JH118967.1	2255	3279	+	2	934	174
LNC_001324	XLOC_071677	lincRNA	Novel_lncRNA	chr6	57926916	57928950	-	2	1624	161
LNC_001325	XLOC_071778	lincRNA	Novel_lncRNA	chr6	63349628	63355077	-	2	5017	167
LNC_001326	XLOC_071856	lincRNA	Novel_lncRNA	chr6	69375678	69383365	-	2	3539	172
LNC_001327	XLOC_071960	lincRNA	Novel_lncRNA	chr6	73591358	73593699	-	2	689	80
LNC_001320	XLOC_071412	antisense_lncRNA	Novel_lncRNA	chr6	49791156	49799299	-	2	7589	211
LNC_001321	XLOC_071516	lincRNA	Novel_lncRNA	chr6	52594856	52661350	-	2	1042	83
LNC_001322	XLOC_071517	lincRNA	Novel_lncRNA	chr6	52561207	52562009	-	2	485	110
LNC_001323	XLOC_071614	antisense_lncRNA	Novel_lncRNA	chr6	55971101	56001315	-	4	5784	200
LNC_001328	XLOC_072027	antisense_lncRNA	Novel_lncRNA	chr6	75832798	75854206	-	4	4800	151
LNC_001329	XLOC_072252	lincRNA	Novel_lncRNA	chr6	90800253	90806422	-	2	742	73
LNC_000121	XLOC_006637	lincRNA	Novel_lncRNA	GL894700.2	24344	47725	-	2	721	153
LNC_000120	XLOC_006637	lincRNA	Novel_lncRNA	GL894700.2	24344	36174	-	2	3536	183
LNC_000123	XLOC_006648	lincRNA	Novel_lncRNA	GL894702.1	1350	2856	-	2	1448	135
LNC_000122	XLOC_006637	lincRNA	Novel_lncRNA	GL894700.2	45011	51956	-	2	3060	227
LNC_000125	XLOC_006745	lincRNA	Novel_lncRNA	GL894750.2	77238	126844	+	2	2349	128
LNC_000124	XLOC_006702	lincRNA	Novel_lncRNA	GL894720.1	44001	48252	+	2	1076	136
LNC_000127	XLOC_006745	lincRNA	Novel_lncRNA	GL894750.2	77476	148676	+	3	610	98
LNC_000126	XLOC_006745	lincRNA	Novel_lncRNA	GL894750.2	77375	126844	+	2	2209	127
LNC_000129	XLOC_006785	lincRNA	Novel_lncRNA	GL894755.1	7133	8248	-	2	1064	164
LNC_000128	XLOC_006785	lincRNA	Novel_lncRNA	GL894755.1	7133	8234	-	2	1050	164
LNC_000903	XLOC_051449	lincRNA	Novel_lncRNA	chr2	92059958	92082578	+	3	9751	113
LNC_000902	XLOC_051394	lincRNA	Novel_lncRNA	chr2	89133891	89138315	+	2	4211	149
LNC_000901	XLOC_051363	antisense_lncRNA	Novel_lncRNA	chr2	87696621	87703125	+	2	6270	148
LNC_000900	XLOC_051118	antisense_lncRNA	Novel_lncRNA	chr2	77902863	77913612	+	2	7758	162
LNC_000907	XLOC_051622	lincRNA	Novel_lncRNA	chr2	104541813	104607906	+	3	2869	80
LNC_000906	XLOC_051608	lincRNA	Novel_lncRNA	chr2	100671500	100712875	+	2	4760	100
LNC_000905	XLOC_051604	lincRNA	Novel_lncRNA	chr2	99356981	99361014	+	2	929	132
LNC_000904	XLOC_051449	lincRNA	Novel_lncRNA	chr2	92059960	92082578	+	2	11463	112
LNC_000909	XLOC_051758	lincRNA	Novel_lncRNA	chr2	112858872	113055382	+	2	4433	95
LNC_000908	XLOC_051702	lincRNA	Novel_lncRNA	chr2	109080244	109102275	+	2	8695	110
LNC_001418	XLOC_078689	lincRNA	Novel_lncRNA	chr8	63758222	63777593	+	2	14550	162
LNC_001419	XLOC_078708	antisense_lncRNA	Novel_lncRNA	chr8	69894873	69906080	+	2	10579	141
LNC_001416	XLOC_078462	lincRNA	Novel_lncRNA	chr8	35086435	35089440	+	2	2948	121
LNC_001417	XLOC_078551	antisense_lncRNA	Novel_lncRNA	chr8	44229781	44357203	+	2	11926	136
LNC_001414	XLOC_078433	lincRNA	Novel_lncRNA	chr8	33739203	33744699	+	2	5356	131
LNC_001415	XLOC_078458	lincRNA	Novel_lncRNA	chr8	35046906	35119404	+	2	5534	194
LNC_001412	XLOC_078337	lincRNA	Novel_lncRNA	chr8	32374513	32376039	+	2	1349	163
LNC_001413	XLOC_078366	lincRNA	Novel_lncRNA	chr8	33079701	33084911	+	2	1689	103
LNC_001410	XLOC_078085	lincRNA	Novel_lncRNA	chr8	17341778	17342701	+	2	535	87
LNC_001411	XLOC_078098	lincRNA	Novel_lncRNA	chr8	17500997	17508800	+	5	1850	84
LNC_001522	XLOC_083794	lincRNA	Novel_lncRNA	chr9	134049012	134061249	+	4	3886	185
LNC_001523	XLOC_083862	lincRNA	Novel_lncRNA	chr9	137794572	137797063	+	2	1077	140
LNC_001520	XLOC_083736	lincRNA	Novel_lncRNA	chr9	132103240	132103908	+	2	212	70
LNC_001521	XLOC_083794	lincRNA	Novel_lncRNA	chr9	134041198	134056348	+	4	2314	161
LNC_001526	XLOC_084007	lincRNA	Novel_lncRNA	chr9	146484576	146489515	+	3	4643	132
LNC_001527	XLOC_084007	lincRNA	Novel_lncRNA	chr9	146484576	146489515	+	3	4596	157
LNC_001524	XLOC_084004	lincRNA	Novel_lncRNA	chr9	146295849	146299312	+	3	821	88
LNC_001525	XLOC_084006	lincRNA	Novel_lncRNA	chr9	146471037	146492231	+	3	3202	157
LNC_001528	XLOC_084016	lincRNA	Novel_lncRNA	chr9	146755988	146762903	+	2	6604	248
LNC_001529	XLOC_084048	lincRNA	Novel_lncRNA	chr9	149814980	149815866	+	2	818	97
LNC_000693	XLOC_039125	lincRNA	Novel_lncRNA	chr14	95752623	95758124	-	2	1329	195
LNC_000692	XLOC_039092	lincRNA	Novel_lncRNA	chr14	88911092	88913316	-	2	1327	90
LNC_000691	XLOC_039067	lincRNA	Novel_lncRNA	chr14	86613073	86626343	-	2	13217	163
LNC_000690	XLOC_038651	lincRNA	Novel_lncRNA	chr14	69024079	69030424	-	2	6281	149
LNC_000697	XLOC_039663	lincRNA	Novel_lncRNA	chr14	120110737	120123119	-	3	10630	128
LNC_000696	XLOC_039663	lincRNA	Novel_lncRNA	chr14	120104058	120110533	-	2	5470	195
LNC_000695	XLOC_039455	lincRNA	Novel_lncRNA	chr14	108502216	108506964	-	2	1499	80
LNC_000694	XLOC_039241	lincRNA	Novel_lncRNA	chr14	102538956	102560485	-	2	904	74
LNC_000699	XLOC_039710	antisense_lncRNA	Novel_lncRNA	chr14	123233910	123261718	-	3	1163	107
LNC_000698	XLOC_039663	lincRNA	Novel_lncRNA	chr14	120110737	120123119	-	4	10137	160
LNC_001247	XLOC_067306	lincRNA	Novel_lncRNA	chr5	87589469	87628942	-	5	12954	142
LNC_001246	XLOC_067306	lincRNA	Novel_lncRNA	chr5	87584359	87613362	-	4	4581	98
LNC_001245	XLOC_067306	lincRNA	Novel_lncRNA	chr5	87584359	87597492	-	3	5979	98
LNC_001244	XLOC_067247	lincRNA	Novel_lncRNA	chr5	81424067	81424832	-	2	659	93
LNC_001243	XLOC_067244	lincRNA	Novel_lncRNA	chr5	81383148	81385047	-	2	1852	211
LNC_001242	XLOC_067241	lincRNA	Novel_lncRNA	chr5	81365471	81371152	-	2	2739	141
LNC_001241	XLOC_067075	lincRNA	Novel_lncRNA	chr5	69687038	69690571	-	2	3225	142
LNC_001240	XLOC_066965	lincRNA	Novel_lncRNA	chr5	64982312	64995078	-	2	12338	162
LNC_001249	XLOC_067336	lincRNA	Novel_lncRNA	chr5	89425198	89442469	-	3	2125	112
LNC_001248	XLOC_067306	lincRNA	Novel_lncRNA	chr5	87603192	87614910	-	2	3163	127
LNC_000345	XLOC_019629	lincRNA	Novel_lncRNA	chr1	168922716	168952109	-	3	1807	175
LNC_000344	XLOC_019629	lincRNA	Novel_lncRNA	chr1	168916096	168965639	-	3	5621	115
LNC_000347	XLOC_019794	lincRNA	Novel_lncRNA	chr1	181409870	181416983	-	2	5065	151
LNC_000346	XLOC_019675	lincRNA	Novel_lncRNA	chr1	170376740	170620178	-	3	13860	133
LNC_000341	XLOC_019432	lincRNA	Novel_lncRNA	chr1	150255506	150264656	-	2	923	63
LNC_000340	XLOC_019413	lincRNA	Novel_lncRNA	chr1	148499793	148513627	-	2	13708	111
LNC_000343	XLOC_019595	lincRNA	Novel_lncRNA	chr1	168347506	168348694	-	2	1066	108
LNC_000342	XLOC_019553	lincRNA	Novel_lncRNA	chr1	163205076	163206513	-	2	782	82
LNC_000349	XLOC_019864	lincRNA	Novel_lncRNA	chr1	186622283	186634319	-	2	10874	118
LNC_000348	XLOC_019812	lincRNA	Novel_lncRNA	chr1	181530847	181533007	-	2	1994	93
LNC_000200	XLOC_010970	lincRNA	Novel_lncRNA	GL896445.1	26705	30492	+	2	1058	228
LNC_000201	XLOC_011184	lincRNA	Novel_lncRNA	GL896503.1	778	5026	+	2	1879	87
LNC_001339	XLOC_073347	lincRNA	Novel_lncRNA	chr6	155945708	155953382	-	3	3539	154
LNC_001338	XLOC_073009	lincRNA	Novel_lncRNA	chr6	143894020	143902487	-	2	2469	101
LNC_000204	XLOC_011237	antisense_lncRNA	Novel_lncRNA	GL896509.1	24010	27574	+	2	1256	127
LNC_000205	XLOC_011248	lincRNA	Novel_lncRNA	GL896509.1	53117	54972	-	2	1505	149
LNC_000206	XLOC_011271	lincRNA	Novel_lncRNA	GL896524.1	5878	8522	+	2	1174	126
LNC_000207	XLOC_011273	lincRNA	Novel_lncRNA	GL896524.1	14782	16654	+	2	1792	105
LNC_001333	XLOC_072778	lincRNA	Novel_lncRNA	chr6	135715884	135725225	-	2	8748	123
LNC_001332	XLOC_072724	lincRNA	Novel_lncRNA	chr6	131476436	131542539	-	3	783	83
LNC_001331	XLOC_072630	lincRNA	Novel_lncRNA	chr6	122250011	122251536	-	2	1032	117
LNC_001330	XLOC_072446	lincRNA	Novel_lncRNA	chr6	100909350	100913815	-	2	694	75
LNC_001337	XLOC_072949	lincRNA	Novel_lncRNA	chr6	141016338	141072976	-	2	6917	125
LNC_001336	XLOC_072929	antisense_lncRNA	Novel_lncRNA	chr6	140180104	140187964	-	2	1175	76
LNC_001335	XLOC_072929	antisense_lncRNA	Novel_lncRNA	chr6	140177264	140187481	-	3	1814	75
LNC_001334	XLOC_072799	lincRNA	Novel_lncRNA	chr6	137344002	137346605	-	2	1114	130
LNC_000114	XLOC_006307	lincRNA	Novel_lncRNA	GL894597.1	121562	125233	+	2	404	115
LNC_000115	XLOC_006457	lincRNA	Novel_lncRNA	GL894642.2	1652	4307	-	3	2541	116
LNC_000116	XLOC_006457	lincRNA	Novel_lncRNA	GL894642.2	1652	4353	-	3	2587	116
LNC_000117	XLOC_006457	lincRNA	Novel_lncRNA	GL894642.2	2619	4351	-	2	1671	88
LNC_000110	XLOC_006035	lincRNA	Novel_lncRNA	GL894503.2	94785	133475	+	2	10548	98
LNC_000111	XLOC_006035	lincRNA	Novel_lncRNA	GL894503.2	94823	133475	+	2	10760	98
LNC_000112	XLOC_006132	lincRNA	Novel_lncRNA	GL894524.1	32552	34702	-	2	1970	144
LNC_000113	XLOC_006305	lincRNA	Novel_lncRNA	GL894597.1	116571	117344	+	2	326	108
LNC_000118	XLOC_006625	lincRNA	Novel_lncRNA	GL894699.1	20469	23091	+	2	2553	105
LNC_000119	XLOC_006629	lincRNA	Novel_lncRNA	GL894700.2	77598	80225	+	2	2552	153
LNC_000976	XLOC_055452	lincRNA	Novel_lncRNA	chr3	5366422	5368660	+	2	1657	149
LNC_000977	XLOC_055475	lincRNA	Novel_lncRNA	chr3	5628723	5636502	+	2	4568	274
LNC_000974	XLOC_055314	lincRNA	Novel_lncRNA	chr2	162483566	162485952	-	2	2109	182
LNC_000975	XLOC_055390	lincRNA	Novel_lncRNA	chr3	2949607	2980449	+	2	26507	191
LNC_000972	XLOC_055207	lincRNA	Novel_lncRNA	chr2	157349642	157368292	-	2	17826	236
LNC_000973	XLOC_055207	lincRNA	Novel_lncRNA	chr2	157349642	157368292	-	2	17765	236
LNC_000970	XLOC_055189	antisense_lncRNA	Novel_lncRNA	chr2	157155120	157173213	-	2	1433	150
LNC_000971	XLOC_055189	antisense_lncRNA	Novel_lncRNA	chr2	157263333	157276442	-	2	1486	131
LNC_000978	XLOC_055478	lincRNA	Novel_lncRNA	chr3	5691087	5697045	+	2	4346	216
LNC_000979	XLOC_055667	lincRNA	Novel_lncRNA	chr3	14111583	14113118	+	2	1367	106
LNC_000808	XLOC_045783	lincRNA	Novel_lncRNA	chr16	68346684	68355574	-	3	2955	115
LNC_000809	XLOC_045783	lincRNA	Novel_lncRNA	chr16	68346684	68382776	-	2	1550	95
LNC_001409	XLOC_078003	lincRNA	Novel_lncRNA	chr8	8825541	8900165	+	4	1064	155
LNC_001408	XLOC_078003	lincRNA	Novel_lncRNA	chr8	8825534	8900165	+	4	1075	155
LNC_000802	XLOC_045636	lincRNA	Novel_lncRNA	chr16	54895784	54908702	-	2	10595	183
LNC_000803	XLOC_045672	lincRNA	Novel_lncRNA	chr16	55742060	55768322	-	4	4647	302
LNC_000800	XLOC_045609	lincRNA	Novel_lncRNA	chr16	52490223	52493096	-	2	2572	162
LNC_000801	XLOC_045636	lincRNA	Novel_lncRNA	chr16	54890191	54912065	-	3	5397	142
LNC_000806	XLOC_045739	lincRNA	Novel_lncRNA	chr16	60099125	60101159	-	2	1902	119
LNC_000807	XLOC_045746	lincRNA	Novel_lncRNA	chr16	60121933	60160754	-	2	24148	265
LNC_000804	XLOC_045672	lincRNA	Novel_lncRNA	chr16	55760345	55768224	-	3	2479	134
LNC_000805	XLOC_045680	lincRNA	Novel_lncRNA	chr16	55941887	55944887	-	2	2948	148
LNC_001531	XLOC_084074	lincRNA	Novel_lncRNA	chr9	153576242	153580967	+	2	4546	165
LNC_001530	XLOC_084068	lincRNA	Novel_lncRNA	chr9	153390022	153406616	+	2	932	151
LNC_001533	XLOC_084092	lincRNA	Novel_lncRNA	chr9	231228	239625	-	3	1481	128
LNC_001532	XLOC_084086	lincRNA	Novel_lncRNA	chr9	153632854	153635335	+	2	1672	118
LNC_001535	XLOC_084092	lincRNA	Novel_lncRNA	chr9	231228	239675	-	3	1632	128
LNC_001534	XLOC_084092	lincRNA	Novel_lncRNA	chr9	231228	239675	-	2	4719	206
LNC_001537	XLOC_084311	antisense_lncRNA	Novel_lncRNA	chr9	7424850	7435409	-	4	9664	234
LNC_001536	XLOC_084311	antisense_lncRNA	Novel_lncRNA	chr9	7424850	7429168	-	5	2039	136
LNC_001539	XLOC_084311	antisense_lncRNA	Novel_lncRNA	chr9	7426710	7435409	-	2	8627	234
LNC_001538	XLOC_084311	antisense_lncRNA	Novel_lncRNA	chr9	7424850	7435409	-	5	9061	222
LNC_000590	XLOC_032723	lincRNA	Novel_lncRNA	chr13	43450508	43455163	-	2	4565	136
LNC_000591	XLOC_032723	lincRNA	Novel_lncRNA	chr13	43450508	43455163	-	3	4082	125
LNC_000592	XLOC_032857	lincRNA	Novel_lncRNA	chr13	46622733	46648202	-	2	17063	157
LNC_000593	XLOC_032961	lincRNA	Novel_lncRNA	chr13	52173291	52192205	-	2	18863	192
LNC_000594	XLOC_033062	lincRNA	Novel_lncRNA	chr13	55920964	55934521	-	2	5458	127
LNC_000595	XLOC_033076	lincRNA	Novel_lncRNA	chr13	58229070	58296428	-	2	65370	192
LNC_000596	XLOC_033076	lincRNA	Novel_lncRNA	chr13	58229070	58296428	-	2	61422	192
LNC_000597	XLOC_033144	lincRNA	Novel_lncRNA	chr13	59300915	59314561	-	2	7099	206
LNC_000598	XLOC_033185	lincRNA	Novel_lncRNA	chr13	60548807	60595544	-	2	43942	179
LNC_000599	XLOC_033345	antisense_lncRNA	Novel_lncRNA	chr13	73088164	73097890	-	2	4351	137
LNC_000752	XLOC_043255	lincRNA	Novel_lncRNA	chr15	104472356	104503523	-	3	278	63
LNC_000753	XLOC_043255	lincRNA	Novel_lncRNA	chr15	104499777	104503219	-	2	1610	119
LNC_000750	XLOC_043169	lincRNA	Novel_lncRNA	chr15	96115184	96127994	-	2	12668	160
LNC_000751	XLOC_043169	lincRNA	Novel_lncRNA	chr15	96115184	96127994	-	2	12666	160
LNC_000756	XLOC_043360	antisense_lncRNA	Novel_lncRNA	chr15	111101557	111108256	-	2	4497	137
LNC_000757	XLOC_043495	lincRNA	Novel_lncRNA	chr15	120677422	120681080	-	2	2504	117
LNC_000754	XLOC_043284	lincRNA	Novel_lncRNA	chr15	106211727	106218005	-	2	1393	73
LNC_000755	XLOC_043330	lincRNA	Novel_lncRNA	chr15	107650668	107658239	-	2	6366	138
LNC_000758	XLOC_043598	lincRNA	Novel_lncRNA	chr15	127754667	127755557	-	2	519	55
LNC_000759	XLOC_043720	lincRNA	Novel_lncRNA	chr15	137597930	137600295	-	2	738	241
LNC_000378	XLOC_021926	lincRNA	Novel_lncRNA	chr10	48706996	48720622	+	3	6082	195
LNC_000379	XLOC_021933	lincRNA	Novel_lncRNA	chr10	49153238	49165355	+	2	3451	152
LNC_000370	XLOC_021410	lincRNA	Novel_lncRNA	chr10	11593621	11596699	+	2	1702	97
LNC_000371	XLOC_021410	lincRNA	Novel_lncRNA	chr10	11594358	11596699	+	2	1803	114
LNC_000372	XLOC_021467	lincRNA	Novel_lncRNA	chr10	15180078	15215613	+	3	2738	130
LNC_000373	XLOC_021491	lincRNA	Novel_lncRNA	chr10	16119271	16124663	+	2	909	82
LNC_000374	XLOC_021566	lincRNA	Novel_lncRNA	chr10	24140434	24169675	+	3	6181	164
LNC_000375	XLOC_021566	lincRNA	Novel_lncRNA	chr10	24161502	24169675	+	2	5952	164
LNC_000376	XLOC_021644	antisense_lncRNA	Novel_lncRNA	chr10	29092062	29094358	+	2	578	100
LNC_000377	XLOC_021714	lincRNA	Novel_lncRNA	chr10	35427854	35462225	+	3	5600	136
LNC_000578	XLOC_032290	lincRNA	Novel_lncRNA	chr13	15751041	15753456	-	2	2293	118
LNC_000579	XLOC_032311	lincRNA	Novel_lncRNA	chr13	18723726	18730387	-	2	4256	202
LNC_000572	XLOC_031662	lincRNA	Novel_lncRNA	chr13	160580552	160581765	+	2	888	76
LNC_000573	XLOC_031921	lincRNA	Novel_lncRNA	chr13	205690797	205705718	+	3	3859	125
LNC_000570	XLOC_031455	lincRNA	Novel_lncRNA	chr13	150061471	150070273	+	2	7722	127
LNC_000571	XLOC_031502	lincRNA	Novel_lncRNA	chr13	154434963	154550803	+	2	583	89
LNC_000576	XLOC_032082	lincRNA	Novel_lncRNA	chr13	1516173	1518521	-	2	651	82
LNC_000577	XLOC_032258	lincRNA	Novel_lncRNA	chr13	12777091	12788867	-	2	11719	141
LNC_000574	XLOC_031977	lincRNA	Novel_lncRNA	chr13	209581638	209594483	+	2	1844	113
LNC_000575	XLOC_032072	antisense_lncRNA	Novel_lncRNA	chr13	218458916	218463671	+	2	2527	211
