# Supplementary material for: Genome-Wide Analysis of Long Noncoding RNAs in Porcine Intestine during Weaning Stress
Source: Int J Mol Sci. 2023 Mar 10;24(6):5343. doi: 10.3390/ijms24065343 (PMC10049174; doi:10.3390/ijms24065343)
Supplement: Supplementary file 1 [file ijms-24-05343-s001.zip › Supplementary Table S4.xlsx]

## Sheet: DE lncRNAs in W4 vs. S4 
Supplementary Table S4：Different expressed lncRNAs in W4 vs. S4
transcript_id	gene_id	gene_name	gene_location	W4_FPKM	S4_FPKM	log2(foldchange)	pvalue	qvalue
LNC_001431	XLOC_079510	-	chr8:127182960-127185515	12.2178	7.21044	0.760827	0.00325	0.0268432
LNC_001432	XLOC_079578	-	chr8:135120210-135135350	0.19167	0.673328	-1.81268	5e-05	0.000962999
ALDBSSCT0000010088	ALDBSSCG0000006141	-	chr7:24706150-24706857	19.497	9.88018	0.980645	0.00695	0.0469161
LNC_000746	XLOC_042963	-	chr15:83951062-83959493	4.03454	1.37963	1.54812	5e-05	0.000962999
LNC_001190	XLOC_063932	-	chr4:139791462-139799200	0.899503	0.20899	2.10569	0.00135	0.0138413
ALDBSSCT0000011112	ALDBSSCG0000006746	-	chr9:25688801-25690368	0.401313	4.81506	-3.58475	5e-05	0.000962999
LNC_000534	XLOC_029009	-	chr12:62684092-62728885	4.19271	1.71127	1.29281	0.00045	0.00588315
LNC_000533	XLOC_028936	-	chr12:60842235-60849761	0.856866	0.36502	1.2311	0.0003	0.00426167
LNC_000650	XLOC_036222	-	chr14:60023142-60028554	3.88622	2.12421	0.87144	0.001	0.0109841
LNC_000928	XLOC_052578	-	chr2:155275870-155281210	0.594285	1.68171	-1.5007	0.0001	0.00174319
LNC_000872	XLOC_049180	-	chr18:16428834-16693730	1.74032	0.793723	1.13265	5e-05	0.000962999
LNC_001054	XLOC_059167	-	chr3:100748015-100764437	6.2722	2.59881	1.27112	5e-05	0.000962999
LNC_001055	XLOC_059182	-	chr3:100720774-100722272	3.73112	1.18538	1.65426	0.0003	0.00426167
LNC_001053	XLOC_059160	-	chr3:100372397-100377949	0.571446	0.244187	1.22663	0.00175	0.0168594
LNC_001058	XLOC_059256	-	chr3:101890173-101898892	1.10016	0.524613	1.06839	0.00065	0.00784192
ALDBSSCT0000009262	ALDBSSCG0000005645	-	chr6:25450793-25452092	1.59803	0.510077	1.64751	0.0071	0.0476177
ENSSSCT00000035867	ENSSSCG00000007146	SIGLEC1	chr17:36328313-36349591	3.83657	0.891751	2.1051	5e-05	0.000962999
ALDBSSCT0000002312	ALDBSSCG0000001396	-	chr12:62923767-62926303	1.69121	0.709205	1.25378	0.0045	0.0342518
ALDBSSCT0000010554	ALDBSSCG0000006402	-	chr8:89563439-89578551	1.95779	1.04081	0.911518	0.001	0.0109841
LNC_001115	XLOC_060929	-	chr4:97450958-97459135	0.995037	0.41797	1.25135	0.0061	0.042646
LNC_000244	XLOC_013733	-	chr1:2968827-2973997	1.52618	0.650668	1.22993	0.0005	0.0063879
ALDBSSCT0000002102	ALDBSSCG0000001264	-	chr11:87014584-87016789	13.3673	6.78607	0.978064	0.0002	0.00307929
ALDBSSCT0000003852	ALDBSSCG0000002314	-	chr14:33958083-33965672	1.11294	0.126745	3.13438	0.0003	0.00426167
ALDBSSCT0000010453	ALDBSSCG0000006351	-	chr8:43012457-43015612	1.07322	0.441222	1.28237	0.00155	0.01535
LNC_001325	XLOC_071778	-	chr6:63349627-63355077	3.64861	1.64472	1.1495	5e-05	0.000962999
ALDBSSCT0000005953	ALDBSSCG0000003638	-	chr2:92234522-92246036	0.464247	1.88064	-2.01826	0.00015	0.00244291
ALDBSSCT0000006765	ALDBSSCG0000004132	-	chr3:80337099-80339281	1.71219	0.480233	1.83404	0.00755	0.049751
LNC_001224	XLOC_065974	-	chr5:109560371-109627634	0.889435	0.334802	1.40958	0.0004	0.00535566
LNC_001505	XLOC_083002	-	chr9:78815071-78835847	0.608379	0.309004	0.977346	0.00155	0.01535
LNC_001502	XLOC_082689	-	chr9:52729867-52742539	0.637931	0.362616	0.814958	0.0072	0.0481215
LNC_000364	XLOC_021096	-	chr1:306144847-306149602	2.16841	0.919185	1.23821	5e-05	0.000962999
LNC_000363	XLOC_021080	-	chr1:304064427-304081760	3.81496	1.62637	1.23001	5e-05	0.000962999
LNC_001285	XLOC_069236	-	chr6:85468939-85484991	1.62841	0.751969	1.11472	5e-05	0.000962999
LNC_001289	XLOC_069333	-	chr6:92232348-92240642	0.688176	3.29746	-2.2605	0.00215	0.0197012
ENSSSCT00000033304	ENSSSCG00000015579	PTGS2	chr9:140251517-140260362	2.14432	0.92288	1.2163	0.00025	0.00368188
LNC_000449	XLOC_025913	-	chr11:50743986-50792651	1.37462	0.744287	0.885098	0.0064	0.0442068
ALDBSSCT0000007692	ALDBSSCG0000004671	-	chr4:119863676-119875288	8.68669	4.16437	1.06071	0.0003	0.00426167
LNC_000055	XLOC_002348	-	GL893191.2:218004-221555	4.48031	2.63356	0.766585	0.00375	0.0299
ALDBSSCT0000000570	ALDBSSCG0000000339	-	chr1:308642107-308643667	1.39598	0.418294	1.73869	0.0015	0.0149758
ALDBSSCT0000004682	ALDBSSCG0000002851	-	chr16:4209086-4210914	1.4298	0.53566	1.41643	0.00165	0.0161095
ALDBSSCT0000004044	ALDBSSCG0000002442	-	chr14:125215108-125220107	0.895269	0.191287	2.22658	5e-05	0.000962999
LNC_001333	XLOC_072778	-	chr6:135715883-135725225	0.724452	0.380456	0.929161	0.00335	0.0274754
LNC_001332	XLOC_072724	-	chr6:131476435-131542539	0.9167	0.113208	3.01747	0.0056	0.040168
LNC_001337	XLOC_072949	-	chr6:141016337-141072976	0.84897	0.448895	0.919337	0.00535	0.0388225
LNC_001460	XLOC_080446	-	chr8:71747308-71807377	2.46682	1.03133	1.25815	0.0002	0.00307929
LNC_001464	XLOC_080506	-	chr8:74073663-74082888	6.55001	3.20727	1.03015	0.00205	0.019002
ALDBSSCT0000010075	ALDBSSCG0000006133	-	chr7:20960902-20962153	2.97402	0.78335	1.92468	5e-05	0.000962999
ALDBSSCT0000002670	ALDBSSCG0000001620	-	chr13:72547826-72556462	0	0.621724	#NAME?	0.004	0.0313608
ALDBSSCT0000010893	ALDBSSCG0000006600	-	chr8:75349972-75353117	6.95928	4.10513	0.761509	0.00395	0.0310612
LNC_000565	XLOC_031243	-	chr13:139436403-139474027	1.85838	0.703701	1.40101	5e-05	0.000962999
ALDBSSCT0000008407	ALDBSSCG0000005106	-	chr5:86263828-86268052	1.54387	0.719284	1.10192	0.00315	0.0262062
ALDBSSCT0000008403	ALDBSSCG0000005104	-	chr5:86209539-86234219	4.0347	2.07574	0.958832	0.00395	0.0310612
LNC_000289	XLOC_016094	-	chr1:200249365-200258975	0.894752	0.421399	1.0863	0.00025	0.00368188
LNC_000847	XLOC_048205	-	chr18:14860455-14880354	6.30183	3.06134	1.04161	0.0001	0.00174319
LNC_001001	XLOC_057040	-	chr3:106167296-106174196	5.41812	3.0379	0.834716	0.00085	0.00966213
LNC_001004	XLOC_057293	-	chr3:122117628-122123099	1.28197	0.537582	1.2538	0.00015	0.00244291
ALDBSSCT0000006641	ALDBSSCG0000004062	-	chr3:38882296-38884454	2.77959	0.771438	1.84925	0.00295	0.0249649
ALDBSSCT0000007275	ALDBSSCG0000004409	-	chr3:100889355-100906449	2.6456	1.02034	1.37455	0.0007	0.00830682
LNC_000737	XLOC_042440	-	chr15:22524383-22544911	1.25318	0.641373	0.966354	0.00045	0.00588315
ALDBSSCT0000001157	ALDBSSCG0000000716	-	chr10:22597134-22603060	10.7785	6.95365	0.632319	0.0068	0.0462024
LNC_001386	XLOC_076666	-	chr7:60536202-60539199	2.1397	1.13705	0.91212	0.0045	0.0342518
LNC_001085	XLOC_059871	-	chr4:6733822-6767681	0.585014	0.234479	1.31901	0.00025	0.00368188
LNC_001087	XLOC_059944	-	chr4:10514242-10527949	4.88825	1.98498	1.30019	5e-05	0.000962999
LNC_001088	XLOC_059959	-	chr4:10740096-10746314	5.86152	2.10178	1.47966	5e-05	0.000962999
ALDBSSCT0000004232	ALDBSSCG0000002562	-	chr15:84356703-84365762	17.8255	7.66102	1.21833	5e-05	0.000962999
ALDBSSCT0000005618	ALDBSSCG0000003401	-	chr18:3054013-3057893	0.190768	0.714966	-1.90606	0.00205	0.019002
LNC_000212	XLOC_012444	-	JH118670.1:88987-93849	1.42678	0.727795	0.971159	0.00235	0.0210651
LNC_000211	XLOC_012185	-	JH118613.1:137877-143025	2.51607	1.12415	1.16234	0.003	0.0252734
LNC_000876	XLOC_049621	-	chr18:47457026-47458685	1.1974	0.458061	1.3863	0.0056	0.040168
LNC_001375	XLOC_075931	-	chr7:20982335-20990181	3.40242	1.09068	1.64133	5e-05	0.000962999
LNC_000606	XLOC_033991	-	chr13:116733806-116758621	0.459474	1.21275	-1.40023	5e-05	0.000962999
LNC_001231	XLOC_066302	-	chr5:16773206-16775355	4.29359	1.52976	1.48888	5e-05	0.000962999
LNC_001234	XLOC_066526	-	chr5:30037855-30053085	0.861325	0.465606	0.887446	0.0016	0.0157343
LNC_001235	XLOC_066677	-	chr5:43366683-43368775	5.07355	2.19104	1.21138	0.00655	0.0449514
LNC_000183	XLOC_010510	-	GL896340.1:6291-7457	8.67335	3.10506	1.48197	5e-05	0.000962999
ALDBSSCT0000009479	ALDBSSCG0000005780	-	chr6:97634442-97650721	3.27046	6.24647	-0.933546	0.0013	0.0134755
LNC_001581	XLOC_086385	-	chr9:137151765-137167030	1.47294	0.501259	1.55507	5e-05	0.000962999
LNC_000090	XLOC_005189	-	GL894173.1:9847-12419	5.89712	1.96014	1.58905	5e-05	0.000962999
LNC_000097	XLOC_005575	-	GL894290.1:16478-54431	4.47849	1.21081	1.88704	5e-05	0.000962999
LNC_001453	XLOC_080185	-	chr8:41684023-41705163	1.27079	0.645984	0.976152	0.0003	0.00426167
LNC_001451	XLOC_080172	-	chr8:40765552-40777003	1.3486	0.509554	1.40415	5e-05	0.000962999
LNC_001455	XLOC_080275	-	chr8:56985287-56986012	4.83129	1.0883	2.15034	0.0067	0.0456908
LNC_000414	XLOC_023914	-	chr10:71359519-71360810	3.36957	1.04609	1.68756	0.00015	0.00244291
LNC_000413	XLOC_023908	-	chr10:71213990-71223744	1.65411	0.796644	1.05405	0.00015	0.00244291
LNC_000412	XLOC_023885	-	chr10:71072844-71076081	7.17741	4.37201	0.715166	0.0063	0.0436936
ALDBSSCT0000002270	ALDBSSCG0000001371	-	chr12:51638732-51641510	2.41528	1.05458	1.19552	0.0006	0.00735528
ALDBSSCT0000002490	ALDBSSCG0000001507	-	chr12:54522699-54534746	0.736997	0.35535	1.05242	0.0074	0.0490539
LNC_000104	XLOC_005813	-	GL894420.1:48203-52897	1.17372	0.541097	1.11712	0.0016	0.0157343
ALDBSSCT0000000296	ALDBSSCG0000000170	-	chr1:144391088-144393684	2.87702	1.19921	1.26249	0.0004	0.00535566
LNC_000932	XLOC_052858	-	chr2:5922542-5934216	22.88	4.40504	2.37686	5e-05	0.000962999
LNC_000933	XLOC_052858	-	chr2:5922542-5934216	16.5255	3.46027	2.25574	0.00015	0.00244291
LNC_000931	XLOC_052831	-	chr2:5335635-5348820	1.88311	0.65911	1.51453	5e-05	0.000962999
ALDBSSCT0000006617	ALDBSSCG0000004046	-	chr3:31893686-31897519	0.76797	0.229145	1.74479	0.00735	0.0488069
LNC_000498	XLOC_027865	-	chr12:5808600-5813815	1.45037	0.734536	0.98152	0.00165	0.0161095
LNC_000495	XLOC_027816	-	chr12:2526229-2548388	0.580399	0.213025	1.44603	0.0055	0.0396409
LNC_000496	XLOC_027816	-	chr12:2526229-2548388	0.8444	0.189009	2.15947	5e-05	0.000962999
LNC_000493	XLOC_027692	-	chr12:61316546-61323070	0.600376	0.202985	1.56449	0.0002	0.00307929
LNC_001173	XLOC_062909	-	chr4:82823462-82841941	5.60326	2.30403	1.28211	5e-05	0.000962999
ALDBSSCT0000006510	ALDBSSCG0000003978	-	chr2:157383170-157384842	25.403	13.9163	0.868225	0.00115	0.0122469
ALDBSSCT0000005374	ALDBSSCG0000003251	-	chr17:54296975-54306568	3.56745	1.77719	1.00529	0.00045	0.00588315
ALDBSSCT0000011542	ALDBSSCG0000007007	-	chr9:50679327-50680252	16.8077	31.0779	-0.886765	0.0055	0.0396409
LNC_000513	XLOC_028338	-	chr12:34579121-34601243	0.762942	0.33225	1.19931	5e-05	0.000962999
LNC_000515	XLOC_028456	-	chr12:38469630-38471698	1.56275	0.448491	1.80093	5e-05	0.000962999
LNC_000516	XLOC_028458	-	chr12:38481317-38483556	3.09656	0.871296	1.82943	5e-05	0.000962999
LNC_000891	XLOC_050598	-	chr2:49422550-49430971	1.34386	0.526362	1.35226	5e-05	0.000962999
LNC_001073	XLOC_059680	-	chr3:135409458-135430498	1.17418	0.546929	1.10223	5e-05	0.000962999
LNC_001075	XLOC_059700	-	chr3:137619810-137625885	1.67912	0.618585	1.44066	0.0001	0.00174319
ALDBSSCT0000008555	ALDBSSCG0000005204	-	chr5:37029493-37096523	3.31157	1.49893	1.14358	0.0013	0.0134755
LNC_001390	XLOC_076977	-	chr7:79325037-79333325	0.594661	0.105218	2.49868	0.0039	0.0307587
ALDBSSCT0000011086	ALDBSSCG0000006728	-	chr9:11160673-11171114	13.1905	35.5458	-1.43018	0.0001	0.00174319
ALDBSSCT0000011084	ALDBSSCG0000006726	-	chr9:10966569-10971281	7.41829	15.1878	-1.03376	0.0055	0.0396409
LNC_000222	XLOC_013105	-	JH118841.1:146764-152934	1.19423	0.473521	1.33458	0.0001	0.00174319
LNC_000918	XLOC_051974	-	chr2:125337106-125346154	1.0566	0.525791	1.00687	0.0006	0.00735528
LNC_000919	XLOC_051975	-	chr2:125346365-125350281	1.347	0.639951	1.07372	0.002	0.0186509
LNC_000884	XLOC_049793	-	chr18:59071997-59087130	27.1289	6.44318	2.07399	5e-05	0.000962999
LNC_000593	XLOC_032961	-	chr13:52173290-52192205	4.45671	1.69127	1.39787	5e-05	0.000962999
LNC_000594	XLOC_033062	-	chr13:55920963-55934521	1.898	0.769943	1.30165	5e-05	0.000962999
LNC_000598	XLOC_033185	-	chr13:60548806-60595544	2.47075	1.46064	0.758353	0.00185	0.0175755
LNC_001349	XLOC_074115	-	chr7:28109722-28111701	51.7376	28.8196	0.844166	0.0007	0.00830682
LNC_001343	XLOC_073636	-	chr7:7654998-7667556	4.38351	2.15082	1.0272	0.00505	0.0372038
LNC_001340	XLOC_073526	-	chr7:4478212-4525057	1.85425	0.812249	1.19084	5e-05	0.000962999
ALDBSSCT0000004622	ALDBSSCG0000002811	-	chr15:140146924-140148258	4.56959	1.99363	1.19667	0.00085	0.00966213
LNC_000380	XLOC_022037	-	chr10:51863051-51882395	4.53616	1.71517	1.40312	5e-05	0.000962999
LNC_000382	XLOC_022225	-	chr10:59387348-59391095	1.26486	0.52363	1.27236	0.0006	0.00735528
LNC_000384	XLOC_022265	-	chr10:63668347-63671076	1.01489	0.211015	2.2659	0.0003	0.00426167
LNC_000389	XLOC_022481	-	chr10:73077072-73086924	0.902837	0.236264	1.93406	0.00055	0.00688239
LNC_000990	XLOC_056692	-	chr3:77536209-77546368	0.987376	0.538514	0.874617	0.00265	0.0230344
LNC_001391	XLOC_076994	-	chr7:79375921-79437552	1.39197	0.566528	1.29691	0.0023	0.0207217
LNC_001480	XLOC_081560	-	chr8:138261255-138267231	5.61964	3.12945	0.844569	0.0005	0.0063879
LNC_001488	XLOC_081992	-	chr9:8901752-8917874	2.31451	1.1374	1.02497	0.0001	0.00174319
LNC_000468	XLOC_026828	-	chr12:22518017-22523258	2.17046	1.15672	0.907959	0.0049	0.0364028
LNC_000469	XLOC_026869	-	chr12:24199641-24203511	0.762819	0.167201	2.18976	0.00115	0.0122469
LNC_000462	XLOC_026585	-	chr12:13297474-13298880	8.95418	3.98476	1.16807	0.00015	0.00244291
ALDBSSCT0000004326	ALDBSSCG0000002618	-	chr15:133508195-133509100	10.7421	6.0101	0.837818	0.00755	0.049751
LNC_000654	XLOC_036645	-	chr14:82499340-82517898	2.09215	0.967227	1.11306	0.0064	0.0442068
LNC_001267	XLOC_067858	-	chr6:12432409-12472966	0.6571	0.208389	1.65683	0.00305	0.0255801
LNC_000133	XLOC_006856	-	GL894799.1:10037-25100	1.82469	0.692284	1.39822	5e-05	0.000962999
LNC_000134	XLOC_006875	-	GL894800.1:1467-17478	0.782286	0.230227	1.76464	0.00035	0.00481525
ALDBSSCT0000008379	ALDBSSCG0000005091	-	chr5:78998330-79090876	30.1578	17.2518	0.805785	0.00105	0.0114137
LNC_001201	XLOC_064814	-	chr5:45582692-45597524	0.603696	0.251244	1.26473	0.0016	0.0157343
ALDBSSCT0000010092	ALDBSSCG0000006144	-	chr7:26691564-26694519	5.57406	2.36681	1.23579	5e-05	0.000962999
LNC_001188	XLOC_063864	-	chr4:138737983-138748379	3.844	1.30328	1.56046	5e-05	0.000962999
ALDBSSCT0000000192	ALDBSSCG0000000108	-	chr1:86970482-86974649	4.72894	1.80037	1.39322	5e-05	0.000962999
ALDBSSCT0000010257	ALDBSSCG0000006236	-	chr7:94153845-94179734	2.53431	0	inf	0.00145	0.0145878
ENSSSCT00000035481	ENSSSCG00000030916	CH242-136A20.1	chr7:106551500-106552738	3.16058	1.56237	1.01646	0.00645	0.0444561
LNC_001399	XLOC_077626	-	chr7:123979462-123980808	2.94532	0.475756	2.63013	5e-05	0.000962999
ALDBSSCT0000008287	ALDBSSCG0000005032	-	chr5:22948749-22950461	4.30488	1.17424	1.87425	0.0037	0.02961
LNC_000861	XLOC_048859	-	chr18:59858210-59871796	2.37007	1.12233	1.07843	5e-05	0.000962999
ALDBSSCT0000003942	ALDBSSCG0000002374	-	chr14:66515033-66519276	0.619679	1.60234	-1.37059	0.001	0.0109841
LNC_000273	XLOC_015066	-	chr1:118033859-118037436	0.610234	0.212656	1.52084	0.0019	0.0179478
LNC_000276	XLOC_015126	-	chr1:122524984-122569103	1.36369	0.822002	0.730305	0.00185	0.0175755
ALDBSSCT0000011872	ALDBSSCG0000007218	-	JH118724.1:89267-94343	5.84988	2.96608	0.979852	0.00025	0.00368188
ALDBSSCT0000005463	ALDBSSCG0000003312	-	chr18:14792269-14794714	23.7555	4.41209	2.42873	5e-05	0.000962999
LNC_001311	XLOC_070740	-	chr6:11795018-11798406	0.616397	0.105613	2.54508	0.00035	0.00481525
ALDBSSCT0000002467	ALDBSSCG0000001492	-	chr12:45987347-45989025	11.4118	4.3745	1.38333	0.00015	0.00244291
ALDBSSCT0000011245	ALDBSSCG0000006829	-	chr9:74390608-74393783	6.99605	3.89478	0.844999	0.00275	0.0236695
ALDBSSCT0000005630	ALDBSSCG0000003411	-	chr18:5727383-5783561	0.866114	0.177447	2.28717	5e-05	0.000962999
LNC_000947	XLOC_053774	-	chr2:58574506-58584449	0.892089	0.371339	1.26445	0.00015	0.00244291
LNC_000944	XLOC_053529	-	chr2:47755481-47790974	0.662789	0.268045	1.30607	0.00425	0.0328133
ALDBSSCT0000009694	ALDBSSCG0000005917	-	chr7:28698830-28699181	283.618	76.4981	1.89045	0.0021	0.019365
LNC_000278	XLOC_015200	-	chr1:125424056-125432012	3.02239	1.83306	0.721436	0.0069	0.0466832
ALDBSSCT0000011524	ALDBSSCG0000007002	-	chr9:46852303-46890768	2.74838	1.51485	0.859403	0.0004	0.00535566
ALDBSSCT0000011057	ALDBSSCG0000006712	-	chr9:7069078-7075060	0	2.07941	#NAME?	0.00135	0.0138413
ALDBSSCT0000003089	ALDBSSCG0000001856	-	chr13:29409656-29478620	26.0764	43.4367	-0.736169	0.00445	0.033962
ALDBSSCT0000009154	ALDBSSCG0000005582	-	chr6:151422252-151424051	6.84194	16.823	-1.29796	5e-05	0.000962999
ALDBSSCT0000003339	ALDBSSCG0000002009	-	chr13:157173774-157175427	5.71102	3.05432	0.902896	0.00455	0.0345227
LNC_001470	XLOC_080925	-	chr8:107772108-107784297	0.654109	0.315645	1.05123	0.0009	0.0101095
LNC_001472	XLOC_081064	-	chr8:118227085-118231224	2.93415	1.47894	0.98838	0.0009	0.0101095
LNC_001479	XLOC_081556	-	chr8:138245732-138251395	4.14181	2.05357	1.01213	0.0001	0.00174319
LNC_000433	XLOC_024989	-	chr11:71891982-71901382	0.708307	0.228779	1.63042	0.0001	0.00174319
LNC_000579	XLOC_032311	-	chr13:18723725-18730387	3.69681	1.51323	1.28864	5e-05	0.000962999
LNC_000577	XLOC_032258	-	chr13:12533704-12816305	2.08351	0.928708	1.16572	5e-05	0.000962999
LNC_000254	XLOC_013954	-	chr1:13766151-13775981	1.78618	0.724975	1.30087	5e-05	0.000962999
ALDBSSCT0000008431	ALDBSSCG0000005118	-	chr5:94008787-94023092	1.55605	0.518577	1.58525	0.00025	0.00368188
ALDBSSCT0000008432	ALDBSSCG0000005118	-	chr5:94008787-94023092	0.740321	0.189383	1.96685	5e-05	0.000962999
ALDBSSCT0000002257	ALDBSSCG0000001359	-	chr12:44151632-44153461	4.58012	2.04806	1.16113	0.00065	0.00784192
ALDBSSCT0000007018	ALDBSSCG0000004267	-	chr3:10914325-10921517	1.17864	2.60866	-1.14618	0.0024	0.0214077
LNC_000103	XLOC_005792	-	GL894420.1:1328-5753	0.881611	0.438317	1.00817	0.0072	0.0481215
ALDBSSCT0000000705	ALDBSSCG0000000419	-	chr1:40968873-40973251	0.654768	0.203989	1.6825	0.0038	0.0301925
LNC_000837	XLOC_047811	-	chr17:55470783-55477460	3.21114	1.51501	1.08376	5e-05	0.000962999
ALDBSSCT0000003003	ALDBSSCG0000001800	-	chr13:208453601-208456395	5.48031	2.58224	1.08564	0.00015	0.00244291
LNC_000709	XLOC_040025	-	chr14:148960957-148966041	2.05453	0.735728	1.48157	5e-05	0.000962999
LNC_000708	XLOC_040015	-	chr14:148219518-148260182	2.28098	1.18945	0.939359	0.0005	0.0063879
LNC_000703	XLOC_039824	-	chr14:136167271-136171381	6.28404	2.65575	1.24257	0.0005	0.0063879
LNC_001158	XLOC_062055	-	chr4:12643526-12732532	1.21571	0.503481	1.27179	5e-05	0.000962999
ALDBSSCT0000011846	ALDBSSCG0000007195	-	GL896152.2:24064-25471	4.24073	1.63128	1.37831	0.0002	0.00307929
LNC_000098	XLOC_005575	-	GL894290.1:16478-54431	2.54416	0.798416	1.67198	0.00215	0.0197012
LNC_001093	XLOC_060106	-	chr4:21891807-21904916	31.686	11.849	1.41908	5e-05	0.000962999
LNC_001099	XLOC_060280	-	chr4:38738905-38758859	1.29915	0.555894	1.22468	5e-05	0.000962999
ALDBSSCT0000008940	ALDBSSCG0000005470	-	chr6:76018319-76025834	69.1071	34.0432	1.02147	0.0006	0.00735528
LNC_000321	XLOC_018224	-	chr1:60429543-60444252	0.676466	0.350961	0.946707	0.0062	0.0431662
LNC_000329	XLOC_018642	-	chr1:91696269-91716971	1.09181	0.353134	1.62843	5e-05	0.000962999
ALDBSSCT0000006152	ALDBSSCG0000003760	-	chr2:5934246-5945085	96.247	52.5725	0.872433	0.0022	0.0200365
LNC_000207	XLOC_011273	-	GL896524.1:14781-16654	1.85391	0.722098	1.3603	0.0012	0.0126668
LNC_000208	XLOC_011413	-	JH118425.1:54455-56557	6.35374	2.67263	1.24934	5e-05	0.000962999
LNC_000908	XLOC_051702	-	chr2:109080243-109102275	1.09746	0.433327	1.34064	0.0001	0.00174319
LNC_001361	XLOC_074895	-	chr7:83558649-83563414	0.74122	0.315824	1.23078	0.0015	0.0149758
LNC_001363	XLOC_075120	-	chr7:98541859-98555378	0.80301	0.119407	2.74953	5e-05	0.000962999
ALDBSSCT0000001885	ALDBSSCG0000001141	-	chr11:6809062-6819245	2.35371	1.20846	0.961767	0.00695	0.0469161
ALDBSSCT0000009393	ALDBSSCG0000005727	-	chr6:62967915-62978408	84.8203	43.1409	0.975355	0.00155	0.01535
ALDBSSCT0000009394	ALDBSSCG0000005728	-	chr6:63340089-63342611	2.41226	0.887217	1.44303	0.0001	0.00174319
ALDBSSCT0000009643	ALDBSSCG0000005884	-	chr7:9955763-9968662	3.66679	1.74311	1.07285	0.0022	0.0200365
ALDBSSCT0000002772	ALDBSSCG0000001682	-	chr13:116765152-116766765	0.347789	1.2698	-1.86831	0.00165	0.0161095
ALDBSSCT0000005208	ALDBSSCG0000003144	-	chr17:56527693-56538502	0.679885	0.209234	1.70017	0.0026	0.0227112
LNC_001543	XLOC_084397	-	chr9:11108044-11110190	0.936824	0.228908	2.03301	0.00185	0.0175755
LNC_001545	XLOC_084766	-	chr9:29559642-29561928	3.56203	1.1281	1.65881	5e-05	0.000962999
LNC_001546	XLOC_084834	-	chr9:32186348-32187796	1.72126	0.778931	1.1439	0.00655	0.0449514
LNC_001547	XLOC_084845	-	chr9:32219492-32223752	2.42084	0.993535	1.28487	5e-05	0.000962999
LNC_000632	XLOC_035375	-	chr14:7122879-7128723	2.63772	1.28404	1.0386	0.00075	0.00877277
LNC_000639	XLOC_035814	-	chr14:38481007-38486463	5.02723	3.16059	0.669567	0.00725	0.0483576
ALDBSSCT0000003304	ALDBSSCG0000001986	-	chr13:141254267-141257694	53.7887	7.38068	2.86548	0.0002	0.00307929
LNC_000404	XLOC_023236	-	chr10:29179164-29185035	0.564264	0.28249	0.99817	0.0076	0.0499696
LNC_000403	XLOC_023171	-	chr10:25068897-25075605	2.55381	1.24634	1.03496	0.00015	0.00244291
LNC_000400	XLOC_023108	-	chr10:21096716-21568719	2.17682	0.984486	1.14478	0.0004	0.00535566
ALDBSSCT0000001568	ALDBSSCG0000000957	-	chr10:66550355-66552942	2.11252	0.883415	1.2578	0.00055	0.00688239
LNC_000675	XLOC_037965	-	chr14:22090351-22103625	1.27729	0.653021	0.967884	0.0013	0.0134755
LNC_001249	XLOC_067336	-	chr5:89425197-89442469	0.73231	0.275405	1.4109	0.00635	0.0439637
LNC_000807	XLOC_045746	-	chr16:60121932-60160754	1.74335	0.910323	0.937408	0.0003	0.00426167
ALDBSSCT0000008352	ALDBSSCG0000005069	-	chr5:64777291-64804282	1.98426	1.05196	0.915515	0.0049	0.0364028
LNC_000486	XLOC_027431	-	chr12:51057705-51065049	0.415003	0.80377	-0.953659	0.00365	0.0293055
LNC_001163	XLOC_062536	-	chr4:43626027-43632690	5.06531	13.0384	-1.36404	0.0072	0.0481215
ALDBSSCT0000003338	ALDBSSCG0000002008	-	chr13:156324154-156328974	9.54831	19.2635	-1.01255	0.00035	0.00481525
LNC_001187	XLOC_063836	-	chr4:135933219-135951917	1.27112	0.446379	1.50975	5e-05	0.000962999
ALDBSSCT0000003754	ALDBSSCG0000002250	-	chr14:132405826-132406780	3.40758	1.19833	1.50772	0.0013	0.0134755
ALDBSSCT0000010172	ALDBSSCG0000006195	-	chr7:60624570-60647062	9.91134	5.71163	0.795179	0.0067	0.0456908
LNC_000882	XLOC_049734	-	chr18:55291024-55304078	0.6648	0.368106	0.852798	0.00475	0.0355692
LNC_000881	XLOC_049713	-	chr18:53392396-53422408	0.646215	0.158635	2.0263	5e-05	0.000962999
ALDBSSCT0000008939	ALDBSSCG0000005469	-	chr6:76014213-76018041	67.1866	33.5946	0.999945	0.00085	0.00966213
LNC_001596	XLOC_087989	-	chrX:116166319-116231451	9.26686	4.43337	1.06368	0.0001	0.00174319
ALDBSSCT0000004271	ALDBSSCG0000002586	-	chr15:107672649-107714888	2.31858	0.907868	1.35269	0.00115	0.0122469
ALDBSSCT0000006688	ALDBSSCG0000004086	-	chr3:46620778-46816753	3.06479	1.81084	0.759127	0.00535	0.0388225
ALDBSSCT0000002306	ALDBSSCG0000001390	-	chr12:61928645-61933739	0.892989	0.365461	1.28893	0.0007	0.00830682
ALDBSSCT0000000164	ALDBSSCG0000000099	-	chr1:81720999-81726044	3.78103	9.14506	-1.27421	0.00015	0.00244291
LNC_000921	XLOC_052235	-	chr2:140131855-140132809	4.31032	1.44181	1.57992	0.0002	0.00307929
LNC_000920	XLOC_052074	-	chr2:129860627-129938036	0.599605	0.22768	1.39701	0.00095	0.0105581
LNC_000923	XLOC_052263	-	chr2:140282416-140286987	1.24466	0.409161	1.60501	5e-05	0.000962999
LNC_000922	XLOC_052254	-	chr2:140225706-140228819	7.23492	1.99904	1.85567	5e-05	0.000962999
LNC_000927	XLOC_052557	-	chr2:151008317-151019347	0.854824	0.331505	1.3666	5e-05	0.000962999
ALDBSSCT0000009949	ALDBSSCG0000006056	-	chr7:123823374-123849245	14.7594	5.37669	1.45685	0.00055	0.00688239
ALDBSSCT0000003842	ALDBSSCG0000002309	-	chr14:30728125-30729184	3.23712	6.56857	-1.02087	0.0046	0.0348007
ALDBSSCT0000005444	ALDBSSCG0000003296	-	chr18:6671948-6676963	2.91076	1.24514	1.22509	0.00125	0.0130696
LNC_000269	XLOC_014843	-	chr1:87026613-87037808	0.9142	0.476597	0.939739	0.00255	0.0223849
LNC_001519	XLOC_083707	-	chr9:131305865-131312481	0.912527	0.426522	1.09725	0.00275	0.0236695
LNC_000391	XLOC_022597	-	chr10:75812543-75815210	1.21525	0.519894	1.22496	0.0026	0.0227112
ALDBSSCT0000005285	ALDBSSCG0000003195	-	chr17:13447509-13448236	0.817326	0	inf	0.0006	0.00735528
ALDBSSCT0000008384	ALDBSSCG0000005096	-	chr5:80791829-80798490	1.65239	0.801013	1.04466	0.0064	0.0442068
ALDBSSCT0000002525	ALDBSSCG0000001527	-	chr12:60857278-60869610	4.03372	1.91542	1.07445	0.0011	0.0118238
LNC_000450	XLOC_025970	-	chr11:52489239-52493112	8.87346	5.4302	0.708492	0.00395	0.0310612
LNC_001244	XLOC_067247	-	chr5:81424066-81424832	0.317062	2.26023	-2.83363	0.0058	0.0411393
ALDBSSCT0000002233	ALDBSSCG0000001341	-	chr12:35290307-35295411	2.28141	0.899253	1.34313	5e-05	0.000962999
ALDBSSCT0000002235	ALDBSSCG0000001343	-	chr12:36177550-36181774	9.14799	14.4989	-0.664418	0.00745	0.0492815
ALDBSSCT0000005274	ALDBSSCG0000003184	-	chr17:6259654-6268542	3.01034	1.88672	0.674044	0.00645	0.0444561
LNC_001274	XLOC_068043	-	chr6:28489418-28529645	2.3159	1.28903	0.845283	0.0005	0.0063879
LNC_001273	XLOC_068031	-	chr6:28329921-28346163	2.05378	1.17815	0.801761	0.00135	0.0138413
LNC_000806	XLOC_045739	-	chr16:60099124-60101159	0.888468	0.310662	1.51597	0.0034	0.0277882
ALDBSSCT0000011077	ALDBSSCG0000006721	-	chr9:10099105-10103058	6.66563	3.82907	0.799746	0.0025	0.0220709
LNC_001413	XLOC_078366	-	chr8:33079700-33084911	2.57983	0.795805	1.69679	0.00015	0.00244291
ALDBSSCT0000010064	ALDBSSCG0000006124	-	chr7:14391259-14416686	3.2186	1.131	1.50883	0.00015	0.00244291
ALDBSSCT0000011335	ALDBSSCG0000006883	-	chr9:132499523-132502190	1.53517	0.262806	2.54632	0.00565	0.0404139
ALDBSSCT0000011336	ALDBSSCG0000006884	-	chr9:132505158-132507510	1.38034	0.211695	2.70496	5e-05	0.000962999
ALDBSSCT0000002648	ALDBSSCG0000001610	-	chr13:60043649-60044552	3.5489	0	inf	0.0017	0.0164847
ENSSSCT00000033557	ENSSSCG00000030871	CU582909.1	chr4:17429473-17517473	16.1582	7.87902	1.03617	0.00035	0.00481525
ALDBSSCT0000010886	ALDBSSCG0000006595	-	chr8:73273480-73320571	0.872396	0.421181	1.05054	0.0038	0.0301925
LNC_001602	XLOC_088631	-	chrX:45377509-45384746	3.3399	0.509679	2.71214	5e-05	0.000962999
LNC_000556	XLOC_030416	-	chr13:91111741-91116815	4.25626	2.0002	1.08944	5e-05	0.000962999
LNC_000551	XLOC_029951	-	chr13:56321937-56341417	3.39629	1.6557	1.03652	5e-05	0.000962999
ALDBSSCT0000011585	ALDBSSCG0000007034	-	chr9:74619622-74620853	6.90779	0.841178	3.03774	0.00095	0.0105581
LNC_000855	XLOC_048522	-	chr18:40264077-40270878	0.793892	0.257463	1.62458	0.00015	0.00244291
LNC_000857	XLOC_048662	-	chr18:47799872-47821787	5.3326	2.16846	1.29817	5e-05	0.000962999
LNC_000853	XLOC_048470	-	chr18:37381297-37489340	3.01032	1.34981	1.15716	5e-05	0.000962999
LNC_001038	XLOC_058389	-	chr3:43671974-43676017	1.06487	0.498682	1.09448	0.00265	0.0230344
ALDBSSCT0000004247	ALDBSSCG0000002574	-	chr15:92467599-92470041	12.3571	25.1625	-1.02593	0.00055	0.00688239
LNC_000727	XLOC_041860	-	chr15:142092092-142097193	2.4128	1.22757	0.974905	0.00125	0.0130696
LNC_000726	XLOC_041817	-	chr15:138175143-138181047	3.96487	1.39635	1.50562	5e-05	0.000962999
LNC_001136	XLOC_061821	-	chr4:141915069-142011197	0.643896	0.266478	1.27281	0.00125	0.0130696
LNC_000263	XLOC_014474	-	chr1:48499810-48509980	0.91862	0.24283	1.91952	5e-05	0.000962999
LNC_000268	XLOC_014806	-	chr1:86117067-86121664	2.35925	1.06056	1.15351	0.0003	0.00426167
ALDBSSCT0000005473	ALDBSSCG0000003318	-	chr18:18854094-19023635	3.42902	0.885631	1.95302	5e-05	0.000962999
ALDBSSCT0000005474	ALDBSSCG0000003318	-	chr18:18854094-19023635	2.40532	0.954847	1.33289	0.0044	0.0336608
ALDBSSCT0000011475	ALDBSSCG0000006983	-	chr9:32373824-32375617	7.21335	2.99988	1.26576	5e-05	0.000962999
LNC_001302	XLOC_069970	-	chr6:134663768-134696784	5.24219	2.29996	1.18856	5e-05	0.000962999
ALDBSSCT0000000346	ALDBSSCG0000000207	-	chr1:179704450-179706225	8.18862	3.64703	1.1669	0.00015	0.00244291
LNC_000349	XLOC_019864	-	chr1:186622282-186634319	0.614125	0.289323	1.08585	0.0007	0.00830682
ALDBSSCT0000003608	ALDBSSCG0000002160	-	chr14:55592483-55640353	8.24079	5.07468	0.699467	0.0042	0.0325393
LNC_000954	XLOC_054610	-	chr2:117145442-117172468	1.22714	0.735782	0.737943	0.00325	0.0268432
ALDBSSCT0000007483	ALDBSSCG0000004537	-	chr4:21883403-21888554	34.8135	11.3796	1.6132	5e-05	0.000962999
ALDBSSCT0000007482	ALDBSSCG0000004536	-	chr4:21846599-21851209	28.1508	9.86862	1.51226	5e-05	0.000962999
ALDBSSCT0000011048	ALDBSSCG0000006705	-	chr9:3407677-3416160	55.6276	124.828	-1.16607	0.006	0.0421636
ALDBSSCT0000010056	ALDBSSCG0000006118	-	chr7:12995033-12997735	2.69088	1.1655	1.20712	0.0004	0.00535566
LNC_000424	XLOC_024365	-	chr11:13909059-13912157	0.780682	0.348484	1.16364	0.0057	0.0406667
ALDBSSCT0000001583	ALDBSSCG0000000968	-	chr10:71457450-71463453	0.921666	1.74252	-0.918861	0.00515	0.0377493
ALDBSSCT0000000231	ALDBSSCG0000000132	-	chr1:117332345-117334197	0.607899	2.26186	-1.89561	0.00055	0.00688239
ALDBSSCT0000007181	ALDBSSCG0000004365	-	chr3:62386002-62389308	6.86842	16.7682	-1.28768	0.00255	0.0223849
ALDBSSCT0000006589	ALDBSSCG0000004026	-	chr3:19790860-19791759	2.46182	0.885112	1.47579	0.0044	0.0336608
ALDBSSCT0000001911	ALDBSSCG0000001156	-	chr11:13843874-13847023	0.881164	0.305618	1.52768	0.00085	0.00966213
ALDBSSCT0000001912	ALDBSSCG0000001157	-	chr11:14257313-14259257	5.24889	2.37551	1.14378	0.0002	0.00307929
ALDBSSCT0000006043	ALDBSSCG0000003699	-	chr2:140258326-140267757	20.4779	9.04034	1.17962	0.0011	0.0118238
LNC_000820	XLOC_046443	-	chr17:32086432-32087536	3.01345	1.00254	1.58775	0.0005	0.0063879
ALDBSSCT0000007509	ALDBSSCG0000004555	-	chr4:39655148-39663978	1.11657	0.347473	1.6841	0.00435	0.033374
ALDBSSCT0000006661	ALDBSSCG0000004073	-	chr3:40681006-40683071	54.8843	154.036	-1.4888	5e-05	0.000962999
LNC_000713	XLOC_040166	-	chr15:8431175-8436057	2.68447	1.39877	0.940484	0.0006	0.00735528
ALDBSSCT0000001334	ALDBSSCG0000000813	-	chr10:71390160-71392350	5.3274	2.6734	0.994757	0.00405	0.0316657
LNC_000081	XLOC_004707	-	GL894015.1:8658-12544	5.24391	11.2094	-1.09599	0.00345	0.0281151
LNC_000785	XLOC_044766	-	chr16:70213395-70228533	3.21615	1.0191	1.65804	5e-05	0.000962999
LNC_000786	XLOC_044856	-	chr16:77475632-77486312	14.707	24.2194	-0.719657	0.0048	0.0358481
LNC_000951	XLOC_054335	-	chr2:88521511-88534356	0.775957	0.288949	1.42516	5e-05	0.000962999
LNC_000290	XLOC_016111	-	chr1:201795312-201814332	2.18539	1.08667	1.00797	0.0021	0.019365
LNC_001064	XLOC_059482	-	chr3:118002136-118022604	1.17269	0.587229	0.997829	0.0002	0.00307929
LNC_001060	XLOC_059316	-	chr3:102747836-102750319	1.26741	0.308891	2.03671	0.00075	0.00877277
ALDBSSCT0000005583	ALDBSSCG0000003377	-	chr18:55401733-55403082	2.44553	5.83148	-1.25371	0.00195	0.018293
LNC_000902	XLOC_051394	-	chr2:89133890-89138315	3.82429	1.25778	1.60432	5e-05	0.000962999
LNC_000581	XLOC_032347	-	chr13:23767246-23777169	0.914887	0.520506	0.813677	0.00595	0.04191
LNC_000580	XLOC_032340	-	chr13:23495224-23546119	0.982913	0.560622	0.810036	0.00255	0.0223849
LNC_000589	XLOC_032690	-	chr13:38984350-39033919	3.10557	1.80904	0.779632	0.00515	0.0377493
LNC_001358	XLOC_074765	-	chr7:79440554-79467978	6.515	3.17216	1.0383	5e-05	0.000962999
LNC_000001	XLOC_000394	-	GL892387.1:705-1725	16.432	6.44547	1.35015	0.0042	0.0325393
ALDBSSCT0000002295	ALDBSSCG0000001381	-	chr12:58106678-58109606	1.35785	0.451807	1.58754	0.0006	0.00735528
LNC_001573	XLOC_085827	-	chr9:101875397-101901533	0.726374	0.335481	1.11448	0.00135	0.0138413
LNC_000315	XLOC_017874	-	chr1:28370897-28435949	0.811014	0.233463	1.79653	0.0004	0.00535566
LNC_000989	XLOC_056683	-	chr3:77026515-77035515	1.84861	0.492196	1.90914	5e-05	0.000962999
LNC_000987	XLOC_056518	-	chr3:61699831-61703940	0.730323	0.17828	2.03439	0.0011	0.0118238
LNC_000473	XLOC_026964	-	chr12:32236798-32244866	5.90712	1.54994	1.93024	5e-05	0.000962999
LNC_000470	XLOC_026889	-	chr12:25038390-25046709	0.903713	0.474276	0.930138	0.0036	0.0290123
LNC_000477	XLOC_027125	-	chr12:41596480-41610071	3.30396	1.42211	1.21617	5e-05	0.000962999
LNC_000476	XLOC_027124	-	chr12:41586218-41595277	3.69446	1.9612	0.913623	0.0003	0.00426167
LNC_000474	XLOC_027106	-	chr12:40846481-40851846	1.06273	1.92961	-0.860544	0.00305	0.0255801
LNC_000479	XLOC_027230	-	chr12:45998590-46001020	1.42527	0.594161	1.26231	0.0018	0.0172238
ALDBSSCT0000003640	ALDBSSCG0000002179	-	chr14:72365228-72404386	0.253355	0.599281	-1.24207	0.0024	0.0214077
ALDBSSCT0000009842	ALDBSSCG0000005993	-	chr7:80975984-80978808	3.57629	1.86812	0.936873	0.00325	0.0268432
ALDBSSCT0000007366	ALDBSSCG0000004471	-	chr3:137665474-137665993	245.193	151.481	0.69478	0.0035	0.0284161
ALDBSSCT0000006016	ALDBSSCG0000003679	-	chr2:128555179-128559904	12.0732	3.47555	1.7965	0.0018	0.0172238
