# Supplementary material for: Genome-Wide Analysis of Long Noncoding RNAs in Porcine Intestine during Weaning Stress
Source: Int J Mol Sci. 2023 Mar 10;24(6):5343. doi: 10.3390/ijms24065343 (PMC10049174; doi:10.3390/ijms24065343)
Supplement: Supplementary file 1 [file ijms-24-05343-s001.zip › Supplementary Table S5.xlsx]

## Sheet: DElncRNAs in W7 vs. S7
Supplementary Table S5：Different expressed lncRNAs in W7 vs. S7
transcript_id	gene_id	gene_name	gene_location	W7_FPKM	S7_FPKM	log2(foldchange)	pvalue	qvalue
LNC_001195	XLOC_064169	-	chr5:6148931-6155070	0.166837	0.569098	-1.77024	0.00655	0.0449514
LNC_001190	XLOC_063932	-	chr4:139791462-139799200	0.381493	1.28053	-1.74702	0.0006	0.00735528
ENSSSCT00000034217	ENSSSCG00000008496	EIF2AK2	chr3:109622368-109667785	78.631	31.7357	1.30899	5e-05	0.000962999
ALDBSSCT0000011112	ALDBSSCG0000006746	-	chr9:25688801-25690368	1.53138	6.71487	-2.13253	5e-05	0.000962999
ALDBSSCT0000008478	ALDBSSCG0000005154	-	chr5:2162428-2167414	0.908092	2.39537	-1.39934	0.00115	0.0122469
ALDBSSCT0000009664	ALDBSSCG0000005898	-	chr7:17908767-18326695	0.395499	0.667949	-0.756063	0.007	0.0471525
LNC_000879	XLOC_049676	-	chr18:50390504-50397878	5.37138	8.38119	-0.641861	0.0061	0.042646
LNC_001057	XLOC_059251	-	chr3:101850767-101875096	0.666814	0.401445	0.732083	0.0058	0.0411393
ENSSSCT00000035867	ENSSSCG00000007146	SIGLEC1	chr17:36328313-36349591	1.8113	0.418294	2.11444	5e-05	0.000962999
LNC_000247	XLOC_013894	-	chr1:10261473-10309162	0.515622	1.2251	-1.24852	0.007	0.0471525
ALDBSSCT0000006772	ALDBSSCG0000004135	-	chr3:81505542-81544357	0.130303	0.566155	-2.11933	0.0025	0.0220709
ALDBSSCT0000005452	ALDBSSCG0000003302	-	chr18:8550429-8553365	0.81354	1.66	-1.0289	0.0022	0.0200365
ALDBSSCT0000005458	ALDBSSCG0000003307	-	chr18:12337283-12338258	8.25643	17.8505	-1.11238	0.00015	0.00244291
ALDBSSCT0000005953	ALDBSSCG0000003638	-	chr2:92234522-92246036	0.409036	2.56304	-2.64755	5e-05	0.000962999
LNC_001224	XLOC_065974	-	chr5:109560371-109627634	1.19713	0.559443	1.09752	0.0004	0.00535566
LNC_000839	XLOC_047902	-	chr17:65132528-65134730	30.5639	9.92805	1.62225	5e-05	0.000962999
LNC_001509	XLOC_083231	-	chr9:96628681-96634910	0.595306	3.37369	-2.50262	5e-05	0.000962999
LNC_000363	XLOC_021080	-	chr1:304064427-304081760	0.955897	1.70222	-0.832487	0.0006	0.00735528
LNC_001283	XLOC_069122	-	chr6:78289499-78301273	0.424853	1.01699	-1.25927	0.0007	0.00830682
LNC_000449	XLOC_025913	-	chr11:50743986-50792651	0.622903	1.13842	-0.869952	0.0051	0.0374858
ALDBSSCT0000004340	ALDBSSCG0000002627	-	chr15:142103241-142153473	1.77943	0.803997	1.14616	0.00305	0.0255801
ALDBSSCT0000002187	ALDBSSCG0000001309	-	chr12:15416497-15420892	2.61548	5.01418	-0.938934	0.00435	0.033374
LNC_000059	XLOC_002509	-	GL893267.2:3017-7315	1.06715	0.447128	1.255	0.00365	0.0293055
LNC_001333	XLOC_072778	-	chr6:135715883-135725225	0.88123	0.46766	0.914059	0.00285	0.0243177
LNC_001337	XLOC_072949	-	chr6:141016337-141072976	0.319278	1.0037	-1.65245	5e-05	0.000962999
LNC_000679	XLOC_038003	-	chr14:29954717-29956718	1.29148	0.497034	1.37761	0.0065	0.044694
LNC_001465	XLOC_080744	-	chr8:90952295-90961860	0.204154	0.665801	-1.70543	5e-05	0.000962999
ALDBSSCT0000010893	ALDBSSCG0000006600	-	chr8:75349972-75353117	4.65295	8.10776	-0.801157	0.0018	0.0172238
ALDBSSCT0000001258	ALDBSSCG0000000763	-	chr10:51940697-51944511	57.5723	30.348	0.923774	5e-05	0.000962999
ALDBSSCT0000008407	ALDBSSCG0000005106	-	chr5:86263828-86268052	0.672828	1.47469	-1.1321	0.0027	0.0233564
ALDBSSCT0000005696	ALDBSSCG0000003459	-	chr18:40277780-40302320	0.726553	3.64992	-2.32872	0.00305	0.0255801
LNC_000737	XLOC_042440	-	chr15:22524383-22544911	0.600482	1.1932	-0.990644	5e-05	0.000962999
ALDBSSCT0000011853	ALDBSSCG0000007202	-	GL896324.1:46203-47110	17.0586	29.1799	-0.774479	0.0027	0.0233564
LNC_001088	XLOC_059959	-	chr4:10740096-10746314	1.9137	3.32628	-0.797547	0.0027	0.0233564
LNC_000684	XLOC_038182	-	chr14:43438471-43448484	2.49549	1.47599	0.75764	0.0059	0.0416608
ALDBSSCT0000005618	ALDBSSCG0000003401	-	chr18:3054013-3057893	1.09521	2.34948	-1.10113	0.0005	0.0063879
ALDBSSCT0000011757	ALDBSSCG0000007130	-	chr9:146542603-146568724	2.10803	6.38014	-1.59769	0.0014	0.0142136
ALDBSSCT0000000444	ALDBSSCG0000000267	-	chr1:238398021-238507678	5.58006	16.5639	-1.56969	0.00485	0.036123
ENSSSCT00000032859	ENSSSCG00000030767	TMP-SLA-5	chr7:24721025-24724165	4.84274	9.61575	-0.989576	0.00195	0.018293
ALDBSSCT0000007139	ALDBSSCG0000004341	-	chr3:45435558-45447826	2.73496	0.930532	1.55539	0.0018	0.0172238
ALDBSSCT0000002761	ALDBSSCG0000001674	-	chr13:111049442-111051195	34.6406	5.98962	2.53193	5e-05	0.000962999
LNC_000606	XLOC_033991	-	chr13:116733806-116758621	0.880287	0.335375	1.3922	5e-05	0.000962999
LNC_001581	XLOC_086385	-	chr9:137151765-137167030	0.673147	1.17918	-0.808784	0.00705	0.0474015
ALDBSSCT0000005722	ALDBSSCG0000003473	-	chr18:47381684-47386100	6.90318	15.4532	-1.16257	5e-05	0.000962999
LNC_000931	XLOC_052831	-	chr2:5335635-5348820	0.576546	1.07713	-0.901682	0.001	0.0109841
ALDBSSCT0000003399	ALDBSSCG0000002040	-	chr13:199815583-200022138	2.37697	4.40817	-0.891057	0.00315	0.0262062
ALDBSSCT0000011374	ALDBSSCG0000006912	-	chr9:144423215-144426092	1.33222	4.3504	-1.70732	5e-05	0.000962999
LNC_000490	XLOC_027555	-	chr12:55536757-55545091	0.422571	1.1065	-1.38873	0.00155	0.01535
LNC_001170	XLOC_062859	-	chr4:80527521-80535311	5.04719	8.46773	-0.746495	0.00145	0.0145878
ALDBSSCT0000011177	ALDBSSCG0000006785	-	chr9:51715325-51717022	1.77456	4.00768	-1.17531	0.00425	0.0328133
ALDBSSCT0000011542	ALDBSSCG0000007007	-	chr9:50679327-50680252	6.98198	31.8328	-2.18881	5e-05	0.000962999
LNC_000514	XLOC_028408	-	chr12:36839605-36843017	1.2346	2.26195	-0.873525	0.0039	0.0307587
ALDBSSCT0000002413	ALDBSSCG0000001460	-	chr12:26667003-26683385	5.53695	12.4777	-1.17219	0.0035	0.0284161
ALDBSSCT0000010148	ALDBSSCG0000006179	-	chr7:42862952-43010635	0.702232	2.8589	-2.02544	0.00015	0.00244291
ALDBSSCT0000007892	ALDBSSCG0000004777	-	chr4:16432122-16433479	287.745	161.205	0.835897	0.00355	0.028707
LNC_000894	XLOC_050630	-	chr2:52579992-52582188	2.14493	0.606905	1.82139	5e-05	0.000962999
LNC_001075	XLOC_059700	-	chr3:137619810-137625885	1.02909	2.26288	-1.13679	5e-05	0.000962999
ALDBSSCT0000011086	ALDBSSCG0000006728	-	chr9:11160673-11171114	33.6653	160.423	-2.25255	5e-05	0.000962999
LNC_000222	XLOC_013105	-	JH118841.1:146764-152934	0.933589	1.7864	-0.936198	0.0026	0.0227112
ALDBSSCT0000004622	ALDBSSCG0000002811	-	chr15:140146924-140148258	1.36161	3.71109	-1.44653	0.00015	0.00244291
ALDBSSCT0000004075	ALDBSSCG0000002465	-	chr14:145078715-145089537	0.213341	0.724996	-1.76481	0.0069	0.0466832
ALDBSSCT0000004915	ALDBSSCG0000002980	-	chr16:29270215-29272597	0.502539	1.54682	-1.622	0.00135	0.0138413
LNC_000653	XLOC_036449	-	chr14:72879830-73090763	0.512519	1.58309	-1.62706	5e-05	0.000962999
LNC_001269	XLOC_067907	-	chr6:14173168-14181186	1.28933	0.404077	1.67392	0.0001	0.00174319
LNC_001405	XLOC_077954	-	chr8:6016186-6024447	0.199578	0.701206	-1.81288	5e-05	0.000962999
ALDBSSCT0000006856	ALDBSSCG0000004178	-	chr3:120659768-120663895	3.54398	6.51109	-0.877531	0.0005	0.0063879
ALDBSSCT0000007255	ALDBSSCG0000004399	-	chr3:90402362-90406702	1.1396	0.457081	1.31801	0.0011	0.0118238
LNC_001108	XLOC_060853	-	chr4:92813985-92995248	4.92163	1.90708	1.36777	0.00325	0.0268432
LNC_001109	XLOC_060853	-	chr4:92813985-92995248	44.4428	8.71078	2.35108	0.0006	0.00735528
LNC_000762	XLOC_043845	-	chr15:145138714-145141274	7.55377	2.86187	1.40024	5e-05	0.000962999
ALDBSSCT0000008207	ALDBSSCG0000004985	-	chr4:142018789-142019486	7.18355	3.28544	1.12861	0.003	0.0252734
ALDBSSCT0000002467	ALDBSSCG0000001492	-	chr12:45987347-45989025	13.6418	1.38439	3.30072	5e-05	0.000962999
ALDBSSCT0000011936	ALDBSSCG0000007263	-	chrX:55266277-55275391	3.05085	6.94067	-1.18586	5e-05	0.000962999
ALDBSSCT0000003678	ALDBSSCG0000002200	-	chr14:92302587-92338403	0.162371	0.765175	-2.2365	0.00615	0.0429102
ALDBSSCT0000005637	ALDBSSCG0000003416	-	chr18:7715211-7715795	19.9875	73.6826	-1.88223	5e-05	0.000962999
ALDBSSCT0000001787	ALDBSSCG0000001079	-	chr11:70779812-70782478	0.703418	8.26933	-3.55532	5e-05	0.000962999
ALDBSSCT0000009154	ALDBSSCG0000005582	-	chr6:151422252-151424051	29.3148	9.59686	1.61099	5e-05	0.000962999
LNC_001477	XLOC_081419	-	chr8:137222177-137444063	0.242066	0.709183	-1.55076	5e-05	0.000962999
LNC_001470	XLOC_080925	-	chr8:107772108-107784297	0.304635	0.648347	-1.08968	0.00065	0.00784192
LNC_000436	XLOC_025227	-	chr11:422510-428559	0.299723	0.622613	-1.05471	0.0034	0.0277882
ALDBSSCT0000007018	ALDBSSCG0000004267	-	chr3:10914325-10921517	1.9441	3.76406	-0.953188	0.00455	0.0345227
LNC_000107	XLOC_005869	-	GL894445.1:5386-7002	2.83101	7.99986	-1.49866	0.00695	0.0469161
LNC_001011	XLOC_057432	-	chr3:136082801-136094021	0.179114	0.592174	-1.72514	5e-05	0.000962999
ALDBSSCT0000003003	ALDBSSCG0000001800	-	chr13:208453601-208456395	1.50205	3.33217	-1.14953	0.00025	0.00368188
LNC_000706	XLOC_039928	-	chr14:145311908-145318677	0.296516	0.680701	-1.19891	0.0012	0.0126668
LNC_000096	XLOC_005453	-	GL894261.2:45690-47739	0.424569	1.66552	-1.9719	0.00025	0.00368188
ALDBSSCT0000006320	ALDBSSCG0000003864	-	chr2:70615641-70617401	4.1001	13.1105	-1.67699	0.00015	0.00244291
ALDBSSCT0000001170	ALDBSSCG0000000723	-	chr10:26155023-26155653	12.0333	33.9225	-1.4952	5e-05	0.000962999
LNC_001096	XLOC_060246	-	chr4:37122054-37130188	1.21464	0.537603	1.17592	0.00585	0.0413923
ALDBSSCT0000009973	ALDBSSCG0000006066	-	chr7:128587509-128588531	1.48952	5.05792	-1.76369	0.00015	0.00244291
LNC_000908	XLOC_051702	-	chr2:109080243-109102275	0.741326	0.349569	1.08453	0.0007	0.00830682
ALDBSSCT0000006732	ALDBSSCG0000004107	-	chr3:56725273-56761776	83.0201	406.673	-2.29234	0.00345	0.0281151
ALDBSSCT0000008208	ALDBSSCG0000004986	-	chr4:142122751-142126621	0.347462	0.796714	-1.19721	0.0055	0.0396409
ENSSSCT00000017310	ENSSSCG00000015897	IFIH1	chr15:76423088-76477401	70.1528	37.3962	0.907608	5e-05	0.000962999
ALDBSSCT0000008257	ALDBSSCG0000005010	-	chr5:7737473-7741619	2.75703	7.48736	-1.44134	5e-05	0.000962999
LNC_000905	XLOC_051604	-	chr2:99356980-99361014	0.22632	1.80815	-2.99808	0.00445	0.033962
ALDBSSCT0000001568	ALDBSSCG0000000957	-	chr10:66550355-66552942	0.501507	1.42618	-1.50782	0.00045	0.00588315
LNC_000807	XLOC_045746	-	chr16:60121932-60160754	1.49805	2.62091	-0.806977	0.00085	0.00966213
ALDBSSCT0000008352	ALDBSSCG0000005069	-	chr5:64777291-64804282	0.863821	1.74501	-1.01443	0.0022	0.0200365
ALDBSSCT0000005896	ALDBSSCG0000003595	-	chr2:59265008-59273861	0.480575	1.02968	-1.09936	0.00685	0.0464403
ALDBSSCT0000003928	ALDBSSCG0000002363	-	chr14:58486482-58496124	0.289412	0.744399	-1.36295	0.0004	0.00535566
LNC_001420	XLOC_078905	-	chr8:82262219-82284488	2.82447	1.25731	1.16764	0.0007	0.00830682
LNC_000486	XLOC_027431	-	chr12:51057705-51065049	0.619374	0.264727	1.22631	0.0013	0.0134755
LNC_000487	XLOC_027433	-	chr12:51068320-51075277	1.16533	0.31033	1.90886	0.0001	0.00174319
LNC_000524	XLOC_028685	-	chr12:50819681-50824411	0.617594	0.216394	1.513	0.0008	0.00921701
ALDBSSCT0000003754	ALDBSSCG0000002250	-	chr14:132405826-132406780	3.08806	1.19474	1.37001	0.0045	0.0342518
ALDBSSCT0000004271	ALDBSSCG0000002586	-	chr15:107672649-107714888	0.583016	1.46437	-1.32867	0.0046	0.0348007
ALDBSSCT0000006688	ALDBSSCG0000004086	-	chr3:46620778-46816753	1.31418	2.79607	-1.08924	0.00015	0.00244291
ALDBSSCT0000011713	ALDBSSCG0000007109	-	chr9:135582842-135613589	2.36875	0.681079	1.79824	0.00505	0.0372038
LNC_000927	XLOC_052557	-	chr2:151008317-151019347	0.536218	1.27128	-1.24539	5e-05	0.000962999
ALDBSSCT0000009949	ALDBSSCG0000006056	-	chr7:123823374-123849245	7.8524	1.85002	2.0856	0.0001	0.00174319
ALDBSSCT0000005444	ALDBSSCG0000003296	-	chr18:6671948-6676963	0.654701	1.67416	-1.35453	0.00115	0.0122469
LNC_001519	XLOC_083707	-	chr9:131305865-131312481	0.264303	0.593037	-1.16593	0.0023	0.0207217
LNC_001518	XLOC_083634	-	chr9:128327607-128355047	3.57939	6.37299	-0.832259	0.00015	0.00244291
LNC_000390	XLOC_022575	-	chr10:75603635-75613175	0.245174	1.24583	-2.34524	0.0024	0.0214077
LNC_000395	XLOC_022715	-	chr10:4389707-4511370	0.52275	1.31847	-1.33467	0.0059	0.0416608
ALDBSSCT0000003654	ALDBSSCG0000002185	-	chr14:78355020-78382745	1.5399	4.40628	-1.51672	0.0073	0.0485912
LNC_000454	XLOC_026274	-	chr11:86044584-86047460	0.170237	0.618168	-1.86046	0.0036	0.0290123
LNC_000060	XLOC_002513	-	GL893267.2:12890-33335	0.597167	0.19111	1.64373	0.0025	0.0220709
ALDBSSCT0000011078	ALDBSSCG0000006722	-	chr9:10261680-10263704	1.56766	0	inf	5e-05	0.000962999
ALDBSSCT0000003250	ALDBSSCG0000001959	-	chr13:120032422-120034875	10.145	5.94493	0.77104	0.00355	0.028707
LNC_001602	XLOC_088631	-	chrX:45377509-45384746	2.00267	0.837886	1.2571	0.00015	0.00244291
LNC_000141	XLOC_007593	-	GL895087.1:1-1567	5.38885	11.1787	-1.05271	0.0071	0.0476177
LNC_000857	XLOC_048662	-	chr18:47799872-47821787	2.33206	3.75091	-0.685633	0.0039	0.0307587
LNC_000851	XLOC_048345	-	chr18:25171483-25178381	2.85702	1.14514	1.31899	5e-05	0.000962999
ALDBSSCT0000004247	ALDBSSCG0000002574	-	chr15:92467599-92470041	6.26122	3.12727	1.00154	0.006	0.0421636
LNC_000727	XLOC_041860	-	chr15:142092092-142097193	2.81457	1.52629	0.882887	0.00215	0.0197012
LNC_000726	XLOC_041817	-	chr15:138175143-138181047	1.77525	3.71767	-1.06637	0.0003	0.00426167
LNC_001134	XLOC_061703	-	chr4:139302470-139308726	0.587642	1.66287	-1.50066	5e-05	0.000962999
LNC_001528	XLOC_084016	-	chr9:146755987-146762903	0.275113	0.623905	-1.1813	0.0018	0.0172238
ALDBSSCT0000001734	ALDBSSCG0000001050	-	chr11:23690054-24101298	1.07044	0.144012	2.89393	0.0068	0.0462024
ALDBSSCT0000006968	ALDBSSCG0000004229	-	chr3:139961390-139962211	2.41708	17.1919	-2.83039	0.00655	0.0449514
ALDBSSCT0000011526	ALDBSSCG0000007003	-	chr9:46890870-46892035	69.3109	42.5451	0.70409	0.00515	0.0377493
ALDBSSCT0000009897	ALDBSSCG0000006020	-	chr7:101836640-101850076	0.586131	1.22058	-1.05827	0.00095	0.0105581
ALDBSSCT0000008137	ALDBSSCG0000004938	-	chr4:121890249-121897830	3.89037	6.22776	-0.678808	0.00495	0.0366593
ALDBSSCT0000008132	ALDBSSCG0000004935	-	chr4:121137840-121145827	2.38583	1.35521	0.815979	0.00155	0.01535
ENSSSCT00000013050	ENSSSCG00000011926	CD200R1L	chr13:156554456-156665967	3.42553	15.2728	-2.15657	5e-05	0.000962999
LNC_001226	XLOC_066047	-	chr5:3359299-3367457	0.638645	1.23424	-0.950539	0.0012	0.0126668
ALDBSSCT0000011048	ALDBSSCG0000006705	-	chr9:3407677-3416160	18.5033	65.1825	-1.8167	0.0002	0.00307929
LNC_001447	XLOC_080064	-	chr8:30671484-30677186	2.63859	0.289801	3.18664	5e-05	0.000962999
ALDBSSCT0000001583	ALDBSSCG0000000968	-	chr10:71457450-71463453	2.00815	4.29724	-1.09754	0.0001	0.00174319
ENSSSCT00000033566	ENSSSCG00000000651	CLEC12B	chr5:64741089-64747876	0.421953	1.36037	-1.68885	0.0071	0.0476177
ALDBSSCT0000009377	ALDBSSCG0000005718	-	chr6:58288393-58290134	0.302461	0.98741	-1.7069	0.00495	0.0366593
ALDBSSCT0000001429	ALDBSSCG0000000865	-	chr10:15799837-15809461	0.690436	1.28283	-0.89375	0.00165	0.0161095
ALDBSSCT0000006661	ALDBSSCG0000004073	-	chr3:40681006-40683071	16.31	65.9653	-2.01595	5e-05	0.000962999
LNC_000717	XLOC_041164	-	chr15:89699254-89708259	0.235446	0.652044	-1.46957	0.0024	0.0214077
LNC_001144	XLOC_061977	-	chr4:2496173-2501540	0.367081	0.754006	-1.03848	0.00335	0.0274754
ALDBSSCT0000001674	ALDBSSCG0000001011	-	chr11:6668884-6749905	0.390715	1.22591	-1.64966	0.0016	0.0157343
LNC_000500	XLOC_027942	-	chr12:8799603-8820550	1.21652	0.477609	1.34886	0.0029	0.0246416
LNC_000782	XLOC_044722	-	chr16:67871319-67935859	0.631967	0.2192	1.5276	5e-05	0.000962999
ALDBSSCT0000009237	ALDBSSCG0000005628	-	chr6:12429781-12432305	2.25889	4.88116	-1.11161	0.0006	0.00735528
LNC_000903	XLOC_051449	-	chr2:92059957-92082578	1.81748	4.48983	-1.30472	5e-05	0.000962999
LNC_000901	XLOC_051363	-	chr2:87695703-87703125	0.382875	1.42026	-1.89121	5e-05	0.000962999
LNC_001358	XLOC_074765	-	chr7:79440554-79467978	5.75229	2.74575	1.06693	5e-05	0.000962999
LNC_001353	XLOC_074234	-	chr7:36958633-37012246	1.01624	3.34488	-1.71871	0.0067	0.0456908
ALDBSSCT0000002506	ALDBSSCG0000001514	-	chr12:55895277-55901389	0.337492	0.894078	-1.40555	0.0033	0.0271467
LNC_000316	XLOC_017913	-	chr1:29609294-29612409	20.6038	13.3262	0.628639	0.00645	0.0444561
LNC_000473	XLOC_026964	-	chr12:32236798-32244866	3.61679	1.49088	1.27855	0.00185	0.0175755
LNC_000477	XLOC_027125	-	chr12:41596480-41610071	1.38155	2.27984	-0.72264	0.0034	0.0277882
LNC_000476	XLOC_027124	-	chr12:41586218-41595277	1.99199	3.2435	-0.703337	0.0075	0.0495175
LNC_000479	XLOC_027230	-	chr12:45998590-46001020	1.33575	0.247171	2.43407	5e-05	0.000962999
ALDBSSCT0000002211	ALDBSSCG0000001324	-	chr12:19493375-19497630	0.364834	1.17009	-1.68131	5e-05	0.000962999
ALDBSSCT0000007366	ALDBSSCG0000004471	-	chr3:137665474-137665993	356.479	39.0721	3.18961	5e-05	0.000962999
