# Supplementary material for: Genome-Wide Analysis of Long Noncoding RNAs in Porcine Intestine during Weaning Stress
Source: Int J Mol Sci. 2023 Mar 10;24(6):5343. doi: 10.3390/ijms24065343 (PMC10049174; doi:10.3390/ijms24065343)
Supplement: Supplementary file 1 [file ijms-24-05343-s001.zip › Supplementary Table S6.xlsx]

## Sheet: DEmRNAs in W4vs. S4
Supplementary Table S6：Different expressed mRNAs in W4 vs. S4
transcript_id	gene_id	gene_name	gene_location	W4_FPKM	S4_FPKM	log2(foldchange)	pvalue	qvalue
ENSSSCT00000013323	ENSSSCG00000012179	-	chrY:1324375-1383421	6.59578	13.3344	-1.01553	0.0029	0.0246416
ENSSSCT00000016946	ENSSSCG00000015556	-	chr9:136765796-136807245	12.7464	6.70632	0.92649	0.0001	0.00174319
ENSSSCT00000014896	ENSSSCG00000023667	-	chr2:69608032-69657582	3.81257	2.03778	0.903767	0.00215	0.0197012
ENSSSCT00000023343	ENSSSCG00000027646	TIPARP	chr13:104603429-104630494	42.3761	26.3783	0.683901	0.00295	0.0249649
ENSSSCT00000016246	ENSSSCG00000014891	GAB4	chr9:13936306-14135685	6.09315	3.55063	0.779112	0.00285	0.0243177
ENSSSCT00000011416	ENSSSCG00000010431	A1CF	chr14:107777594-107848261	77.7359	47.8217	0.700916	0.00175	0.0168594
ENSSSCT00000007823	ENSSSCG00000007150	TIGD6	chr17:36263348-36263885	35.498	60.8464	-0.777436	0.0037	0.02961
ENSSSCT00000000880	ENSSSCG00000000811	-	chr5:80803504-80804803	3.59103	1.25442	1.51737	0.0004	0.00535566
ENSSSCT00000000884	ENSSSCG00000028397	-	chr5:81398647-81404929	21.1613	47.3347	-1.16147	5e-05	0.000962999
ENSSSCT00000029383	ENSSSCG00000026877	C12orf57	chr5:66216249-66218190	33.1695	55.2748	-0.736766	0.0029	0.0246416
ENSSSCT00000002224	ENSSSCG00000001988	ADCY4	chr7:80227589-80243075	4.55908	2.11594	1.10745	0.0001	0.00174319
ENSSSCT00000032329	ENSSSCG00000028620	ABCD3	chr4:134489856-134572224	36.8433	74.0696	-1.00748	5e-05	0.000962999
ENSSSCT00000032321	ENSSSCG00000028758	LBP	chr17:46838033-46868669	39.9797	64.6231	-0.692783	0.0031	0.0259036
ENSSSCT00000031598	ENSSSCG00000028137	-	chr13:216759344-216764050	13.8342	5.4232	1.35103	5e-05	0.000962999
ENSSSCT00000017505	ENSSSCG00000016077	HSPD1	chr15:112534189-112547852	179.126	301.294	-0.750199	0.00585	0.0413923
ENSSSCT00000017487	ENSSSCG00000016062	NABP1	chr15:107658456-107666685	32.8221	20.9637	0.646775	0.0063	0.0436936
ENSSSCT00000029404	ENSSSCG00000025105	-	chr6:69931620-69951914	1.15024	0.566069	1.02288	0.00405	0.0316657
ENSSSCT00000019463	ENSSSCG00000017886	FBXO39	chr12:52636411-52639252	8.85459	3.35285	1.40104	5e-05	0.000962999
ENSSSCT00000016350	ENSSSCG00000014987	MMP12	chr9:37420649-37431228	5.11997	2.80413	0.86858	0.00625	0.0434383
ENSSSCT00000016351	ENSSSCG00000014988	MMP13	chr9:37493635-37504552	1.31185	3.81818	-1.54128	5e-05	0.000962999
ENSSSCT00000014446	ENSSSCG00000013226	PTPMT1	chr2:16220998-16226608	9.99537	19.6749	-0.977024	0.00035	0.00481525
ENSSSCT00000004982	ENSSSCG00000004510	ACAA2	chr1:108842619-108870348	33.1254	74.1448	-1.16241	5e-05	0.000962999
ENSSSCT00000004323	ENSSSCG00000003908	TSPAN1	chr6:152704064-152709056	13.5257	23.6755	-0.807694	0.0014	0.0142136
ENSSSCT00000004328	ENSSSCG00000003913	MAST2	chr6:152918980-152940807	11.5864	7.18641	0.689084	0.00365	0.0293055
ENSSSCT00000018205	ENSSSCG00000016724	MRPS24	chr18:53538652-53541606	39.3916	66.6607	-0.758948	0.00195	0.018293
ENSSSCT00000018206	ENSSSCG00000016725	TNS3	chr18:53694288-53887545	8.99867	5.70183	0.658286	0.00755	0.049751
ENSSSCT00000034393	ENSSSCG00000007477	NFATC2	chr17:59183329-59332006	2.96602	1.00689	1.55863	0.00175	0.0168594
ENSSSCT00000026306	ENSSSCG00000030232	-	chr3:58000332-58021275	17.6728	9.86486	0.841158	0.00225	0.0203757
ENSSSCT00000028652	ENSSSCG00000021578	-	GL892794.2:19469-46912	10.331	22.4661	-1.12077	0.0004	0.00535566
ENSSSCT00000012534	ENSSSCG00000011453	ITIH4	chr13:38197432-38208928	1.90202	6.46146	-1.76433	5e-05	0.000962999
ENSSSCT00000010972	ENSSSCG00000010015	OSBP2	chr14:50669018-50849290	0.191051	0.773068	-2.01664	5e-05	0.000962999
ENSSSCT00000013286	ENSSSCG00000012147	S100G	chrX:13996225-14092759	20825.2	62919.2	-1.59517	0.00655	0.0449514
ENSSSCT00000010028	ENSSSCG00000009157	TET2	chr8:125011419-125136835	26.4913	17.091	0.632279	0.0071	0.0476177
ENSSSCT00000015612	ENSSSCG00000014289	UQCRQ	chr2:140654980-140656749	212.681	393.501	-0.887676	0.00085	0.00966213
ENSSSCT00000015613	ENSSSCG00000014290	LEAP2	chr2:140662961-140664340	194.236	316.9	-0.706218	0.00255	0.0223849
ENSSSCT00000001817	ENSSSCG00000001634	C6orf132	chr7:42581683-42683030	2.93184	1.31964	1.15165	0.00435	0.033374
ENSSSCT00000003169	ENSSSCG00000002868	-	chr6:38724234-38748293	154.978	305.974	-0.981344	5e-05	0.000962999
ENSSSCT00000000589	ENSSSCG00000000546	MANSC4	chr5:49530426-49538224	1.56072	0.471381	1.72725	0.0034	0.0277882
ENSSSCT00000009563	ENSSSCG00000008741	FGFBP1	chr8:10837171-10837885	5.19642	1.08765	2.2563	0.0001	0.00174319
ENSSSCT00000031273	ENSSSCG00000025630	-	GL896005.2:35384-66886	4.89846	9.16941	-0.904502	0.00045	0.00588315
ENSSSCT00000024189	ENSSSCG00000025541	ELOVL6	chr8:120119599-120219822	46.5688	117.576	-1.33616	5e-05	0.000962999
ENSSSCT00000024184	ENSSSCG00000027307	NDUFA11	chr2:73675747-73683261	43.0165	85.6287	-0.993204	5e-05	0.000962999
ENSSSCT00000032296	ENSSSCG00000022884	-	chr6:62236433-62273990	4.56609	2.66907	0.774623	0.0028	0.023997
ENSSSCT00000014817	ENSSSCG00000013566	-	chr2:72275692-72357630	11.7043	7.15486	0.710044	0.0051	0.0374858
ENSSSCT00000011946	ENSSSCG00000010915	-	chr10:28516671-28527911	2.24475	1.2149	0.885716	0.00755	0.049751
ENSSSCT00000011494	ENSSSCG00000010505	DNTT	chr14:117385454-117419194	1.85773	0.622291	1.57788	0.00055	0.00688239
ENSSSCT00000012769	ENSSSCG00000011664	RBP1	chr13:88047831-88073811	7.01907	22.2849	-1.66672	5e-05	0.000962999
ENSSSCT00000012768	ENSSSCG00000011663	RBP2	chr13:87988025-88013150	2258.51	7879.84	-1.8028	5e-05	0.000962999
ENSSSCT00000011237	ENSSSCG00000010267	LRRC20	chr14:79134987-79214217	0.687119	1.4565	-1.08387	0.0016	0.0157343
ENSSSCT00000010723	ENSSSCG00000009781	PITPNM2	chr14:31417996-31574032	5.26107	3.28609	0.678981	0.0057	0.0406667
ENSSSCT00000004581	ENSSSCG00000004145	ABRACL	chr1:28570437-28585823	52.0368	81.7047	-0.650887	0.0067	0.0456908
ENSSSCT00000004585	ENSSSCG00000004149	NHSL1	chr1:28871319-29126558	18.8745	9.69713	0.960811	5e-05	0.000962999
ENSSSCT00000005187	ENSSSCG00000004697	HYPK	chr1:142587864-142589341	62.9793	129.157	-1.03618	5e-05	0.000962999
ENSSSCT00000005189	ENSSSCG00000004699	ELL3	chr1:142610891-142614315	6.42449	0.261955	4.61619	5e-05	0.000962999
ENSSSCT00000031664	ENSSSCG00000028123	-	chr9:67348891-67366488	10.4398	17.8937	-0.777358	0.0022	0.0200365
ENSSSCT00000001994	ENSSSCG00000001779	ZFAND6	chr7:54475807-54542954	57.8477	95.4541	-0.722549	0.00245	0.0217506
ENSSSCT00000014221	ENSSSCG00000013010	NAALADL1	chr2:6259684-6269977	139.847	85.6817	0.706787	0.00285	0.0243177
ENSSSCT00000027088	ENSSSCG00000023595	AK3	chr1:243072942-243098761	39.0762	61.382	-0.651523	0.00705	0.0474015
ENSSSCT00000016605	ENSSSCG00000015238	ARHGAP32	chr9:61997168-62189255	13.0773	8.13841	0.684243	0.00355	0.028707
ENSSSCT00000010294	ENSSSCG00000009395	SETDB2	chr11:18570453-18599086	12.438	6.32666	0.975243	0.0001	0.00174319
ENSSSCT00000018195	ENSSSCG00000016714	CYCS	chr18:52036067-52038371	199.902	452.413	-1.17835	5e-05	0.000962999
ENSSSCT00000018197	ENSSSCG00000016716	DFNA5	chr18:52434810-52496482	2.13402	0.720236	1.56703	0.00075	0.00877277
ENSSSCT00000013178	ENSSSCG00000012046	SMIM11A	chr13:207814282-207826833	16.3769	28.4345	-0.795983	0.00465	0.0350431
ENSSSCT00000015222	ENSSSCG00000013936	NDUFA13	chr2:58287585-58296458	100.592	155.724	-0.63048	0.0061	0.042646
ENSSSCT00000010883	ENSSSCG00000009931	MVK	chr14:43850911-43874056	5.08555	8.2818	-0.703541	0.0073	0.0485912
ENSSSCT00000010884	ENSSSCG00000009932	MMAB	chr14:43874236-43888496	4.42212	7.92083	-0.840912	0.00185	0.0175755
ENSSSCT00000006294	ENSSSCG00000005724	SETX	chr1:306154771-306228908	67.9403	39.9981	0.764336	0.0032	0.0265227
ENSSSCT00000002141	ENSSSCG00000001912	PML	chr7:64026830-64071479	50.5863	17.6686	1.51756	5e-05	0.000962999
ENSSSCT00000003813	ENSSSCG00000003435	MIIP	chr6:66024563-66035113	3.63669	6.54985	-0.848836	0.003	0.0252734
ENSSSCT00000000434	ENSSSCG00000000402	RBMS2	chr5:23416673-23516564	17.876	10.5922	0.755026	0.0043	0.0330891
ENSSSCT00000030369	ENSSSCG00000022222	MTX2	chr15:91528900-91635858	20.2395	34.4017	-0.765306	0.00245	0.0217506
ENSSSCT00000022379	ENSSSCG00000024207	PREX1	chr17:56828957-56862600	15.8271	7.76725	1.02692	0.00065	0.00784192
ENSSSCT00000031963	ENSSSCG00000030070	ZBTB18	chr10:19356001-19357570	16.8025	10.6429	0.658776	0.0072	0.0481215
ENSSSCT00000017059	ENSSSCG00000015661	C4BPB	chr9:74096098-74105705	49.3485	81.5788	-0.725187	0.00325	0.0268432
ENSSSCT00000017053	ENSSSCG00000015656	FCMR	chr9:73987479-74000900	4.77474	1.33274	1.84103	5e-05	0.000962999
ENSSSCT00000024924	ENSSSCG00000030703	TSFM	GL892775.1:48-2945	11.8113	20.969	-0.828094	0.00685	0.0464403
ENSSSCT00000011046	ENSSSCG00000010085	SDF2L1	chr14:53700110-53702130	22.308	46.9594	-1.07385	5e-05	0.000962999
ENSSSCT00000014566	ENSSSCG00000013338	SLC5A12	chr2:36165327-36217735	95.8354	46.0941	1.05597	5e-05	0.000962999
ENSSSCT00000006488	ENSSSCG00000005908	CU468594.8	chr4:509913-516120	5.07926	13.3166	-1.39054	5e-05	0.000962999
ENSSSCT00000006480	ENSSSCG00000005901	PPP1R16A	chr4:393620-398316	9.84793	15.668	-0.66993	0.00755	0.049751
ENSSSCT00000006485	ENSSSCG00000005905	SLC39A4	chr4:464086-469224	5.57515	18.4146	-1.72377	0.0059	0.0416608
ENSSSCT00000001625	ENSSSCG00000001463	-	chr7:29283698-29288735	10.6243	24.5222	-1.20672	5e-05	0.000962999
ENSSSCT00000027905	ENSSSCG00000026118	-	GL892882.1:17989-60367	5.53058	2.07981	1.41098	5e-05	0.000962999
ENSSSCT00000007284	ENSSSCG00000006648	CTSS	chr4:107666298-107691564	292.673	562.68	-0.943024	0.0005	0.0063879
ENSSSCT00000031752	ENSSSCG00000022265	C19orf25	chr2:77891285-77895615	12.4929	19.722	-0.658696	0.00575	0.0409002
ENSSSCT00000006902	ENSSSCG00000006297	DPT	chr4:89969323-90001121	20.5215	32.5639	-0.666137	0.0059	0.0416608
ENSSSCT00000006909	ENSSSCG00000006304	MPC2	chr4:90672814-90767619	36.8079	70.0444	-0.928255	0.0015	0.0149758
ENSSSCT00000014305	ENSSSCG00000013087	TKFC	chr2:9705514-9717302	57.1467	98.0269	-0.778507	0.0006	0.00735528
ENSSSCT00000029311	ENSSSCG00000022820	VAMP8	chr3:62248968-62254204	241.724	427.37	-0.822126	0.00045	0.00588315
ENSSSCT00000019080	ENSSSCG00000017526	COPZ2	chr12:24277884-24289775	5.45368	11.3724	-1.06024	0.00055	0.00688239
ENSSSCT00000016229	ENSSSCG00000014876	MYO7A	chr9:12345555-12430927	4.07698	7.18291	-0.817066	0.0005	0.0063879
ENSSSCT00000004678	ENSSSCG00000004233	SMPDL3A	chr1:44076442-44094651	12.9192	21.1871	-0.713662	0.0065	0.044694
ENSSSCT00000001916	ENSSSCG00000022542	-	chr7:47170751-47171717	0	4.82764	#NAME?	5e-05	0.000962999
ENSSSCT00000001910	ENSSSCG00000001710	RUNX2	chr7:46060320-46060758	8.45626	3.13419	1.43193	0.0044	0.0336608
ENSSSCT00000005921	ENSSSCG00000005381	-	chr1:269014796-269023294	10.7455	19.4088	-0.852978	0.00065	0.00784192
ENSSSCT00000005925	ENSSSCG00000005385	NR4A3	chr1:269817144-269852707	3.03246	1.22467	1.30809	5e-05	0.000962999
ENSSSCT00000005924	ENSSSCG00000005384	SEC61B	chr1:269209808-269222678	233.133	447.664	-0.941262	0.0043	0.0330891
ENSSSCT00000027005	ENSSSCG00000023448	-	chr5:7714827-7719206	6.20667	3.2559	0.930762	0.00175	0.0168594
ENSSSCT00000006362	ENSSSCG00000005786	SNRPA1	chr1:311632781-311644920	31.9531	51.5185	-0.689133	0.00455	0.0345227
ENSSSCT00000032023	ENSSSCG00000014672	TRIM6	chr9:4689734-4720219	8.91562	4.31014	1.0486	0.0035	0.0284161
ENSSSCT00000035556	ENSSSCG00000030849	RPL39	chrX:113430784-113434238	943.382	1728.38	-0.873505	0.00375	0.0299
ENSSSCT00000027761	ENSSSCG00000021019	-	GL893241.2:1113-8273	4.11657	7.27783	-0.822067	0.00235	0.0210651
ENSSSCT00000016405	ENSSSCG00000015039	BCO2	chr9:44724878-44767958	36.0548	58.7149	-0.703535	0.00245	0.0217506
ENSSSCT00000029108	ENSSSCG00000022866	NXF1	chr2:8315195-8327226	26.0735	13.4115	0.959109	5e-05	0.000962999
ENSSSCT00000011176	ENSSSCG00000010210	SLC16A9	chr14:68000642-68044656	0.578967	9.591	-4.05013	5e-05	0.000962999
ENSSSCT00000005375	ENSSSCG00000004869	CNDP1	chr1:165565457-165588573	4.69219	8.97825	-0.936172	0.00075	0.00877277
ENSSSCT00000009864	ENSSSCG00000009007	-	chr8:79970756-80089711	15.773	9.70836	0.700161	0.0039	0.0307587
ENSSSCT00000025139	ENSSSCG00000021661	SLC39A11	GL895968.1:30413-33675	13.0727	29.506	-1.17446	0.0068	0.0462024
ENSSSCT00000030676	ENSSSCG00000021013	-	chr3:9505672-9512975	2.28878	0.992351	1.20566	0.00725	0.0483576
ENSSSCT00000025689	ENSSSCG00000027786	ZBTB21	chr13:215675711-215688081	2.12401	0.908735	1.22486	0.0001	0.00174319
ENSSSCT00000025684	ENSSSCG00000021862	PTGER2	chr1:202267524-202280375	6.48577	12.2063	-0.91228	5e-05	0.000962999
ENSSSCT00000022482	ENSSSCG00000024052	-	chr2:77673694-77675018	13.9707	33.0598	-1.24267	0.0071	0.0476177
ENSSSCT00000022489	ENSSSCG00000025672	RAVER2	chr6:135984033-136062365	9.29062	5.41776	0.778078	0.00355	0.028707
ENSSSCT00000036536	ENSSSCG00000014725	HBB	chr9:5632714-5634344	48.1804	194.33	-2.01199	5e-05	0.000962999
ENSSSCT00000008224	ENSSSCG00000007509	PMEPA1	chr17:65159875-65214347	6.36622	3.85062	0.725346	0.00305	0.0255801
ENSSSCT00000023234	ENSSSCG00000030680	TCF7	chr2:142041627-142073804	6.9716	2.83002	1.30068	5e-05	0.000962999
ENSSSCT00000015499	ENSSSCG00000014186	-	chr2:113068977-113178031	1.80298	0.626333	1.52538	5e-05	0.000962999
ENSSSCT00000003916	ENSSSCG00000003525	C1QC	chr6:74616232-74621248	207.442	386.536	-0.897894	0.0002	0.00307929
ENSSSCT00000003001	ENSSSCG00000002707	GABARAPL2	chr6:11962959-11973935	51.3118	82.1073	-0.678219	0.0057	0.0406667
ENSSSCT00000022851	ENSSSCG00000026577	-	chr18:5439492-5442711	43.0158	23.1581	0.893353	0.00035	0.00481525
ENSSSCT00000006980	ENSSSCG00000006370	TSTD1	chr4:97371109-97372691	38.062	66.9019	-0.813695	0.0036	0.0290123
ENSSSCT00000007583	ENSSSCG00000006923	GBP2	chr4:139612346-139633862	204.898	562.091	-1.4559	5e-05	0.000962999
ENSSSCT00000030003	ENSSSCG00000011708	TSC22D2	chr13:98711134-98761458	20.2416	12.1003	0.742277	0.00285	0.0243177
ENSSSCT00000030005	ENSSSCG00000030589	HS3ST3A1	chr12:60547681-60649210	0.769471	0.34918	1.13989	0.0024	0.0214077
ENSSSCT00000030007	ENSSSCG00000027070	ENTPD6	GL894777.1:6452-22807	13.3814	22.3184	-0.737999	0.00175	0.0168594
ENSSSCT00000023437	ENSSSCG00000023489	CXCL9	chr8:75801203-75806186	246.642	142.417	0.792294	0.00065	0.00784192
ENSSSCT00000008580	ENSSSCG00000007830	RBBP6	chr3:22536764-22570041	34.7175	16.0417	1.11384	5e-05	0.000962999
ENSSSCT00000010453	ENSSSCG00000009535	EFNB2	chr11:81565081-81610206	13.0133	7.55107	0.785236	0.00225	0.0203757
ENSSSCT00000026150	ENSSSCG00000022338	-	chr9:120686269-120906148	2.21521	3.59991	-0.700516	0.00435	0.033374
ENSSSCT00000016935	ENSSSCG00000015545	GLUL	chr9:135908576-135968462	68.8128	139.996	-1.02463	0.0001	0.00174319
ENSSSCT00000013377	ENSSSCG00000012231	HYPM	chrX:37654927-37655269	0	0.628742	#NAME?	0.00135	0.0138413
ENSSSCT00000023373	ENSSSCG00000023974	-	chr2:17968506-18017928	2.27021	1.36598	0.732892	0.0054	0.0390858
ENSSSCT00000029610	ENSSSCG00000027034	-	chr3:114856679-114860102	1.66448	0.401621	2.05116	0.00165	0.0161095
ENSSSCT00000011442	ENSSSCG00000010456	PANK1	chr14:110397900-110460603	3.45027	6.30121	-0.868918	0.0019	0.0179478
ENSSSCT00000014628	ENSSSCG00000013391	-	chr2:47966017-47981270	148.563	275.879	-0.892959	0.00025	0.00368188
ENSSSCT00000009081	ENSSSCG00000008292	TET3	chr3:72080814-72176994	13.8097	7.78647	0.826642	0.00075	0.00877277
ENSSSCT00000006057	ENSSSCG00000005507	-	chr1:292950894-292968201	13.9482	23.179	-0.732738	0.00385	0.0304841
ENSSSCT00000009552	ENSSSCG00000008732	TMEM128	chr8:5751452-5761789	37.8482	64.8041	-0.77586	0.00155	0.01535
ENSSSCT00000000540	ENSSSCG00000000501	-	chr5:36850320-36867816	29.0025	11.6959	1.31018	5e-05	0.000962999
ENSSSCT00000000548	ENSSSCG00000000509	-	chr5:38344643-38372139	42.4322	25.6673	0.725225	0.0017	0.0164847
ENSSSCT00000025519	ENSSSCG00000026360	CLGN	chr8:92112865-92167413	1.27982	0.544675	1.23248	0.00105	0.0114137
ENSSSCT00000026098	ENSSSCG00000004332	BACH2	chr1:64904129-65186708	2.2611	0.251043	3.17102	0.0001	0.00174319
ENSSSCT00000016488	ENSSSCG00000015122	THY1	chr9:51638996-51644318	12.6613	5.02864	1.33218	0.0001	0.00174319
ENSSSCT00000033890	ENSSSCG00000012376	GDPD2	chrX:63644212-63656062	5.52024	11.3249	-1.03669	5e-05	0.000962999
ENSSSCT00000012332	ENSSSCG00000011264	CSRNP1	chr13:26092996-26105056	14.0051	8.53208	0.714986	0.00255	0.0223849
ENSSSCT00000029453	ENSSSCG00000021845	ATXN2L	chr3:18691929-18703400	22.4887	12.1607	0.886976	0.0006	0.00735528
ENSSSCT00000012485	ENSSSCG00000011405	HYAL2	chr13:35983755-35988621	40.8525	62.5184	-0.613858	0.0073	0.0485912
ENSSSCT00000004136	ENSSSCG00000003736	ASXL3	chr6:109853531-109868912	4.0832	1.85745	1.13638	5e-05	0.000962999
ENSSSCT00000004131	ENSSSCG00000003731	GAREM1	chr6:108762665-109028716	9.45411	5.98763	0.658956	0.00705	0.0474015
ENSSSCT00000016709	ENSSSCG00000015336	SLC25A13	chr9:83194774-83350961	26.7304	41.0535	-0.619024	0.0072	0.0481215
ENSSSCT00000009718	ENSSSCG00000008877	ETFDH	chr8:50013289-50060767	40.783	67.3012	-0.722666	0.00145	0.0145878
ENSSSCT00000003547	ENSSSCG00000003192	IL4I1	chr6:50635544-50645232	7.47281	2.51043	1.57372	5e-05	0.000962999
ENSSSCT00000028443	ENSSSCG00000026486	-	GL892577.1:15813-22861	0.748532	4.06124	-2.43978	5e-05	0.000962999
ENSSSCT00000028446	ENSSSCG00000026414	ATOX1	GL894053.2:177-6167	181.383	466.242	-1.36204	5e-05	0.000962999
ENSSSCT00000022401	ENSSSCG00000023749	ADM2	chr5:110526046-110529871	0.635317	0.11039	2.52487	0.0002	0.00307929
ENSSSCT00000029689	ENSSSCG00000020803	-	chr7:36804603-36865913	8.84095	4.97562	0.829326	0.00085	0.00966213
ENSSSCT00000027480	ENSSSCG00000023361	MRPS36	chr16:51279801-51301023	14.5646	26.3425	-0.854924	0.00125	0.0130696
ENSSSCT00000028685	ENSSSCG00000028895	LRRC45	GL896322.1:20-1374	5.34575	12.6367	-1.24116	0.0013	0.0134755
ENSSSCT00000032489	ENSSSCG00000025049	CYBRD1	chr15:87032974-87079679	94.3449	193.624	-1.03724	0.00025	0.00368188
ENSSSCT00000014232	ENSSSCG00000013021	SF1	chr2:6524029-6536326	45.2131	21.9137	1.04491	5e-05	0.000962999
ENSSSCT00000008741	ENSSSCG00000007978	-	chr3:40950680-40951551	11.1965	36.3432	-1.69863	5e-05	0.000962999
ENSSSCT00000010697	ENSSSCG00000009757	BRI3BP	chr14:29888166-29904643	34.2055	57.6641	-0.753443	0.0023	0.0207217
ENSSSCT00000010695	ENSSSCG00000009755	AACS	chr14:29816547-29871769	5.32395	8.52673	-0.679496	0.0071	0.0476177
ENSSSCT00000011346	ENSSSCG00000024048	-	chr14:95292832-95308578	0.848081	2.1368	-1.33317	0.0061	0.042646
ENSSSCT00000035426	ENSSSCG00000023277	NDUFA1	chrX:113388189-113393319	109.545	213.927	-0.965597	0.0045	0.0342518
ENSSSCT00000002020	ENSSSCG00000001804	HOMER2	chr7:57489035-57582494	0.874499	4.67497	-2.41843	5e-05	0.000962999
ENSSSCT00000009905	ENSSSCG00000009045	HHIP	chr8:88870161-88946047	8.15066	4.14703	0.974836	0.0009	0.0101095
ENSSSCT00000025762	ENSSSCG00000025782	-	chr12:54951702-54952955	150.036	248.215	-0.726281	0.0026	0.0227112
ENSSSCT00000000686	ENSSSCG00000000637	-	chr5:64257104-64265357	9.22484	18.0193	-0.965947	0.0032	0.0265227
ENSSSCT00000005701	ENSSSCG00000005171	-	chr1:227334092-227344720	19.7281	46.0452	-1.2228	5e-05	0.000962999
ENSSSCT00000029926	ENSSSCG00000030467	PHC3	chr13:117558741-117628838	24.2644	13.6044	0.834767	0.00055	0.00688239
ENSSSCT00000009419	ENSSSCG00000008608	RDH14	chr3:127542571-127547856	4.89696	8.03341	-0.714126	0.00725	0.0483576
ENSSSCT00000029699	ENSSSCG00000020892	-	GL892918.2:109688-112998	21.5739	51.5131	-1.25565	0.00015	0.00244291
ENSSSCT00000011997	ENSSSCG00000010960	SLC28A3	chr10:34734229-34768182	1.93073	4.10706	-1.08896	0.00035	0.00481525
ENSSSCT00000012717	ENSSSCG00000011620	-	chr13:79877692-79913630	19.2082	34.6583	-0.851482	0.00085	0.00966213
ENSSSCT00000012718	ENSSSCG00000011621	SEC61A1	chr13:79737139-79751188	22.4221	35.8315	-0.676304	0.005	0.0369387
ENSSSCT00000001251	ENSSSCG00000027958	-	chr7:22544482-22547649	2.68781	5.08577	-0.920035	0.00145	0.0145878
ENSSSCT00000025595	ENSSSCG00000023903	ATP5I	chr8:149900-151754	293.41	579.937	-0.982977	0.00015	0.00244291
ENSSSCT00000035628	ENSSSCG00000005905	SLC39A4	chr4:464086-469224	18.217	78.6025	-2.10929	5e-05	0.000962999
ENSSSCT00000018567	ENSSSCG00000017054	CYFIP2	chr16:71706351-71844164	11.3322	6.40486	0.823194	0.00025	0.00368188
ENSSSCT00000016650	ENSSSCG00000015279	GOLT1A	chr9:71175790-71179145	48.0503	87.4278	-0.863547	0.00135	0.0138413
ENSSSCT00000024050	ENSSSCG00000021220	CKB	GL895295.1:123-2080	164.528	343.523	-1.06207	5e-05	0.000962999
ENSSSCT00000018499	ENSSSCG00000016989	RPL26L1	chr16:55580785-55590313	45.942	74.6036	-0.699433	0.007	0.0471525
ENSSSCT00000033340	ENSSSCG00000015294	CR1	chr9:74510645-74564138	2.90867	0.184128	3.98158	5e-05	0.000962999
ENSSSCT00000033348	ENSSSCG00000012124	TRAPPC2	chrX:11307152-11319848	8.5919	15.6949	-0.869249	0.0048	0.0358481
ENSSSCT00000008725	ENSSSCG00000007962	-	chr3:40865559-40869017	24.8069	44.2812	-0.835956	0.0015	0.0149758
ENSSSCT00000029713	ENSSSCG00000029894	-	chr18:9612-32697	0.262915	0.647509	-1.3003	0.00155	0.01535
ENSSSCT00000007118	ENSSSCG00000006499	LAMTOR2	chr4:102714739-102719077	25.1809	48.4577	-0.944397	5e-05	0.000962999
ENSSSCT00000025651	ENSSSCG00000020769	-	chr18:56857685-56868920	163.248	299.711	-0.876502	0.0008	0.00921701
ENSSSCT00000025654	ENSSSCG00000026539	-	JH118618.1:25166-26166	6.43782	13.102	-1.02514	0.00285	0.0243177
ENSSSCT00000027405	ENSSSCG00000025649	-	chr9:44262822-44267186	3.92037	1.90138	1.04394	0.00195	0.018293
ENSSSCT00000023894	ENSSSCG00000021131	-	chr14:124874689-124878749	30.8477	19.4033	0.668863	0.0058	0.0411393
ENSSSCT00000005745	ENSSSCG00000005212	PLGRKT	chr1:242425743-242473399	170.727	339.878	-0.993327	0.0002	0.00307929
ENSSSCT00000009454	ENSSSCG00000008642	ASAP2	chr3:135295915-135379560	14.2586	8.96603	0.669288	0.0039	0.0307587
ENSSSCT00000009459	ENSSSCG00000008646	RNF144A	chr3:137582367-137612589	9.67323	3.8912	1.31378	0.0002	0.00307929
ENSSSCT00000012005	ENSSSCG00000010968	IL11RA	chr10:36278904-36289170	7.84533	17.1968	-1.13223	5e-05	0.000962999
ENSSSCT00000012006	ENSSSCG00000010969	GALT	chr10:36290949-36294645	33.8716	76.9213	-1.18331	5e-05	0.000962999
ENSSSCT00000012002	ENSSSCG00000010965	CCL21	chr10:36233266-36234380	26.8258	15.0465	0.834198	0.00235	0.0210651
ENSSSCT00000012003	ENSSSCG00000010966	CCL19	chr10:36249786-36252381	142.447	37.314	1.93263	5e-05	0.000962999
ENSSSCT00000012009	ENSSSCG00000010972	DCTN3	chr10:36321360-36328690	17.8329	28.9796	-0.700497	0.0034	0.0277882
ENSSSCT00000001098	ENSSSCG00000001006	TUBB2B	chr7:2013749-2016654	14.5284	31.5573	-1.1191	5e-05	0.000962999
ENSSSCT00000000943	ENSSSCG00000000864	CHPT1	chr5:86457215-86497240	34.3748	63.373	-0.882518	0.0006	0.00735528
ENSSSCT00000024478	ENSSSCG00000025374	DVL3	chr13:131521545-131532774	9.15858	5.57175	0.716993	0.0039	0.0307587
ENSSSCT00000030573	ENSSSCG00000021383	MB21D1	chr1:103535848-103557331	9.5805	5.2152	0.877379	0.00025	0.00368188
ENSSSCT00000022884	ENSSSCG00000027585	SSPO	chr6:44184894-44188855	192.406	364.041	-0.919948	0.0003	0.00426167
ENSSSCT00000023030	ENSSSCG00000026113	-	chr13:155134435-155152622	8.59361	5.37448	0.677139	0.00445	0.033962
ENSSSCT00000018892	ENSSSCG00000017354	GPATCH8	chr12:19169465-19170989	16.1439	8.6922	0.8932	0.00085	0.00966213
ENSSSCT00000008627	ENSSSCG00000007872	-	chr3:27762718-27911727	2.25181	1.14018	0.981823	0.0039	0.0307587
ENSSSCT00000019073	ENSSSCG00000017519	MRPL10	chr12:23954338-23960895	13.0408	21.6291	-0.729942	0.00275	0.0236695
ENSSSCT00000019077	ENSSSCG00000017523	PNPO	chr12:23993277-23997741	26.9818	57.3622	-1.08812	5e-05	0.000962999
ENSSSCT00000019078	ENSSSCG00000017524	CDK5RAP3	chr12:24044540-24054025	18.855	29.968	-0.66848	0.0057	0.0406667
ENSSSCT00000029072	ENSSSCG00000030242	RSRP1	GL894621.1:28008-30628	61.5104	31.2971	0.974803	0.00015	0.00244291
ENSSSCT00000013686	ENSSSCG00000012517	-	chrX:98800896-98803989	10.6776	22.309	-1.06303	0.0009	0.0101095
ENSSSCT00000018302	ENSSSCG00000016810	PDZD2	chr16:18897675-19288560	3.61884	2.10508	0.781649	0.0023	0.0207217
ENSSSCT00000028859	ENSSSCG00000028674	CR2	chr9:74459182-74498657	25.5696	0.250145	6.67552	5e-05	0.000962999
ENSSSCT00000000636	ENSSSCG00000000591	PIK3C2G	chr5:57747751-58107859	3.38841	0.836499	2.01817	5e-05	0.000962999
ENSSSCT00000007620	ENSSSCG00000006955	GSDMD	chr4:1054260-1057775	47.1579	91.3649	-0.954139	5e-05	0.000962999
ENSSSCT00000005913	ENSSSCG00000005373	NANS	chr1:268051415-268082286	32.9793	52.2601	-0.664148	0.00475	0.0355692
ENSSSCT00000000394	ENSSSCG00000000371	-	chr5:22835973-22892293	1.21083	2.70145	-1.15774	0.00075	0.00877277
ENSSSCT00000027055	ENSSSCG00000022429	KAZALD1	chr14:121703007-121708344	0.469127	0.928634	-0.985132	0.00705	0.0474015
ENSSSCT00000008422	ENSSSCG00000007681	CUX1	chr3:9324577-9427775	13.0124	7.98202	0.70506	0.00435	0.033374
ENSSSCT00000035852	ENSSSCG00000026569	CLEC16A	chr3:32799269-32862002	20.2561	10.8645	0.89873	0.0016	0.0157343
ENSSSCT00000034728	ENSSSCG00000017204	ITGB4	chr12:5597668-5632075	17.2072	6.07904	1.5011	0.00035	0.00481525
ENSSSCT00000032072	ENSSSCG00000023777	ATP5L	chr9:50747514-50757754	66.8947	122.641	-0.874479	0.00095	0.0105581
ENSSSCT00000032071	ENSSSCG00000030198	-	chr1:147292890-147294855	14.6796	5.60284	1.38958	5e-05	0.000962999
ENSSSCT00000023416	ENSSSCG00000027867	-	chr13:147854303-147864827	14.4413	5.82484	1.30991	0.0022	0.0200365
ENSSSCT00000008986	ENSSSCG00000008205	-	chr3:59753692-59754231	24.6794	46.0173	-0.898867	0.00465	0.0350431
ENSSSCT00000002615	ENSSSCG00000002351	-	chr7:102928580-102950219	43.0765	95.805	-1.1532	5e-05	0.000962999
ENSSSCT00000014129	ENSSSCG00000012926	PC	chr2:4604882-4609731	4.09046	1.47109	1.47537	5e-05	0.000962999
ENSSSCT00000014128	ENSSSCG00000012925	-	chr2:4576316-4585943	3.62489	1.77645	1.02894	0.0048	0.0358481
ENSSSCT00000008537	ENSSSCG00000007789	-	chr3:18110833-18159227	14.6577	8.43623	0.796991	0.00115	0.0122469
ENSSSCT00000013477	ENSSSCG00000012324	IQSEC2	chrX:51511351-51566563	3.72033	2.0301	0.873876	0.0012	0.0126668
ENSSSCT00000007196	ENSSSCG00000006568	DENND4B	chr4:104651805-104669403	5.67127	3.44374	0.719698	0.0047	0.0353101
ENSSSCT00000024218	ENSSSCG00000022347	-	chr9:11589742-11607393	0.325531	1.05797	-1.70043	0.00225	0.0203757
ENSSSCT00000024211	ENSSSCG00000029147	-	chr6:58926550-58939568	12.6523	21.6714	-0.776396	0.0012	0.0126668
ENSSSCT00000005328	ENSSSCG00000004826	VIMP	chr1:156057762-156066216	40.9049	72.1411	-0.818547	0.0006	0.00735528
ENSSSCT00000031115	ENSSSCG00000028095	-	GL892766.1:44-24020	20.993	38.0951	-0.859695	0.0009	0.0101095
ENSSSCT00000006748	ENSSSCG00000006154	PAG1	chr4:60606378-60626273	10.8703	5.63293	0.948437	0.00115	0.0122469
ENSSSCT00000022300	ENSSSCG00000026097	LAMP3	chr13:130594771-130621312	2.29216	0.289673	2.98421	5e-05	0.000962999
ENSSSCT00000033121	ENSSSCG00000009087	IL21	chr8:108687526-108698969	0.694296	1.74652	-1.33086	0.001	0.0109841
ENSSSCT00000015261	ENSSSCG00000013973	LYPD8	chr2:55347022-55357982	1174.5	2402.05	-1.03222	0.0036	0.0290123
ENSSSCT00000016759	ENSSSCG00000015384	TOMM7	chr9:100959711-100968624	130.116	262.167	-1.01068	5e-05	0.000962999
ENSSSCT00000035155	ENSSSCG00000017416	DHX58	chr12:20937867-20946850	35.7054	17.6913	1.01311	0.0032	0.0265227
ENSSSCT00000008216	ENSSSCG00000007504	RBM38	chr17:64947370-64962212	8.27429	4.89216	0.758163	0.00405	0.0316657
ENSSSCT00000012851	ENSSSCG00000011740	SERPINI1	chr13:115121492-115201556	4.94	8.37463	-0.761513	0.0015	0.0149758
ENSSSCT00000012080	ENSSSCG00000011037	TMEM236	chr10:48738285-48829185	112.064	188.259	-0.748391	0.00255	0.0223849
ENSSSCT00000004233	ENSSSCG00000003824	-	chr6:139867649-139892000	23.7989	67.0199	-1.49369	5e-05	0.000962999
ENSSSCT00000006169	ENSSSCG00000005610	-	chr1:301835732-301844619	4.17422	28.2786	-2.76013	5e-05	0.000962999
ENSSSCT00000030863	ENSSSCG00000021965	-	chr13:156315860-156317843	23.19	40.0191	-0.787182	0.00125	0.0130696
ENSSSCT00000002094	ENSSSCG00000001869	PEAK1	chr7:61961069-62180499	19.932	12.1898	0.709408	0.0027	0.0233564
ENSSSCT00000027970	ENSSSCG00000004017	FRMD1	chr1:2657896-2672308	1.90404	0.792909	1.26384	0.00615	0.0429102
ENSSSCT00000027972	ENSSSCG00000022227	BRD4	chr2:61827881-61924756	16.2126	6.98181	1.21544	5e-05	0.000962999
ENSSSCT00000024406	ENSSSCG00000023435	DBI	chr15:28578031-28584893	61.5877	221.016	-1.84344	5e-05	0.000962999
ENSSSCT00000006952	ENSSSCG00000006344	-	chr4:95859852-95906438	1.2179	0.529088	1.20282	0.00645	0.0444561
ENSSSCT00000027563	ENSSSCG00000022541	-	GL894033.2:30175-60795	0.993336	0.345277	1.52453	0.00045	0.00588315
ENSSSCT00000023998	ENSSSCG00000021472	POLR2E	chr2:77655740-77666785	120.48	193.372	-0.682586	0.00315	0.0262062
ENSSSCT00000018381	ENSSSCG00000016877	NNT	chr16:29706008-29756652	55.6414	33.5036	0.731842	0.0016	0.0157343
ENSSSCT00000034033	ENSSSCG00000017869	ITGAE	chr12:51720274-51727906	41.0131	76.2617	-0.894874	0.00045	0.00588315
ENSSSCT00000033400	ENSSSCG00000012880	-	chr2:2815219-2874163	38.9598	73.401	-0.913814	0.0005	0.0063879
ENSSSCT00000014650	ENSSSCG00000013410	SWAP70	chr2:53070257-53154220	14.7569	8.45572	0.803391	0.0026	0.0227112
ENSSSCT00000013641	ENSSSCG00000012474	DIAPH2	chrX:85891070-86317742	33.224	21.4098	0.633956	0.0052	0.0380193
ENSSSCT00000000313	ENSSSCG00000000292	ZNF385A	chr5:20417578-20434468	3.35085	1.74858	0.938348	0.00255	0.0223849
ENSSSCT00000029629	ENSSSCG00000027849	CNR2	chr6:75364735-75365818	1.16993	0.165763	2.81923	0.0036	0.0290123
ENSSSCT00000001193	ENSSSCG00000001097	FAM65B	chr7:20764480-20883304	7.43611	4.06976	0.869604	0.00115	0.0122469
ENSSSCT00000007066	ENSSSCG00000006451	PCD1B	chr4:100378041-100383563	1.35536	2.91907	-1.10683	0.0052	0.0380193
ENSSSCT00000007067	ENSSSCG00000006452	CD1D	chr4:100437381-100460436	19.6178	31.5515	-0.68555	0.00645	0.0444561
ENSSSCT00000024672	ENSSSCG00000028764	-	GL893298.2:401-5955	17.8612	43.2444	-1.27568	5e-05	0.000962999
ENSSSCT00000024673	ENSSSCG00000026739	-	chr13:35034833-35044882	1.90205	0.503338	1.91796	0.0002	0.00307929
ENSSSCT00000032340	ENSSSCG00000027538	TMEM258	chr2:9237372-9241262	114.009	207.713	-0.865448	0.0017	0.0164847
ENSSSCT00000032347	ENSSSCG00000028481	CALCOCO1	chr5:19356304-19375156	12.3618	6.80564	0.861086	0.00075	0.00877277
ENSSSCT00000031537	ENSSSCG00000030676	KRTCAP3	chr3:118753133-118789281	14.5151	29.3128	-1.01398	0.00515	0.0377493
ENSSSCT00000016452	ENSSSCG00000015086	TMPRSS4	chr9:50441612-50474695	6.55011	11.6192	-0.826926	0.00215	0.0197012
ENSSSCT00000028771	ENSSSCG00000022292	NPL	GL892421.2:8600-40465	12.4185	23.2403	-0.904142	0.0001	0.00174319
ENSSSCT00000012360	ENSSSCG00000011290	-	chr13:28946259-28954447	193.58	391.876	-1.01747	5e-05	0.000962999
ENSSSCT00000012367	ENSSSCG00000011297	ABHD5	chr13:29833567-29883671	24.6738	70.9697	-1.52422	5e-05	0.000962999
ENSSSCT00000019484	ENSSSCG00000017904	-	chr12:54023316-54028701	4.40412	10.019	-1.18582	5e-05	0.000962999
ENSSSCT00000019482	ENSSSCG00000017902	CAMTA2	chr12:54000738-54016605	12.561	6.88031	0.868406	0.00055	0.00688239
ENSSSCT00000016333	ENSSSCG00000014971	-	chr9:32147046-32148586	5.56327	2.99263	0.894522	0.00505	0.0372038
ENSSSCT00000004108	ENSSSCG00000003709	-	chr6:101420992-101498019	25.8752	16.716	0.630345	0.0046	0.0348007
ENSSSCT00000002196	ENSSSCG00000001963	EGLN3	chr7:70667588-70695692	15.9377	28.8396	-0.855607	0.0003	0.00426167
ENSSSCT00000003573	ENSSSCG00000003217	JOSD2	chr6:51185526-51189977	11.6128	19.7186	-0.763845	0.0047	0.0353101
ENSSSCT00000013196	ENSSSCG00000012064	-	GL893798.2:28136-63413	0.809407	0.256206	1.65956	0.00115	0.0122469
ENSSSCT00000007472	ENSSSCG00000006821	GSTM3	chr4:120827505-120830538	11.8329	25.3231	-1.09765	0.00015	0.00244291
ENSSSCT00000000128	ENSSSCG00000029945	-	chr5:7430689-7437871	0.434412	2.17139	-2.32148	0.00025	0.00368188
ENSSSCT00000027267	ENSSSCG00000023325	ACY1	chr13:37310852-37315586	39.0027	95.8676	-1.29747	5e-05	0.000962999
ENSSSCT00000006270	ENSSSCG00000005701	ASS1	chr1:304454128-304508998	129.721	484.61	-1.90141	5e-05	0.000962999
ENSSSCT00000019137	ENSSSCG00000017579	-	GL896296.2:15138-19536	80.1254	125.075	-0.642465	0.0064	0.0442068
ENSSSCT00000026673	ENSSSCG00000021259	CDA	chr6:73017554-73042847	7.57463	2.11085	1.84335	5e-05	0.000962999
ENSSSCT00000026678	ENSSSCG00000024562	CCR6	GL896559.1:3-2745	1.96853	0.380307	2.37188	0.001	0.0109841
ENSSSCT00000028105	ENSSSCG00000026064	LSM5	chr18:44736381-44739855	49.4981	92.5164	-0.902337	0.0015	0.0149758
ENSSSCT00000028107	ENSSSCG00000029409	-	GL893785.2:12518-76125	12.8927	7.3082	0.818971	0.00405	0.0316657
ENSSSCT00000023820	ENSSSCG00000022812	ARID3B	chr7:63621164-63652662	3.52256	2.02898	0.79587	0.0047	0.0353101
ENSSSCT00000008714	ENSSSCG00000007951	CREBBP	chr3:39539011-39798202	15.9167	7.66302	1.05456	0.0001	0.00174319
ENSSSCT00000012660	ENSSSCG00000011568	GHRL	chr13:73475661-73480181	4.32373	12.3338	-1.51227	0.0005	0.0063879
ENSSSCT00000014793	ENSSSCG00000013545	TUBB4A	chr2:73063906-73085299	0.928708	0.332883	1.48021	0.00175	0.0168594
ENSSSCT00000011312	ENSSSCG00000010334	SFTPD	chr14:88660303-88675023	29.3784	49.4113	-0.750083	0.00395	0.0310612
ENSSSCT00000009396	ENSSSCG00000008586	TP53I3	chr3:121865411-121870296	7.54453	12.9889	-0.783775	0.0038	0.0301925
ENSSSCT00000001548	ENSSSCG00000001412	C6orf47	chr7:27476615-27478065	12.4487	20.54	-0.722437	0.004	0.0313608
ENSSSCT00000007257	ENSSSCG00000006623	PSMB4	chr4:107036321-107038687	215.339	358.641	-0.735931	0.0017	0.0164847
ENSSSCT00000006664	ENSSSCG00000006073	OSR2	chr4:40894611-40902382	1.94759	0.471525	2.04628	0.00015	0.00244291
ENSSSCT00000006661	ENSSSCG00000006070	COX6C	chr4:39990793-40005773	639.522	1140.39	-0.834461	0.0065	0.044694
ENSSSCT00000003051	ENSSSCG00000002754	NQO1	chr6:16238852-16248810	44.8134	27.7992	0.688888	0.00425	0.0328133
ENSSSCT00000003052	ENSSSCG00000002755	NFAT5	chr6:16261576-16381887	25.8574	12.5321	1.04495	5e-05	0.000962999
ENSSSCT00000025758	ENSSSCG00000027902	ZMPSTE24	chr6:89129877-89133484	13.1339	24.7261	-0.912736	0.0036	0.0290123
ENSSSCT00000007531	ENSSSCG00000006877	-	chr4:130763758-130857116	18.1444	31.8957	-0.813836	0.0005	0.0063879
ENSSSCT00000001764	ENSSSCG00000001584	-	chr7:38746484-38878917	34.5379	15.2884	1.17574	0.001	0.0109841
ENSSSCT00000000089	ENSSSCG00000000083	RPS19BP1	chr5:6034981-6038546	16.5602	27.4864	-0.731002	0.00475	0.0355692
ENSSSCT00000000082	ENSSSCG00000000076	SGSM3	chr5:5208977-5250358	5.95551	9.7576	-0.7123	0.0041	0.0319477
ENSSSCT00000000081	ENSSSCG00000000075	MKL1	chr5:5189688-5207389	7.04604	3.52683	0.998443	0.0003	0.00426167
ENSSSCT00000000084	ENSSSCG00000000078	TNRC6B	chr5:5297077-5431373	10.2671	6.26002	0.713783	0.004	0.0313608
ENSSSCT00000026472	ENSSSCG00000024772	-	chr6:47337151-47337475	23.6117	48.4235	-1.03621	0.00445	0.033962
ENSSSCT00000008555	ENSSSCG00000007807	CD19	chr3:18778858-18787197	5.67934	0.294509	4.26934	5e-05	0.000962999
ENSSSCT00000028313	ENSSSCG00000021317	-	chr2:48072494-48078711	106.751	174.689	-0.710539	0.0044	0.0336608
ENSSSCT00000028312	ENSSSCG00000002032	SLC7A8	chr7:81241894-81260081	11.4186	2.38714	2.25803	5e-05	0.000962999
ENSSSCT00000028315	ENSSSCG00000024771	TICAM1	GL896276.1:2134-6910	8.23613	4.91997	0.743317	0.0072	0.0481215
ENSSSCT00000011432	ENSSSCG00000010447	ACTA2	chr14:109852734-109871621	78.4018	123.737	-0.658319	0.00385	0.0304841
ENSSSCT00000011438	ENSSSCG00000010452	IFIT3	chr14:110209343-110210870	233.422	124.525	0.906505	0.0003	0.00426167
ENSSSCT00000010749	ENSSSCG00000009806	SETD1B	chr14:32669799-32690468	5.73828	2.911	0.979103	0.0003	0.00426167
ENSSSCT00000002936	ENSSSCG00000002646	TRAPPC2L	chr6:1055727-1059412	12.7565	29.1658	-1.19304	0.0001	0.00174319
ENSSSCT00000007358	ENSSSCG00000006717	PHGDH	chr4:111436316-111468486	4.1223	1.20537	1.77397	5e-05	0.000962999
ENSSSCT00000000519	ENSSSCG00000000481	IFNG	chr5:35374322-35379577	2.73117	10.4679	-1.93839	5e-05	0.000962999
ENSSSCT00000000518	ENSSSCG00000000480	IL26	chr5:35302755-35317796	0.518887	2.13043	-2.03765	0.00565	0.0404139
ENSSSCT00000000511	ENSSSCG00000000473	-	chr5:33731434-33785129	27.995	45.867	-0.712286	0.00435	0.033374
ENSSSCT00000023657	ENSSSCG00000027617	SYNPR	chr13:49379762-49589560	0.324304	0.926765	-1.51486	0.0018	0.0172238
ENSSSCT00000017170	ENSSSCG00000015769	SPCS3	chr15:44496158-44505427	94.408	154.846	-0.71385	0.0045	0.0342518
ENSSSCT00000011635	ENSSSCG00000010638	TCF7L2	chr14:134586335-134788242	14.8894	6.31149	1.23823	5e-05	0.000962999
ENSSSCT00000009741	ENSSSCG00000008898	HOPX	chr8:57628887-57634389	11.2174	23.8629	-1.08904	5e-05	0.000962999
ENSSSCT00000014466	ENSSSCG00000013246	-	chr2:16626708-16836642	1.85835	3.85534	-1.05283	0.00585	0.0413923
ENSSSCT00000007969	ENSSSCG00000007284	NCOA6	chr17:43309803-43393835	14.9802	7.91218	0.920907	0.0003	0.00426167
ENSSSCT00000009263	ENSSSCG00000008461	ZFP36L2	chr3:103259065-103261670	52.7171	31.7851	0.72992	0.00175	0.0168594
ENSSSCT00000030447	ENSSSCG00000023324	KMT2A	chr9:50880741-50910465	22.7674	11.6635	0.964974	0.00015	0.00244291
ENSSSCT00000006791	ENSSSCG00000006196	SLCO5A1	chr4:71108679-71249575	1.1018	0.421917	1.38483	0.0075	0.0495175
ENSSSCT00000031471	ENSSSCG00000025765	-	chr2:29513798-29539561	17.5047	28.6721	-0.711899	0.00645	0.0444561
ENSSSCT00000017282	ENSSSCG00000015871	NR4A2	chr15:70671006-70679616	1.59446	0.820892	0.957805	0.0031	0.0259036
ENSSSCT00000016888	ENSSSCG00000015501	GPR52	chr9:128323843-128324929	12.6698	6.86309	0.884468	0.0018	0.0172238
ENSSSCT00000024984	ENSSSCG00000023198	-	chr8:79851213-79862099	8.10691	4.4516	0.864826	0.00555	0.0399058
ENSSSCT00000027187	ENSSSCG00000025430	DTX2	chr3:9784167-9801907	8.13469	4.70363	0.790311	0.0065	0.044694
ENSSSCT00000008828	ENSSSCG00000008056	ATP6V0C	chr3:42700753-42706839	74.6311	41.351	0.851856	0.001	0.0109841
ENSSSCT00000014249	ENSSSCG00000013036	FKBP2	chr2:6935188-6936674	54.0681	101.1	-0.902933	0.0008	0.00921701
ENSSSCT00000014243	ENSSSCG00000013030	PRDX5	chr2:6864026-6867851	61.6236	138.011	-1.16322	5e-05	0.000962999
ENSSSCT00000011395	ENSSSCG00000010411	-	chr14:99566736-99612051	0.614444	1.81295	-1.56099	0.001	0.0109841
ENSSSCT00000011806	ENSSSCG00000010790	ECHS1	chr14:153776314-153784497	57.4048	97.5475	-0.764933	0.0019	0.0179478
ENSSSCT00000011808	ENSSSCG00000010792	PRAP1	chr14:153794852-153798758	115.698	305.994	-1.40313	5e-05	0.000962999
ENSSSCT00000008955	ENSSSCG00000008177	-	chr3:56762716-57197007	16.1554	9.05358	0.835458	0.0016	0.0157343
ENSSSCT00000002093	ENSSSCG00000001868	TSPAN3	chr7:61897535-61922973	95.5165	157.401	-0.720618	0.00235	0.0210651
ENSSSCT00000018038	ENSSSCG00000016568	AHCYL2	chr18:20333817-20511321	19.3787	45.4409	-1.22952	5e-05	0.000962999
ENSSSCT00000026286	ENSSSCG00000024480	-	chr10:70147453-70193875	2.70171	1.52195	0.827956	0.0016	0.0157343
ENSSSCT00000014835	ENSSSCG00000013583	CAMSAP3	chr2:71891798-71901047	11.6528	7.25824	0.682982	0.00505	0.0372038
ENSSSCT00000014833	ENSSSCG00000013581	PET100	chr2:71911699-71915174	54.6289	87.5577	-0.680571	0.00585	0.0413923
ENSSSCT00000029956	ENSSSCG00000029674	-	GL893896.1:889-6955	206.529	579.448	-1.48833	5e-05	0.000962999
ENSSSCT00000015017	ENSSSCG00000013743	-	chr2:66317462-66320643	3.4273	1.89467	0.855128	0.00495	0.0366593
ENSSSCT00000018869	ENSSSCG00000017333	FMNL1	chr12:18447824-18473774	6.43381	3.09299	1.05667	0.00115	0.0122469
ENSSSCT00000028399	ENSSSCG00000022208	TNFRSF1B	GL896374.1:13995-31976	16.3042	9.12233	0.837769	0.00045	0.00588315
ENSSSCT00000028391	ENSSSCG00000027745	ABCG1	chr13:215898401-215958339	1.97036	0.675221	1.54503	0.00015	0.00244291
ENSSSCT00000012740	ENSSSCG00000011640	TF	chr13:82429035-82469005	0.371886	1.60559	-2.11017	5e-05	0.000962999
ENSSSCT00000019029	ENSSSCG00000017478	RAPGEFL1	chr12:22546727-22561688	10.1381	5.26991	0.943942	0.0001	0.00174319
ENSSSCT00000036326	ENSSSCG00000030798	FUS	chr3:17545636-17557499	26.6795	41.7853	-0.647267	0.00725	0.0483576
ENSSSCT00000004618	ENSSSCG00000004179	VNN2	chr1:34481247-34490749	1.59098	3.14084	-0.981234	0.00315	0.0262062
ENSSSCT00000013502	ENSSSCG00000012347	ALAS2	chrX:53807664-53832133	0.380467	1.30325	-1.77627	0.00085	0.00966213
ENSSSCT00000002284	ENSSSCG00000002041	SLC7A7	chr7:81441333-81505829	56.8364	93.8379	-0.723356	0.0064	0.0442068
ENSSSCT00000025010	ENSSSCG00000024484	DEGS1	chr10:15042348-15053262	53.2807	109.744	-1.04246	5e-05	0.000962999
ENSSSCT00000001143	ENSSSCG00000001049	HIVEP1	chr7:8920529-9065107	6.42995	3.64927	0.817201	0.0009	0.0101095
ENSSSCT00000001146	ENSSSCG00000001052	PHACTR1	chr7:9509244-9954959	2.31079	0.978688	1.23947	0.00075	0.00877277
ENSSSCT00000030979	ENSSSCG00000029592	GPRC5A	GL896435.1:4687-9401	2.15673	0.274667	2.97309	5e-05	0.000962999
ENSSSCT00000008456	ENSSSCG00000007713	WBSCR22	chr3:10656158-10669332	34.1868	57.1327	-0.740875	0.0015	0.0149758
ENSSSCT00000010501	ENSSSCG00000009580	S1PR3	chr14:883129-894214	3.19178	1.24799	1.35475	0.00015	0.00244291
ENSSSCT00000025359	ENSSSCG00000025104	-	chr12:6320505-6321529	79.6991	163.485	-1.03652	5e-05	0.000962999
ENSSSCT00000018315	ENSSSCG00000016822	AMACR	chr16:20765283-20782822	10.1442	17.5958	-0.794578	0.0016	0.0157343
ENSSSCT00000017185	ENSSSCG00000015783	CASP3	chr15:52291089-52300426	271.316	522.445	-0.945308	0.0002	0.00307929
ENSSSCT00000012467	ENSSSCG00000011389	GMPPB	chr13:35429912-35432356	25.5291	48.6956	-0.931647	5e-05	0.000962999
ENSSSCT00000012469	ENSSSCG00000011391	CDHR4	chr13:35501373-35508389	3.59057	1.40732	1.35126	0.00015	0.00244291
ENSSSCT00000013437	ENSSSCG00000012288	CCDC120	chrX:47976917-47994738	16.4108	10.0874	0.702083	0.00335	0.0274754
ENSSSCT00000009151	ENSSSCG00000008357	SPRED2	chr3:80411732-80444992	15.2364	7.75717	0.973919	5e-05	0.000962999
ENSSSCT00000009156	ENSSSCG00000008362	SERTAD2	chr3:81150520-81151459	4.89208	2.2858	1.09775	0.0038	0.0301925
ENSSSCT00000015224	ENSSSCG00000013938	GATAD2A	chr2:58240860-58282261	18.4974	11.5466	0.679855	0.00355	0.028707
ENSSSCT00000000418	ENSSSCG00000025467	-	chr5:23123885-23127111	16.4841	32.0116	-0.957522	0.00165	0.0161095
ENSSSCT00000000419	ENSSSCG00000028808	-	chr5:23121866-23123593	1.38333	4.18033	-1.59547	0.00755	0.049751
ENSSSCT00000031162	ENSSSCG00000024095	-	chr8:146540274-146542690	8.05939	2.88928	1.47996	0.0001	0.00174319
ENSSSCT00000035489	ENSSSCG00000017283	CD79B	chr12:15044351-15047832	11.3438	2.28433	2.31207	5e-05	0.000962999
ENSSSCT00000023759	ENSSSCG00000028172	FAM78A	chr1:305269555-305284180	5.33423	2.88517	0.886623	0.0005	0.0063879
ENSSSCT00000017033	ENSSSCG00000015637	SEC61G	chr9:153348317-153355773	77.3878	171.514	-1.14815	0.0001	0.00174319
ENSSSCT00000010336	ENSSSCG00000009429	TNFSF11	chr11:25118420-25154869	3.09631	1.36167	1.18517	0.0056	0.040168
ENSSSCT00000004263	ENSSSCG00000003851	CPT2	chr6:146702080-146774794	24.9666	41.3701	-0.728588	0.00135	0.0138413
ENSSSCT00000004265	ENSSSCG00000003853	-	chr6:147007231-147077810	17.8128	32.7375	-0.878034	0.00035	0.00481525
ENSSSCT00000011503	ENSSSCG00000010513	C10orf12	chr14:118065018-118068750	11.6709	6.92872	0.752258	0.0024	0.0214077
ENSSSCT00000006138	ENSSSCG00000005585	-	chr1:297816369-297887429	2.12751	0.983253	1.11353	0.0003	0.00426167
ENSSSCT00000027923	ENSSSCG00000026025	HMGCL	chr6:75396360-75415548	26.761	45.0413	-0.75112	0.0013	0.0134755
ENSSSCT00000030601	ENSSSCG00000028299	-	GL896304.2:10964-21478	0.968813	4.50023	-2.21571	5e-05	0.000962999
ENSSSCT00000006967	ENSSSCG00000006358	NDUFS2	chr4:97103618-97113988	90.0708	155.551	-0.788257	0.00115	0.0122469
ENSSSCT00000006964	ENSSSCG00000006355	APOA2	chr4:97094195-97095808	1.2553	6.24109	-2.31376	0.00125	0.0130696
ENSSSCT00000025781	ENSSSCG00000029578	NFATC3	chr6:25836325-25877196	38.7043	23.6421	0.711138	0.0022	0.0200365
ENSSSCT00000025785	ENSSSCG00000020727	-	chr17:477174-497564	3.13328	1.52769	1.03632	0.00255	0.0223849
ENSSSCT00000030066	ENSSSCG00000021255	ADA	chr17:52502091-52520582	35.449	156.094	-2.13859	5e-05	0.000962999
ENSSSCT00000025430	ENSSSCG00000027157	-	chr15:104872678-104894789	0.176949	1.53078	-3.11286	5e-05	0.000962999
ENSSSCT00000025434	ENSSSCG00000025517	-	chr9:76862917-76865611	0	1.68615	#NAME?	0.00515	0.0377493
ENSSSCT00000026205	ENSSSCG00000023898	-	chr1:241128042-241129201	0.895786	0	inf	5e-05	0.000962999
ENSSSCT00000023491	ENSSSCG00000021860	-	chr7:23092694-23093006	53.599	101.735	-0.924531	0.00675	0.0459426
ENSSSCT00000029334	ENSSSCG00000021354	-	chr18:14695759-14741463	17.2225	10.4111	0.726174	0.003	0.0252734
ENSSSCT00000017594	ENSSSCG00000016159	-	chr15:125183126-125279114	306.515	594.338	-0.955327	0.0049	0.0364028
ENSSSCT00000016243	ENSSSCG00000014889	NDUFC2	chr9:13821216-13827297	14.363	29.7773	-1.05186	0.001	0.0109841
ENSSSCT00000015537	ENSSSCG00000014219	CDO1	chr2:124815021-124828122	0.851952	0.300935	1.50132	0.0065	0.044694
ENSSSCT00000015536	ENSSSCG00000014218	TMED7	chr2:124682077-124691898	121.858	203.748	-0.741583	0.00165	0.0161095
ENSSSCT00000012989	ENSSSCG00000011875	PARP15	chr13:147507154-147531686	180.091	306.777	-0.768461	0.00325	0.0268432
ENSSSCT00000012985	ENSSSCG00000011871	DIRC2	chr13:147189065-147236559	46.7485	84.257	-0.849876	0.00015	0.00244291
ENSSSCT00000026140	ENSSSCG00000024477	-	chr15:115429402-115506114	171.588	85.2549	1.00909	0.00195	0.018293
ENSSSCT00000000436	ENSSSCG00000000403	BAZ2A	chr5:23608230-23638130	21.2343	13.1355	0.692921	0.0061	0.042646
ENSSSCT00000032902	ENSSSCG00000030831	-	chr4:2284587-2297122	7.20164	3.56202	1.01563	0.0011	0.0118238
ENSSSCT00000026955	ENSSSCG00000027614	-	chr9:132262187-132295230	21.5023	11.8333	0.861647	0.00605	0.0424174
ENSSSCT00000024629	ENSSSCG00000024943	-	JH118557.1:27364-45936	4.54391	0.741062	2.61627	5e-05	0.000962999
ENSSSCT00000031506	ENSSSCG00000024550	UQCR10	chr14:49817569-49820402	398.513	699.395	-0.811482	0.00095	0.0105581
ENSSSCT00000023043	ENSSSCG00000025551	-	chr7:46279207-46417272	7.01433	3.75007	0.903388	0.0003	0.00426167
ENSSSCT00000023046	ENSSSCG00000026162	-	GL896312.2:98599-106586	1.32261	3.04838	-1.20465	0.0011	0.0118238
ENSSSCT00000016465	ENSSSCG00000015099	BCL9L	chr9:51169146-51209999	4.58779	2.22978	1.0409	5e-05	0.000962999
ENSSSCT00000016460	ENSSSCG00000015094	CD3G	chr9:50686386-50696073	43.2597	92.0493	-1.08938	0.0001	0.00174319
ENSSSCT00000028743	ENSSSCG00000025214	TSHZ3	chr6:36787928-36791170	0.804699	0.342843	1.2309	0.0027	0.0233564
ENSSSCT00000004155	ENSSSCG00000003753	-	chr6:119074020-119079491	1.86258	0.406969	2.19432	0.00295	0.0249649
ENSSSCT00000015599	ENSSSCG00000014276	SLC22A5	chr2:140064533-140089511	13.3316	21.144	-0.665396	0.0053	0.0385566
ENSSSCT00000015701	ENSSSCG00000014371	-	chr2:148295943-148304923	91.178	181.607	-0.994064	0.001	0.0109841
ENSSSCT00000002650	ENSSSCG00000002383	FOS	chr7:104293656-104297121	51.6921	20.2144	1.35456	5e-05	0.000962999
ENSSSCT00000003212	ENSSSCG00000002907	-	chr6:40548762-40559160	326.403	558.046	-0.773729	0.00075	0.00877277
ENSSSCT00000004978	ENSSSCG00000004506	CTIF	chr1:107666404-108030895	3.99707	2.37866	0.748793	0.00215	0.0197012
ENSSSCT00000030610	ENSSSCG00000028788	BORCS6	chr12:55880278-55881343	4.05695	8.32712	-1.03742	0.00105	0.0114137
ENSSSCT00000022465	ENSSSCG00000009361	POSTN	chr11:13198181-13233797	57.4218	113.89	-0.987976	0.0002	0.00307929
ENSSSCT00000031988	ENSSSCG00000029948	-	chr15:147737270-147741541	10.3772	4.7198	1.13662	0.0001	0.00174319
ENSSSCT00000016707	ENSSSCG00000015334	PDK4	chr9:82625076-82638263	16.6306	34.4724	-1.0516	0.00015	0.00244291
ENSSSCT00000016706	ENSSSCG00000015333	ASB4	chr9:82488675-82579652	0.826144	3.62233	-2.13245	5e-05	0.000962999
ENSSSCT00000008255	ENSSSCG00000007527	EDN3	chr17:66846228-66869088	2.45357	1.00194	1.29208	0.00025	0.00368188
ENSSSCT00000032161	ENSSSCG00000008456	-	chr3:102783580-102846430	4.34197	2.51587	0.787294	0.00205	0.019002
ENSSSCT00000017270	ENSSSCG00000015859	SAP130	chr15:66025272-66122052	9.29625	5.6738	0.712334	0.00375	0.0299
ENSSSCT00000026626	ENSSSCG00000030301	MRPL36	chr16:85605579-85608350	5.05425	8.38939	-0.731068	0.005	0.0369387
ENSSSCT00000001539	ENSSSCG00000001408	AIF1	chr7:27520796-27522927	55.9716	97.2056	-0.796343	0.0008	0.00921701
ENSSSCT00000001535	ENSSSCG00000001405	LTB	chr7:27543863-27547161	20.8556	7.15775	1.54286	0.0001	0.00174319
ENSSSCT00000003977	ENSSSCG00000003582	SMPDL3B	chr6:78600671-78624777	162.842	278.421	-0.773794	0.0017	0.0164847
ENSSSCT00000015915	ENSSSCG00000014565	-	chr2:162095325-162097509	51.4093	29.7844	0.787472	0.00115	0.0122469
ENSSSCT00000030173	ENSSSCG00000025598	-	chr15:79412980-79434415	15.5508	8.56482	0.86049	0.00075	0.00877277
ENSSSCT00000000280	ENSSSCG00000000261	IGFBP6	chr5:18768001-18772057	0.485281	1.51962	-1.64682	0.00315	0.0262062
ENSSSCT00000000285	ENSSSCG00000000266	PFDN5	chr5:18948439-18952540	116.758	209.012	-0.840069	0.0012	0.0126668
ENSSSCT00000006612	ENSSSCG00000006025	PKHD1L1	chr4:30267984-30406481	0.575907	1.08061	-0.907941	0.0015	0.0149758
ENSSSCT00000030797	ENSSSCG00000029183	SEC11A	GL895957.1:20980-41365	63.6025	106.156	-0.739027	0.00335	0.0274754
ENSSSCT00000017665	ENSSSCG00000016223	ACSL3	chr15:138663705-138712406	198.431	383.044	-0.948871	0.0005	0.0063879
ENSSSCT00000024869	ENSSSCG00000028127	-	GL894711.1:14162-36161	35.9805	18.533	0.957124	5e-05	0.000962999
ENSSSCT00000024134	ENSSSCG00000023513	PHYH	GL894817.1:3902-15671	19.8207	44.0187	-1.15111	5e-05	0.000962999
ENSSSCT00000018083	ENSSSCG00000016609	SLC13A1	chr18:25750453-25810550	13.9946	0.990248	3.82094	5e-05	0.000962999
ENSSSCT00000018080	ENSSSCG00000016607	NDUFA5	chr18:25478939-25493050	46.6911	81.4385	-0.802562	0.00235	0.0210651
ENSSSCT00000016954	ENSSSCG00000015564	TSEN15	chr9:137621560-137657224	4.67729	9.9541	-1.08962	0.0027	0.0233564
ENSSSCT00000016953	ENSSSCG00000015563	RGL1	chr9:137378037-137471014	10.3132	5.89459	0.807024	0.0017	0.0164847
ENSSSCT00000014886	ENSSSCG00000013631	TMED1	chr2:70007507-70009635	3.04428	6.28915	-1.04676	0.00755	0.049751
ENSSSCT00000028580	ENSSSCG00000026733	-	chr18:10581477-10643535	22.3273	9.02499	1.30681	5e-05	0.000962999
ENSSSCT00000029981	ENSSSCG00000022355	CD37	GL896285.1:578-4700	7.75349	4.34688	0.834864	0.0057	0.0406667
ENSSSCT00000010906	ENSSSCG00000009953	KIAA1671	chr14:45824559-45896852	18.0284	10.7859	0.74113	0.00165	0.0161095
ENSSSCT00000006079	ENSSSCG00000005528	NDUFA8	chr1:294544842-294559785	66.5318	117.796	-0.824182	0.0007	0.00830682
ENSSSCT00000002947	ENSSSCG00000002656	ZCCHC14	chr6:1937770-2002598	13.689	8.38944	0.706376	0.00415	0.032255
ENSSSCT00000007388	ENSSSCG00000006743	SLC22A15	chr4:114752825-114845145	2.22639	1.13249	0.975205	0.00105	0.0114137
ENSSSCT00000007031	ENSSSCG00000006418	-	chr4:99372428-99425706	13.1518	6.25208	1.07286	5e-05	0.000962999
ENSSSCT00000030182	ENSSSCG00000021541	DCAF5	GL896420.2:5518-25071	12.4341	7.4589	0.737268	0.0043	0.0330891
ENSSSCT00000030232	ENSSSCG00000024208	-	GL896163.1:667-2928	0.272482	1.24948	-2.1971	0.0014	0.0142136
ENSSSCT00000030231	ENSSSCG00000023220	-	chr6:42629910-42644418	14.477	6.44238	1.16809	5e-05	0.000962999
ENSSSCT00000033522	ENSSSCG00000011795	IGF2BP2	chr13:133022539-133065865	17.3835	6.01498	1.53109	0.0008	0.00921701
ENSSSCT00000023629	ENSSSCG00000025850	HIPK2	chr18:10441295-10474579	12.5621	4.60082	1.44912	5e-05	0.000962999
ENSSSCT00000012317	ENSSSCG00000011250	-	chr13:25168718-25179429	22.2337	54.7774	-1.30083	5e-05	0.000962999
ENSSSCT00000017499	ENSSSCG00000016072	C2orf66	chr15:111764266-111767987	6.1773	1.22967	2.3287	5e-05	0.000962999
ENSSSCT00000008956	ENSSSCG00000008178	-	chr3:57260837-57317438	4.07575	1.70494	1.25734	5e-05	0.000962999
ENSSSCT00000018780	ENSSSCG00000017251	SOX9	chr12:9027638-9033210	6.76233	3.71001	0.866097	0.0002	0.00307929
ENSSSCT00000016360	ENSSSCG00000014996	CASP12	chr9:39176889-39183684	1.72772	0.419466	2.04225	0.0042	0.0325393
ENSSSCT00000010014	ENSSSCG00000009145	OSTC	chr8:121674958-121686198	115.915	205.701	-0.827478	0.0012	0.0126668
ENSSSCT00000010200	ENSSSCG00000009312	PDX1	chr11:4961176-4966632	5.00025	10.3472	-1.04917	0.00025	0.00368188
ENSSSCT00000028465	ENSSSCG00000024313	NDUFA4	chr9:88555976-88562999	345.086	633.154	-0.8756	0.0005	0.0063879
ENSSSCT00000007996	ENSSSCG00000007308	ROMO1	chr17:44351925-44381550	52.04	102.196	-0.973654	0.00745	0.0492815
ENSSSCT00000027816	ENSSSCG00000023369	MSRB1	GL896094.1:3192-7165	47.1773	91.1665	-0.95041	0.00175	0.0168594
ENSSSCT00000027810	ENSSSCG00000029774	RNF7	chr13:90378309-90386009	17.7041	31.4737	-0.830063	0.0006	0.00735528
ENSSSCT00000027819	ENSSSCG00000024614	ITSN1	chr13:207205350-207267685	29.0596	14.0875	1.0446	5e-05	0.000962999
ENSSSCT00000007176	ENSSSCG00000006551	AQP10	chr4:104328861-104331825	21.5201	42.0614	-0.966811	0.0002	0.00307929
ENSSSCT00000024542	ENSSSCG00000024795	-	GL894766.2:1112-4781	22.0058	8.6403	1.34873	0.0002	0.00307929
ENSSSCT00000031428	ENSSSCG00000024018	SLC16A3	chr12:963451-967637	5.73226	10.8022	-0.914155	0.0005	0.0063879
ENSSSCT00000026332	ENSSSCG00000000068	EP300	chr5:4574025-4655884	34.3854	19.9023	0.788863	0.00125	0.0130696
ENSSSCT00000028661	ENSSSCG00000028322	BTG2	chr9:70327444-70331400	31.0373	17.5399	0.823365	0.0003	0.00426167
ENSSSCT00000023781	ENSSSCG00000028672	GCKR	chr3:118796211-118823340	0.236807	0.696544	-1.5565	0.0031	0.0259036
ENSSSCT00000013293	ENSSSCG00000012152	SCML1	chrX:15307033-15317312	2.93198	1.36255	1.10557	0.0042	0.0325393
ENSSSCT00000010018	ENSSSCG00000009148	LEF1	chr8:122085974-122204345	3.11862	1.3268	1.23295	0.0001	0.00174319
ENSSSCT00000015626	ENSSSCG00000014303	JADE2	chr2:142398392-142446363	7.56785	4.28974	0.818994	0.0009	0.0101095
ENSSSCT00000009923	ENSSSCG00000009059	MGST2	chr8:92874697-92878708	180.644	563.471	-1.64119	5e-05	0.000962999
ENSSSCT00000009928	ENSSSCG00000009063	NDUFC1	chr8:93405710-93410470	107.443	224.419	-1.06261	0.00035	0.00481525
ENSSSCT00000005019	ENSSSCG00000004544	SPG21	chr1:117675766-117700544	9.07601	16.9925	-0.904768	0.00035	0.00481525
ENSSSCT00000000035	ENSSSCG00000000033	TSPO	chr5:3145791-3157669	86.7964	39.5493	1.13398	5e-05	0.000962999
ENSSSCT00000001071	ENSSSCG00000000981	CRELD2	chr5:110965838-110973596	30.9507	58.6697	-0.922644	5e-05	0.000962999
ENSSSCT00000006410	ENSSSCG00000005832	MAMDC4	chr1:313809242-313817969	9.81032	31.0974	-1.66442	5e-05	0.000962999
ENSSSCT00000006419	ENSSSCG00000005840	C8G	chr1:313757726-313759194	0.466342	2.70965	-2.53865	0.00135	0.0138413
ENSSSCT00000008529	ENSSSCG00000007782	SETD1A	chr3:17817387-17840396	3.54086	2.14883	0.720546	0.0058	0.0411393
ENSSSCT00000027995	ENSSSCG00000023418	-	chr2:16088718-16095317	67.9167	40.3983	0.749472	0.00225	0.0203757
ENSSSCT00000025267	ENSSSCG00000021218	TDRD6	chr7:48129442-48145173	0.49384	0.984812	-0.995806	0.0024	0.0214077
ENSSSCT00000034599	ENSSSCG00000030921	APOA1	chr9:49288614-49290784	2349.81	10462.7	-2.15464	0.0025	0.0220709
ENSSSCT00000029900	ENSSSCG00000029212	GDE1	chr3:26906505-26923039	14.5525	22.7768	-0.646303	0.00615	0.0429102
ENSSSCT00000015049	ENSSSCG00000013774	GIPC1	chr2:65158622-65161352	17.6945	28.3213	-0.67859	0.00625	0.0434383
ENSSSCT00000011979	ENSSSCG00000010944	FBP1	chr10:31712487-31830025	100.179	170.068	-0.763526	0.0016	0.0157343
ENSSSCT00000028363	ENSSSCG00000027411	-	chr7:5550404-5552628	0	3.4147	#NAME?	0.00135	0.0138413
ENSSSCT00000029015	ENSSSCG00000029745	FAM193A	chr8:1048151-1106158	4.59531	2.22408	1.04696	0.0001	0.00174319
ENSSSCT00000013555	ENSSSCG00000012397	IL2RG	chrX:64673720-64677978	27.1848	12.7545	1.09179	5e-05	0.000962999
ENSSSCT00000007305	ENSSSCG00000006667	BOLA1	chr4:108562210-108563389	34.9288	69.8517	-0.999879	0.00015	0.00244291
ENSSSCT00000000652	ENSSSCG00000000606	MGP	chr5:61054165-61058328	87.5701	51.334	0.770523	0.0026	0.0227112
ENSSSCT00000024337	ENSSSCG00000027677	ABI3	chr12:25368697-25383610	17.8587	11.0797	0.688704	0.0071	0.0476177
ENSSSCT00000005225	ENSSSCG00000004729	GANC	chr1:143913319-143989825	4.29791	2.55937	0.747849	0.00365	0.0293055
ENSSSCT00000011106	ENSSSCG00000010144	ACTN2	chr14:58645068-58717200	1.37892	2.35352	-0.771277	0.00585	0.0413923
ENSSSCT00000030105	ENSSSCG00000027663	-	chr12:46250834-46457514	8.71706	4.59944	0.922382	0.00025	0.00368188
ENSSSCT00000022595	ENSSSCG00000003275	-	chr6:53541981-53550066	7.00018	2.96803	1.23789	0.00095	0.0105581
ENSSSCT00000022593	ENSSSCG00000029763	IFI35	chr12:19999638-20002311	26.0707	40.459	-0.634031	0.0061	0.042646
ENSSSCT00000024074	ENSSSCG00000023221	-	chr4:74304916-74315922	5.13797	1.01049	2.34614	0.00025	0.00368188
ENSSSCT00000008489	ENSSSCG00000007743	CHCHD2	chr3:17064653-17071903	187.736	338.349	-0.849809	0.00065	0.00784192
ENSSSCT00000010538	ENSSSCG00000009615	NUDT18	chr14:6814606-6817340	4.75921	8.61732	-0.856518	0.002	0.0186509
ENSSSCT00000023099	ENSSSCG00000029685	-	chr17:57168363-57176550	5.80745	1.9232	1.5944	0.001	0.0109841
ENSSSCT00000005403	ENSSSCG00000004897	ZCCHC2	chr1:176374031-176410884	20.2764	9.80254	1.04857	5e-05	0.000962999
ENSSSCT00000005408	ENSSSCG00000004902	RNF152	chr1:177064515-177065127	4.84373	1.63019	1.57108	0.00145	0.0145878
ENSSSCT00000009185	ENSSSCG00000008388	REL	chr3:84967853-85003436	21.8487	10.5692	1.04767	5e-05	0.000962999
ENSSSCT00000009184	ENSSSCG00000008387	PEX13	chr3:84853141-84883654	22.5626	36.4281	-0.691121	0.0037	0.02961
ENSSSCT00000027894	ENSSSCG00000028204	-	chr9:50918842-50924246	19.5769	12.1028	0.693811	0.0062	0.0431662
ENSSSCT00000025630	ENSSSCG00000024150	-	JH118695.1:5740-27549	9.70604	5.20564	0.898805	0.0016	0.0157343
ENSSSCT00000016859	ENSSSCG00000015476	CHI3L1	chr9:125344017-125353610	4.53078	0.725654	2.6424	5e-05	0.000962999
ENSSSCT00000027464	ENSSSCG00000025717	HIC1	chr12:50022508-50024653	13.2342	8.40983	0.654123	0.0076	0.0499696
ENSSSCT00000027461	ENSSSCG00000023677	CHMP1A	chr6:467559-485467	17.0351	27.2839	-0.679537	0.00515	0.0377493
ENSSSCT00000032428	ENSSSCG00000029323	KCNE3	chr9:9649247-9660143	33.1961	20.2721	0.711515	0.00195	0.018293
ENSSSCT00000017065	ENSSSCG00000015667	MBD5	chr15:3354688-3361520	4.54579	2.60915	0.800951	0.00625	0.0434383
ENSSSCT00000029530	ENSSSCG00000027481	-	chr2:15885303-15887656	61.671	37.6774	0.710894	0.0042	0.0325393
ENSSSCT00000029539	ENSSSCG00000022585	C1orf54	GL893333.2:19582-27231	4.55911	9.76785	-1.09929	5e-05	0.000962999
ENSSSCT00000004318	ENSSSCG00000003903	-	chr6:152603251-152613680	751.359	1301.3	-0.792379	0.0028	0.023997
ENSSSCT00000029285	ENSSSCG00000020674	DEPDC7	chr2:30336198-30344645	13.5885	23.6789	-0.801215	0.0016	0.0157343
ENSSSCT00000009283	ENSSSCG00000008481	-	chr3:107530263-107550665	1.18987	0.65917	0.852085	0.0061	0.042646
ENSSSCT00000005721	ENSSSCG00000005190	NFIB	chr1:231958096-232191301	17.3636	10.7571	0.690783	0.006	0.0421636
ENSSSCT00000010091	ENSSSCG00000009216	SPP1	chr8:140307937-140315415	202.574	46.1215	2.13494	5e-05	0.000962999
ENSSSCT00000033625	ENSSSCG00000003225	CEACAM18	chr6:51566846-51568741	306.189	473.207	-0.628047	0.00595	0.04191
ENSSSCT00000011734	ENSSSCG00000010723	ACADSB	chr14:144174273-144190924	37.6866	70.5417	-0.904424	0.00015	0.00244291
ENSSSCT00000003612	ENSSSCG00000003252	-	chr6:52803520-52808690	8.76702	4.76325	0.88014	0.00145	0.0145878
ENSSSCT00000003610	ENSSSCG00000003250	-	chr6:52415289-52422099	0.272231	0.975037	-1.84063	0.0008	0.00921701
ENSSSCT00000007726	ENSSSCG00000022670	-	chr17:17052608-17062958	1.64928	0.577479	1.51399	0.00715	0.0478693
ENSSSCT00000032208	ENSSSCG00000022141	-	chr13:33133852-33136571	13.2901	8.04647	0.723923	0.00615	0.0429102
ENSSSCT00000006933	ENSSSCG00000006325	MGST3	chr4:92725489-92750969	508.883	854.056	-0.746995	0.0048	0.0358481
ENSSSCT00000006936	ENSSSCG00000006328	RXRG	chr4:93015119-93063524	6.90664	3.84877	0.843586	0.00285	0.0243177
ENSSSCT00000026277	ENSSSCG00000029027	-	GL894348.2:9323-12183	34.6727	14.1223	1.29582	5e-05	0.000962999
ENSSSCT00000028059	ENSSSCG00000024350	-	GL894998.2:38552-62637	1.10602	0.472238	1.2278	0.0065	0.044694
ENSSSCT00000012265	ENSSSCG00000011199	TBC1D5	chr13:4512652-4870240	18.0599	11.098	0.702491	0.00315	0.0262062
ENSSSCT00000012267	ENSSSCG00000011201	SATB1	chr13:6017143-6115611	3.50657	1.86126	0.913781	0.0004	0.00535566
ENSSSCT00000019098	ENSSSCG00000017544	ATP5G1	chr12:25066818-25069489	328.83	734.324	-1.15907	5e-05	0.000962999
ENSSSCT00000029090	ENSSSCG00000027330	-	chr6:156023327-156120994	14.8481	7.57965	0.97008	0.0009	0.0101095
ENSSSCT00000018324	ENSSSCG00000016829	AGXT2	chr16:21478634-21519015	0.416487	1.72404	-2.04945	5e-05	0.000962999
ENSSSCT00000010119	ENSSSCG00000009239	-	chr8:144504871-144531061	41.0947	91.7006	-1.15798	5e-05	0.000962999
ENSSSCT00000028877	ENSSSCG00000022516	-	chr6:38791094-38936249	244.324	388.928	-0.67071	0.00385	0.0304841
ENSSSCT00000001963	ENSSSCG00000001757	WDR61	chr7:53195103-53213366	34.6117	58.8563	-0.765937	0.0035	0.0284161
ENSSSCT00000003181	ENSSSCG00000002879	GRAMD1A	chr6:39995623-40019940	5.26756	2.9874	0.818244	0.0069	0.0466832
ENSSSCT00000032354	ENSSSCG00000025858	-	chr3:10929441-10935871	6.25921	13.4556	-1.10415	0.0002	0.00307929
ENSSSCT00000028863	ENSSSCG00000022758	PECR	chr15:131179806-131216819	56.5277	88.2222	-0.642183	0.00545	0.0393653
ENSSSCT00000028862	ENSSSCG00000030156	APBB1IP	chr10:54365913-54403662	16.4683	6.93117	1.24853	5e-05	0.000962999
ENSSSCT00000022656	ENSSSCG00000027030	BDKRB2	chr7:124702125-124709258	2.55463	1.07666	1.24656	5e-05	0.000962999
ENSSSCT00000022658	ENSSSCG00000023728	TBCEL	chr9:53362345-53407761	9.3696	18.2371	-0.960815	5e-05	0.000962999
ENSSSCT00000026026	ENSSSCG00000027724	-	chr15:104676678-104681780	5.12545	10.0511	-0.971601	0.00015	0.00244291
ENSSSCT00000026022	ENSSSCG00000023917	-	chr1:208474581-208486690	19.0259	10.8029	0.816555	0.0044	0.0336608
ENSSSCT00000014922	ENSSSCG00000013658	S1PR2	chr2:69377717-69384593	4.28114	2.15589	0.989711	0.0019	0.0179478
ENSSSCT00000031314	ENSSSCG00000026594	-	chr5:54677570-54706691	28.0493	0.424523	6.04598	5e-05	0.000962999
ENSSSCT00000016435	ENSSSCG00000015069	APOC3	chr9:49283445-49285806	547.229	4912.37	-3.1662	5e-05	0.000962999
ENSSSCT00000016434	ENSSSCG00000015068	APOA4	chr9:49273814-49276432	1522.08	4670.2	-1.61744	5e-05	0.000962999
ENSSSCT00000018974	ENSSSCG00000017428	JUP	chr12:21145389-21174257	61.06	24.8366	1.29776	5e-05	0.000962999
ENSSSCT00000012438	ENSSSCG00000011361	SLC26A6	chr13:34582658-34594185	24.4975	6.88667	1.83075	5e-05	0.000962999
ENSSSCT00000012430	ENSSSCG00000011353	PFKFB4	chr13:34459110-34500668	11.3523	20.678	-0.865115	0.00025	0.00368188
ENSSSCT00000029115	ENSSSCG00000023765	PCGF2	GL896254.1:10988-15384	4.46964	1.70563	1.38986	0.0009	0.0101095
ENSSSCT00000019014	ENSSSCG00000017466	CCR7	chr12:22140213-22152154	7.40682	1.44116	2.36162	5e-05	0.000962999
ENSSSCT00000014680	ENSSSCG00000013436	-	chr2:78173438-78176456	213.705	431.524	-1.01382	0.00025	0.00368188
ENSSSCT00000009102	ENSSSCG00000008311	CYP26B1	chr3:73915120-73931838	1.96174	0.591263	1.73026	0.0001	0.00174319
ENSSSCT00000005302	ENSSSCG00000004803	ACTC1	chr1:152412333-152417610	5.51352	9.53815	-0.790737	0.0049	0.0364028
ENSSSCT00000014488	ENSSSCG00000013264	-	chr2:17721820-17731486	5.03255	1.70594	1.56072	0.0012	0.0126668
ENSSSCT00000009818	ENSSSCG00000008963	AREG	chr8:74568825-74579007	40.1475	19.7931	1.02031	5e-05	0.000962999
ENSSSCT00000003224	ENSSSCG00000002919	TYROBP	chr6:40711872-40715184	58.6127	92.9041	-0.664529	0.00735	0.0488069
ENSSSCT00000006760	ENSSSCG00000006166	-	chr4:63909844-63916702	111.289	192.59	-0.791224	0.00105	0.0114137
ENSSSCT00000025147	ENSSSCG00000021411	-	chr7:22044566-22052982	96.9515	154.203	-0.669494	0.00635	0.0439637
ENSSSCT00000022493	ENSSSCG00000028099	-	GL892907.2:25803-61580	6.75184	3.95025	0.773336	0.00375	0.0299
ENSSSCT00000016731	ENSSSCG00000015356	-	chr9:93226923-93307655	8.87591	3.94096	1.17135	0.00045	0.00588315
ENSSSCT00000010605	ENSSSCG00000009672	SCARA5	chr14:12845866-12978045	7.95615	13.1294	-0.722653	0.00215	0.0197012
ENSSSCT00000010606	ENSSSCG00000009673	NUGGC	chr14:13007010-13051366	16.6513	6.2024	1.42473	5e-05	0.000962999
ENSSSCT00000010601	ENSSSCG00000009668	CLU	chr14:12516643-12528349	70.4278	18.6467	1.91723	5e-05	0.000962999
ENSSSCT00000001694	ENSSSCG00000001521	MLN	chr7:34663312-34672854	22.4973	60.7822	-1.43389	5e-05	0.000962999
ENSSSCT00000022285	ENSSSCG00000021606	-	chr7:104424136-104479243	13.779	6.30884	1.12702	5e-05	0.000962999
ENSSSCT00000023424	ENSSSCG00000022417	HNF1B	chr12:40788315-40846408	4.42484	2.44606	0.855162	0.0058	0.0411393
ENSSSCT00000027504	ENSSSCG00000022447	F3	chr4:134474324-134479725	20.4147	8.20221	1.31553	5e-05	0.000962999
ENSSSCT00000027500	ENSSSCG00000024674	ABL2	chr9:132671843-132782759	7.60589	4.64087	0.712722	0.00295	0.0249649
ENSSSCT00000017655	ENSSSCG00000016214	STK16	chr15:134320057-134323470	15.4774	26.6037	-0.781466	0.00145	0.0145878
ENSSSCT00000019546	ENSSSCG00000017962	-	chr12:55465576-55474333	2.54427	1.16959	1.12125	0.0002	0.00307929
ENSSSCT00000013628	ENSSSCG00000012462	POF1B	chrX:78329157-78402682	46.2349	26.3715	0.810002	0.00135	0.0138413
ENSSSCT00000018632	ENSSSCG00000017114	NDUFS6	chr16:85609821-85615984	66.7037	129.374	-0.955709	0.0002	0.00307929
ENSSSCT00000014639	ENSSSCG00000013400	-	chr2:50485391-50492739	38.3404	22.5946	0.762887	0.00215	0.0197012
ENSSSCT00000016906	ENSSSCG00000015519	RASAL2	chr9:131679499-132012064	22.6629	13.4418	0.753598	0.0013	0.0134755
ENSSSCT00000028557	ENSSSCG00000025261	RUNX3	chr6:76298300-76302289	5.66139	2.40496	1.23514	0.00015	0.00244291
ENSSSCT00000028554	ENSSSCG00000029806	-	chr9:149765471-149788489	7.7824	4.18821	0.893883	0.0004	0.00535566
ENSSSCT00000015340	ENSSSCG00000014043	RAB24	chr2:82220163-82222343	31.0165	53.8549	-0.796042	0.00045	0.00588315
ENSSSCT00000015669	ENSSSCG00000014342	-	chr2:146889127-146952329	36.1806	64.6016	-0.836353	0.0031	0.0259036
ENSSSCT00000025381	ENSSSCG00000022553	TNRC18	chr3:4569382-4614038	4.73362	2.45807	0.945416	0.00395	0.0310612
ENSSSCT00000032095	ENSSSCG00000027872	-	chr4:74317790-74325604	4.5619	1.52856	1.57746	5e-05	0.000962999
ENSSSCT00000032091	ENSSSCG00000021626	TMBIM1	GL894011.1:15204-25273	53.4949	83.8416	-0.648264	0.00375	0.0299
ENSSSCT00000032093	ENSSSCG00000029789	FOXJ2	GL896359.1:0-1887	23.1258	10.441	1.14725	0.0048	0.0358481
ENSSSCT00000028713	ENSSSCG00000027827	GALE	chr6:75416183-75420892	75.3764	143.9	-0.932879	0.0002	0.00307929
ENSSSCT00000012346	ENSSSCG00000011277	CCK	chr13:28610210-28615330	29.9817	56.1079	-0.904125	0.00055	0.00688239
ENSSSCT00000029442	ENSSSCG00000022339	-	GL895238.2:37188-39380	39.4654	23.0485	0.775917	0.0071	0.0476177
ENSSSCT00000010872	ENSSSCG00000009921	OASL	chr14:43414433-43431814	83.5097	49.7182	0.74817	0.0024	0.0214077
ENSSSCT00000023915	ENSSSCG00000024033	-	GL895671.2:3049-10856	4.37795	1.77684	1.30094	0.00275	0.0236695
ENSSSCT00000018408	ENSSSCG00000016902	GZMA	chr16:36365988-36376137	15.9929	46.9893	-1.5549	5e-05	0.000962999
ENSSSCT00000018409	ENSSSCG00000016903	GZMA	chr16:36385657-36393941	55.3015	109.16	-0.981054	0.0001	0.00174319
ENSSSCT00000004126	ENSSSCG00000003726	-	chr6:107663226-107696259	0.740001	0.146079	2.34078	0.0006	0.00735528
ENSSSCT00000002609	ENSSSCG00000002345	-	chr7:102665567-102680830	17.8615	11.7126	0.608797	0.0073	0.0485912
ENSSSCT00000009897	ENSSSCG00000009037	ZNF827	chr8:87915051-88089039	10.3862	5.6456	0.879465	0.00035	0.00481525
ENSSSCT00000009896	ENSSSCG00000009036	LSM6	chr8:87711842-87727444	23.196	39.8877	-0.782068	0.00255	0.0223849
ENSSSCT00000003552	ENSSSCG00000003197	MED25	chr6:50563384-50578613	5.70907	3.26585	0.805797	0.00455	0.0345227
ENSSSCT00000028450	ENSSSCG00000025589	LINC00493	chr17:30294308-30296939	17.2241	29.8825	-0.794872	0.0071	0.0476177
ENSSSCT00000028455	ENSSSCG00000023799	-	chr5:36840566-36847484	7.60905	2.14972	1.82357	5e-05	0.000962999
ENSSSCT00000026880	ENSSSCG00000028736	-	chr2:162339841-162340860	21.0501	8.86843	1.24708	0.00235	0.0210651
ENSSSCT00000031372	ENSSSCG00000028448	-	chr8:12414029-12417520	173.112	312.441	-0.851876	0.00055	0.00688239
ENSSSCT00000034426	ENSSSCG00000004154	TNFAIP3	chr1:29825729-29841626	17.7904	9.40018	0.920342	0.0003	0.00426167
ENSSSCT00000022991	ENSSSCG00000023229	ETV5	GL893748.2:49327-73288	2.01277	3.38313	-0.749173	0.00625	0.0434383
ENSSSCT00000026693	ENSSSCG00000025283	DENND3	chr4:2041608-2049792	10.1059	6.01114	0.749494	0.0042	0.0325393
ENSSSCT00000027125	ENSSSCG00000026043	TGM3	chr17:37610107-37611677	1.46078	0.22137	2.72221	0.00085	0.00966213
ENSSSCT00000017762	ENSSSCG00000016309	UGT1A1	chr15:148508405-148509287	197.422	477.288	-1.27358	5e-05	0.000962999
ENSSSCT00000008772	ENSSSCG00000008004	FAM173A	chr3:41418620-41422752	5.30635	10.3378	-0.962141	0.00015	0.00244291
ENSSSCT00000013797	ENSSSCG00000012618	SOWAHD	chrX:113453593-113455236	2.6068	5.1193	-0.973665	0.00135	0.0138413
ENSSSCT00000001560	ENSSSCG00000001420	EHMT2	chr7:27819354-27834344	4.88731	1.53429	1.67147	0.0031	0.0259036
ENSSSCT00000005027	ENSSSCG00000004551	ZNF609	chr1:118171297-118408874	9.62863	6.19281	0.636736	0.00595	0.04191
ENSSSCT00000003072	ENSSSCG00000002774	FAM65A	chr6:25438877-25447925	3.77964	1.94266	0.960218	0.0003	0.00426167
ENSSSCT00000001005	ENSSSCG00000000921	-	chr5:97776302-97793667	74.7332	148.751	-0.993076	0.00015	0.00244291
ENSSSCT00000001006	ENSSSCG00000027898	-	chr5:97596829-97709794	118.234	255.183	-1.10988	5e-05	0.000962999
ENSSSCT00000024149	ENSSSCG00000024422	-	GL893964.1:17178-21656	4.31957	9.27044	-1.10175	5e-05	0.000962999
ENSSSCT00000019323	ENSSSCG00000017754	-	chr12:46002257-46021360	156.156	94.8813	0.718793	0.0045	0.0342518
ENSSSCT00000016987	ENSSSCG00000015594	BATF3	chr9:143623162-143635841	3.84989	9.85446	-1.35596	0.0002	0.00307929
ENSSSCT00000026152	ENSSSCG00000029088	-	chr14:153754897-153767388	2.91442	5.2866	-0.859133	0.0035	0.0284161
ENSSSCT00000026159	ENSSSCG00000023871	NAALADL2	chr13:122422784-122650063	40.3401	23.9387	0.752869	0.00355	0.028707
ENSSSCT00000014850	ENSSSCG00000013596	-	chr2:71321568-71328349	104.397	224.433	-1.1042	5e-05	0.000962999
ENSSSCT00000012185	ENSSSCG00000011133	PFKFB3	chr10:70831451-70853803	27.8944	12.1469	1.19939	5e-05	0.000962999
ENSSSCT00000011983	ENSSSCG00000010948	CTSL	chr10:31837904-32028811	33.8677	135.875	-2.0043	5e-05	0.000962999
ENSSSCT00000012728	ENSSSCG00000011631	UBA5	chr13:81528677-81538664	40.3078	67.5424	-0.744736	0.00075	0.00877277
ENSSSCT00000010760	ENSSSCG00000009817	P2RX7	chr14:33279226-33340436	4.49852	10.9106	-1.27821	5e-05	0.000962999
ENSSSCT00000014073	ENSSSCG00000012875	TPCN2	chr2:2708674-2727191	4.86241	8.25549	-0.763682	0.0018	0.0172238
ENSSSCT00000014070	ENSSSCG00000012873	CCND1	chr2:2342269-2343202	19.7239	36.3745	-0.882983	0.0053	0.0385566
ENSSSCT00000002914	ENSSSCG00000002626	-	chr7:134316100-134325814	281.706	482.761	-0.777122	0.0013	0.0134755
ENSSSCT00000002910	ENSSSCG00000002623	-	chr7:134289616-134312033	1095.49	1936.72	-0.822032	0.00515	0.0377493
ENSSSCT00000007086	ENSSSCG00000006469	MRPL24	chr4:101924679-101929444	74.1032	116.845	-0.656989	0.0037	0.02961
ENSSSCT00000000689	ENSSSCG00000000640	-	chr5:64347589-64352543	6.10806	10.6173	-0.797633	0.00395	0.0310612
ENSSSCT00000003136	ENSSSCG00000002835	TOX3	chr6:29306597-29418995	6.08249	2.49673	1.28462	0.0001	0.00174319
ENSSSCT00000003137	ENSSSCG00000002836	SALL1	chr6:30222480-30238663	0.563803	0.234795	1.26379	0.00305	0.0255801
ENSSSCT00000034940	ENSSSCG00000012077	MX1	chr13:214988890-215011264	259.163	152.638	0.763742	0.00315	0.0262062
ENSSSCT00000026797	ENSSSCG00000030074	-	chr8:70690432-70703495	39.1279	16.9727	1.20498	5e-05	0.000962999
ENSSSCT00000023671	ENSSSCG00000027710	PDZD3	chr9:51436619-51441363	26.6435	48.5628	-0.866069	0.0001	0.00174319
ENSSSCT00000017118	ENSSSCG00000015718	C2orf76	chr15:28517963-28578003	16.7889	28.6951	-0.7733	0.0046	0.0348007
ENSSSCT00000030917	ENSSSCG00000024603	-	chr9:124826937-124837375	0.663984	0.270881	1.29349	0.0033	0.0271467
ENSSSCT00000018779	ENSSSCG00000017250	-	chr12:8119512-8467409	13.3214	23.7064	-0.831532	0.0024	0.0214077
ENSSSCT00000018773	ENSSSCG00000017244	SDK2	chr12:7746110-7895887	1.44889	0.724921	0.999052	0.0013	0.0134755
ENSSSCT00000025918	ENSSSCG00000022538	MARK4	GL893148.1:22159-39755	4.57743	2.24227	1.02958	0.0018	0.0172238
ENSSSCT00000008302	ENSSSCG00000007568	IQCE	chr3:2124745-2162600	2.43546	1.29918	0.906597	0.0048	0.0358481
ENSSSCT00000010564	ENSSSCG00000009636	-	chr14:8076242-8084520	2.37177	0.997805	1.24914	0.00415	0.032255
ENSSSCT00000030551	ENSSSCG00000021023	SCAF4	chr13:205632458-205690752	17.0902	8.11477	1.07455	5e-05	0.000962999
ENSSSCT00000029765	ENSSSCG00000021576	CD83	chr7:10634534-10817827	10.3333	5.4702	0.917632	0.00345	0.0281151
ENSSSCT00000031457	ENSSSCG00000024707	-	chr11:26091562-26155523	17.5946	31.8096	-0.854329	0.00225	0.0203757
ENSSSCT00000025640	ENSSSCG00000027146	GLA	GL896183.1:73941-82624	19.2797	33.2713	-0.787201	0.00055	0.00688239
ENSSSCT00000026487	ENSSSCG00000022734	-	chr18:5561824-5586022	21.102	12.1836	0.792433	0.0007	0.00830682
ENSSSCT00000036248	ENSSSCG00000014048	HK3	chr2:82651077-82669061	5.60184	3.09778	0.854667	0.0025	0.0220709
ENSSSCT00000023888	ENSSSCG00000025993	SGPP2	chr15:137861023-137905123	24.137	15.3558	0.652457	0.00395	0.0310612
ENSSSCT00000017092	ENSSSCG00000015692	R3HDM1	chr15:18646707-18802995	13.8623	8.6044	0.688019	0.0037	0.02961
ENSSSCT00000012579	ENSSSCG00000011496	ADAMTS9	chr13:50518487-50690257	2.04747	3.64581	-0.832397	0.001	0.0109841
ENSSSCT00000012576	ENSSSCG00000011493	ATXN7	chr13:49908407-49965712	13.5786	8.57498	0.663134	0.0041	0.0319477
ENSSSCT00000008803	ENSSSCG00000008034	NOXO1	chr3:42192095-42194137	1.28699	5.91318	-2.19993	5e-05	0.000962999
ENSSSCT00000005753	ENSSSCG00000005220	PLPP6	chr1:243189688-243190591	5.08682	10.6976	-1.07244	0.00065	0.00784192
ENSSSCT00000001859	ENSSSCG00000001667	ZNF318	chr7:43857572-43889096	7.36819	4.46415	0.722926	0.00185	0.0175755
ENSSSCT00000031231	ENSSSCG00000023593	-	chr8:140965127-140989025	7.15312	3.4989	1.03167	0.0007	0.00830682
ENSSSCT00000006192	ENSSSCG00000005631	FAM102A	chr1:302349221-302386622	51.4053	25.9747	0.984811	5e-05	0.000962999
ENSSSCT00000006195	ENSSSCG00000022655	PTGES2	chr1:302576513-302581314	10.722	17.6596	-0.71988	0.00625	0.0434383
ENSSSCT00000003622	ENSSSCG00000003261	-	chr6:53196426-53199446	153.773	240.216	-0.643534	0.00755	0.049751
ENSSSCT00000007712	ENSSSCG00000007043	GPCPD1	chr17:15459391-15510327	21.8012	48.8916	-1.16518	5e-05	0.000962999
ENSSSCT00000007714	ENSSSCG00000007045	CHGB	chr17:15800453-15870087	3.11115	7.02189	-1.17441	5e-05	0.000962999
ENSSSCT00000022764	ENSSSCG00000025560	PGLYRP2	chr2:61567646-61572252	0.823189	4.31431	-2.38983	5e-05	0.000962999
ENSSSCT00000022765	ENSSSCG00000030305	SLC15A2	chr13:148222429-148259036	9.17213	4.22193	1.11935	5e-05	0.000962999
ENSSSCT00000022762	ENSSSCG00000029739	-	chr3:115216129-115245811	109.068	29.3059	1.89597	5e-05	0.000962999
ENSSSCT00000027606	ENSSSCG00000026229	PCBD2	GL895237.2:11216-13749	25.245	49.9246	-0.983752	0.0005	0.0063879
ENSSSCT00000015038	ENSSSCG00000013764	RFX1	chr2:65455151-65479727	5.73788	3.08622	0.894677	0.00075	0.00877277
ENSSSCT00000014344	ENSSSCG00000013124	PATL1	chr2:11288410-11331895	15.8632	9.3915	0.756254	0.00155	0.01535
ENSSSCT00000017536	ENSSSCG00000016106	-	chr15:116230363-116266946	3.88017	6.68014	-0.783758	0.00345	0.0281151
ENSSSCT00000019048	ENSSSCG00000017495	GRB7	chr12:23031759-23036590	3.36801	6.25476	-0.893056	0.00365	0.0293055
ENSSSCT00000019045	ENSSSCG00000017492	-	chr12:22869394-22876022	4.73119	8.06964	-0.770302	0.00435	0.033374
ENSSSCT00000019047	ENSSSCG00000017494	IKZF3	chr12:22924802-23013416	16.0824	10.0822	0.673675	0.0076	0.0499696
ENSSSCT00000018317	ENSSSCG00000016824	RAI14	chr16:21107617-21337349	12.8026	7.69891	0.733711	0.00225	0.0203757
ENSSSCT00000015598	ENSSSCG00000014275	SLC22A4	chr2:139999367-140042945	2.16068	3.95082	-0.870666	0.00595	0.04191
ENSSSCT00000002772	ENSSSCG00000002494	CLMN	chr7:123692884-123805784	8.10225	4.17555	0.956356	5e-05	0.000962999
ENSSSCT00000000606	ENSSSCG00000000563	-	chr5:52370905-52392452	11.7052	4.91402	1.25217	0.0001	0.00174319
ENSSSCT00000000383	ENSSSCG00000000361	CD63	chr5:22652126-22656079	218.348	378.678	-0.794341	0.0056	0.040168
ENSSSCT00000000384	ENSSSCG00000000362	RDH5	chr5:22647706-22650606	3.39629	7.09824	-1.0635	0.00275	0.0236695
ENSSSCT00000001160	ENSSSCG00000001065	ATXN1	chr7:12903589-12921730	5.48522	2.84676	0.946231	0.00125	0.0130696
ENSSSCT00000017315	ENSSSCG00000015902	-	chr15:79683635-79795742	25.2689	11.4287	1.14471	5e-05	0.000962999
ENSSSCT00000012444	ENSSSCG00000011366	SLC25A20	chr13:34777398-34804791	40.3689	98.3275	-1.28435	5e-05	0.000962999
ENSSSCT00000001367	ENSSSCG00000001252	UBD	chr7:25330260-25332807	521.356	1827.16	-1.80926	5e-05	0.000962999
ENSSSCT00000004605	ENSSSCG00000004166	AHI1	chr1:32049105-32243731	6.65658	3.44535	0.95013	0.00055	0.00688239
ENSSSCT00000003857	ENSSSCG00000003471	EPHA2	chr6:69567126-69595069	34.3846	17.2003	0.999334	5e-05	0.000962999
ENSSSCT00000003853	ENSSSCG00000003467	SLC25A34	chr6:69390943-69394891	12.0282	21.0245	-0.805654	0.0015	0.0149758
ENSSSCT00000002109	ENSSSCG00000001884	COMMD4	chr7:62965338-62971658	20.46	39.4463	-0.947083	0.00025	0.00368188
ENSSSCT00000031104	ENSSSCG00000027812	IQSEC1	chr13:78944340-78986997	4.98209	3.11004	0.679819	0.00505	0.0372038
ENSSSCT00000031101	ENSSSCG00000027711	SS18L2	chr13:28775703-28779850	65.3295	125.018	-0.936327	0.0003	0.00426167
ENSSSCT00000003272	ENSSSCG00000002950	-	chr6:42522505-42593631	23.8238	11.9284	0.997999	0.0001	0.00174319
ENSSSCT00000006733	ENSSSCG00000006140	CA2	chr4:56156731-56174841	1.22284	3.09667	-1.34048	5e-05	0.000962999
ENSSSCT00000026396	ENSSSCG00000025008	-	chr15:59917446-60041096	4.09477	2.31149	0.824958	0.00105	0.0114137
ENSSSCT00000022332	ENSSSCG00000001724	MEP1A	chr7:48248957-48286177	65.7225	17.3313	1.92301	5e-05	0.000962999
ENSSSCT00000017012	ENSSSCG00000015618	-	chr9:146585179-146616210	6.49945	2.73588	1.24831	0.0015	0.0149758
ENSSSCT00000012845	ENSSSCG00000011734	ARL14	chr13:108688053-108688632	17.9945	7.57116	1.24897	0.00035	0.00481525
ENSSSCT00000012847	ENSSSCG00000011736	SLITRK3	chr13:112884584-112887524	0.706627	0.273643	1.36865	0.0037	0.02961
ENSSSCT00000026326	ENSSSCG00000028896	DIO1	chr6:146076208-146094289	1.83652	6.38468	-1.79764	5e-05	0.000962999
ENSSSCT00000005554	ENSSSCG00000005038	PSMC6	chr1:202599688-202625517	106.006	173.803	-0.713308	0.0049	0.0364028
ENSSSCT00000000229	ENSSSCG00000000214	GPD1	chr5:16330757-16334499	21.6979	72.8884	-1.74813	5e-05	0.000962999
ENSSSCT00000031712	ENSSSCG00000022729	KLHL6	chr13:130828812-130850584	11.319	5.58896	1.01809	5e-05	0.000962999
ENSSSCT00000000223	ENSSSCG00000000209	NCKAP5L	chr5:16216605-16247794	1.22111	0.649696	0.910361	0.0047	0.0353101
ENSSSCT00000025452	ENSSSCG00000010329	ZMIZ1	chr14:88066511-88307455	14.3976	7.31861	0.976189	0.0002	0.00307929
ENSSSCT00000025866	ENSSSCG00000020663	-	chr18:5538429-5550748	19.9656	8.9727	1.1539	5e-05	0.000962999
ENSSSCT00000011765	ENSSSCG00000010753	-	chr14:148976960-148991377	59.0486	96.1245	-0.703	0.0021	0.019365
ENSSSCT00000018398	ENSSSCG00000016893	NDUFS4	chr16:34963054-34992624	151.488	247.359	-0.707401	0.0045	0.0342518
ENSSSCT00000006326	ENSSSCG00000005752	PAEP	chr1:308664852-308669074	1.79265	0	inf	5e-05	0.000962999
ENSSSCT00000017748	ENSSSCG00000016298	INPP5D	chr15:147606611-147668699	16.1419	7.27651	1.14949	5e-05	0.000962999
ENSSSCT00000005727	ENSSSCG00000005195	PTPRD	chr1:239134395-239146114	13.8505	7.38937	0.906417	0.0018	0.0172238
ENSSSCT00000005726	ENSSSCG00000005194	-	chr1:238795292-238950756	9.08461	4.7974	0.921174	0.00055	0.00688239
ENSSSCT00000005728	ENSSSCG00000005196	-	chr1:239641565-239643734	3.72526	7.14691	-0.939977	0.00525	0.0382853
ENSSSCT00000031603	ENSSSCG00000030432	RAB42	chr6:79417343-79420332	0.925917	2.31206	-1.32023	0.00065	0.00784192
ENSSSCT00000012178	ENSSSCG00000011127	TAF3	chr10:69631728-69671374	2.94348	1.4213	1.05031	0.0002	0.00307929
ENSSSCT00000005967	ENSSSCG00000005424	NIPSNAP3B	chr1:275511766-275522618	10.2931	17.2344	-0.743613	0.0036	0.0290123
ENSSSCT00000000873	ENSSSCG00000000804	ANO6	chr5:79126661-79217840	126.096	60.6848	1.05511	5e-05	0.000962999
ENSSSCT00000031528	ENSSSCG00000027769	HMSD	chr7:1832640-1835126	272.582	435.357	-0.675509	0.0034	0.0277882
ENSSSCT00000017392	ENSSSCG00000015973	ATP5G3	chr15:90317365-90321215	231.092	498.091	-1.10794	5e-05	0.000962999
ENSSSCT00000012373	ENSSSCG00000011302	TMEM42	chr13:30938193-30941915	8.97701	14.9066	-0.731643	0.00705	0.0474015
ENSSSCT00000019495	ENSSSCG00000017913	PSMB6	chr12:54317036-54319097	129.832	202.275	-0.639678	0.00485	0.036123
ENSSSCT00000017475	ENSSSCG00000016050	INPP1	chr15:106358845-106371914	23.3713	39.1896	-0.745735	0.00185	0.0175755
ENSSSCT00000004179	ENSSSCG00000003776	ACADM	chr6:127513772-127548453	89.5557	183.788	-1.03719	0.0001	0.00174319
ENSSSCT00000010263	ENSSSCG00000009366	STOML3	chr11:14239520-14253534	4.04981	2.13959	0.920519	0.0029	0.0246416
ENSSSCT00000002184	ENSSSCG00000001952	NFKBIA	chr7:69417308-69420851	46.0718	29.8388	0.626696	0.0053	0.0385566
ENSSSCT00000013183	ENSSSCG00000012051	RUNX1	chr13:208204967-208304419	4.1727	2.16535	0.946383	0.0025	0.0220709
ENSSSCT00000007466	ENSSSCG00000006815	-	GL893393.2:11833-20477	5.3604	2.20169	1.28373	0.00015	0.00244291
ENSSSCT00000022443	ENSSSCG00000026624	TMEM135	GL895033.1:51050-64668	23.726	44.5632	-0.909382	0.00085	0.00966213
ENSSSCT00000000111	ENSSSCG00000000105	KDELR3	chr5:6786307-6796826	19.8169	40.0452	-1.0149	5e-05	0.000962999
ENSSSCT00000027254	ENSSSCG00000024527	NDEL1	chr12:56077505-56118352	4.52712	2.77637	0.70539	0.00575	0.0409002
ENSSSCT00000032142	ENSSSCG00000021956	LY75	chr15:73975797-74019900	25.6736	47.244	-0.879845	0.0003	0.00426167
ENSSSCT00000017219	ENSSSCG00000015811	PLEKHA2	chr15:54710264-54730497	34.9184	17.6375	0.985343	5e-05	0.000962999
ENSSSCT00000026649	ENSSSCG00000026018	MFSD1	chr13:107004093-107022592	28.4959	47.4239	-0.73486	0.00245	0.0217506
ENSSSCT00000029845	ENSSSCG00000030318	SDHC	chr4:96992134-97026507	117.816	218.425	-0.890605	0.0003	0.00426167
ENSSSCT00000027113	ENSSSCG00000023851	-	chr17:469379-477111	4.97236	2.56835	0.953089	0.00565	0.0404139
ENSSSCT00000027117	ENSSSCG00000025418	-	chr13:99622604-99631850	1.67638	0.521714	1.68402	0.00705	0.0474015
ENSSSCT00000027115	ENSSSCG00000027840	-	chr2:58729803-58747259	66.8892	115.692	-0.790446	0.0004	0.00535566
ENSSSCT00000015108	ENSSSCG00000013830	ILVBL	chr2:61996374-62014992	13.3367	25.8587	-0.955246	0.0029	0.0246416
ENSSSCT00000005889	ENSSSCG00000005350	-	chr1:266170973-266266431	6.51794	10.62	-0.704297	0.0057	0.0406667
ENSSSCT00000011308	ENSSSCG00000010330	-	chr14:88334130-88341267	5.01105	12.1286	-1.27523	5e-05	0.000962999
ENSSSCT00000003953	ENSSSCG00000003559	ARID1A	chr6:77607450-77612795	34.6792	19.8015	0.80846	0.00065	0.00784192
ENSSSCT00000003956	ENSSSCG00000003562	SFN	chr6:77758723-77760027	6.82758	1.95484	1.80432	5e-05	0.000962999
ENSSSCT00000002395	ENSSSCG00000002141	-	chr7:83521188-83523408	30.1493	17.4791	0.786494	0.00605	0.0424174
ENSSSCT00000006679	ENSSSCG00000006088	SDC2	chr4:43122709-43138586	17.3438	29.856	-0.783595	0.00175	0.0168594
ENSSSCT00000003049	ENSSSCG00000002752	ZFHX3	chr6:15060486-15160499	4.63082	2.68712	0.785207	0.0019	0.0179478
ENSSSCT00000024809	ENSSSCG00000027820	CD200	chr13:157180877-157193543	5.37272	2.43747	1.14027	0.00185	0.0175755
ENSSSCT00000016151	ENSSSCG00000014800	RNF121	chr9:7293517-7348883	12.3955	19.7813	-0.67432	0.0038	0.0301925
ENSSSCT00000012922	ENSSSCG00000011810	-	chr13:134660902-134684897	8.06987	4.46846	0.852767	0.001	0.0109841
ENSSSCT00000013802	ENSSSCG00000012623	SLC25A6	chrX:113743300-113746206	480.083	785.948	-0.71115	0.00545	0.0393653
ENSSSCT00000028303	ENSSSCG00000024627	-	chr6:45002827-45016396	10.4111	2.55275	2.028	5e-05	0.000962999
ENSSSCT00000028309	ENSSSCG00000025117	ATN1	chr5:66219446-66232942	6.35009	3.16913	1.00269	0.0001	0.00174319
ENSSSCT00000006013	ENSSSCG00000005467	HSDL2	chr1:283908772-283976617	35.9283	64.7108	-0.848887	0.0007	0.00830682
ENSSSCT00000009597	ENSSSCG00000008772	RELL1	chr8:30533246-30569474	19.9002	11.0861	0.844036	0.00055	0.00688239
ENSSSCT00000031617	ENSSSCG00000029773	HIST1H4A	chr7:23104553-23104865	60.2953	144.664	-1.26259	5e-05	0.000962999
ENSSSCT00000006828	ENSSSCG00000006231	CHD7	chr4:79031983-79152558	8.95815	5.47822	0.709494	0.00245	0.0217506
ENSSSCT00000022684	ENSSSCG00000025881	PDHB	chr13:44121613-44127858	68.6173	118.231	-0.78496	0.0011	0.0118238
ENSSSCT00000022688	ENSSSCG00000020790	MYEOV2	chr15:153946103-153950517	49.3291	106.434	-1.10945	5e-05	0.000962999
ENSSSCT00000030256	ENSSSCG00000029214	-	chr11:11325528-11327563	0	2.92653	#NAME?	0.00135	0.0138413
ENSSSCT00000004390	ENSSSCG00000003969	GUCA2A	chr6:156476367-156478316	169.549	97.8225	0.793462	0.0018	0.0172238
ENSSSCT00000016349	ENSSSCG00000014986	MMP3	chr9:37393982-37401150	23.4407	52.1941	-1.15487	5e-05	0.000962999
ENSSSCT00000010593	ENSSSCG00000009661	ADRA1A	chr14:11814049-11909810	0.693845	1.5882	-1.19471	0.00145	0.0145878
ENSSSCT00000010599	ENSSSCG00000009666	EPHX2	chr14:12397749-12473597	17.5552	29.8487	-0.765768	0.00425	0.0328133
ENSSSCT00000008354	ENSSSCG00000027156	-	chr3:6662426-6663981	0	1.06871	#NAME?	0.0003	0.00426167
ENSSSCT00000014452	ENSSSCG00000013232	MTCH2	chr2:16159994-16180455	156.406	277.751	-0.828502	0.001	0.0109841
ENSSSCT00000003508	ENSSSCG00000003158	DHDH	chr6:50111385-50118034	117.498	252.335	-1.10271	5e-05	0.000962999
ENSSSCT00000003504	ENSSSCG00000003155	PPP1R15A	chr6:49919338-49922833	17.7878	8.15245	1.12558	5e-05	0.000962999
ENSSSCT00000013108	ENSSSCG00000011979	GPR15	chr13:170577769-170578846	3.35207	0.346333	3.27482	5e-05	0.000962999
ENSSSCT00000013100	ENSSSCG00000011972	FILIP1L	chr13:168935760-168939078	23.8827	15.6728	0.607706	0.0064	0.0442068
ENSSSCT00000028401	ENSSSCG00000026635	-	chr6:155982963-155985301	12.8806	6.28856	1.0344	5e-05	0.000962999
ENSSSCT00000004999	ENSSSCG00000004525	MEX3C	chr1:110613612-110614839	54.8552	34.3643	0.67472	0.00525	0.0382853
ENSSSCT00000007977	ENSSSCG00000007291	EDEM2	chr17:43680435-43712438	20.2598	34.3434	-0.761414	0.00125	0.0130696
ENSSSCT00000004337	ENSSSCG00000003922	UROD	chr6:153911565-153915019	26.4871	44.1623	-0.737525	0.00155	0.01535
ENSSSCT00000007157	ENSSSCG00000006535	PMVK	chr4:103634252-103646149	17.6582	30.7136	-0.798534	0.00185	0.0175755
ENSSSCT00000006786	ENSSSCG00000006192	LACTB2	chr4:70341214-70379453	20.3905	32.0846	-0.653986	0.00575	0.0409002
ENSSSCT00000006788	ENSSSCG00000006194	NCOA2	chr4:70705769-70762264	9.27543	4.60459	1.01034	0.0002	0.00307929
ENSSSCT00000001800	ENSSSCG00000001619	FOXP4	chr7:42055647-42088654	8.04072	4.56807	0.81574	0.0022	0.0200365
ENSSSCT00000012527	ENSSSCG00000011447	SPCS1	chr13:38039439-38041636	60.5232	103.504	-0.77413	0.0017	0.0164847
ENSSSCT00000010963	ENSSSCG00000010006	-	chr14:50455152-50475848	9.26444	14.5101	-0.647286	0.00745	0.0492815
ENSSSCT00000019601	ENSSSCG00000018007	MYH3	chr12:58110958-58132945	1.43562	0.783831	0.873057	0.00655	0.0449514
ENSSSCT00000018550	ENSSSCG00000017037	FABP6	chr16:68721295-68727368	107.438	0.596352	7.49312	0.00035	0.00481525
ENSSSCT00000011386	ENSSSCG00000010402	ZFAND4	chr14:98686345-98753360	1.56542	4.1445	-1.40465	5e-05	0.000962999
ENSSSCT00000011385	ENSSSCG00000010401	-	chr14:98575268-98683624	24.2719	39.8924	-0.716826	0.0043	0.0330891
ENSSSCT00000004788	ENSSSCG00000004332	BACH2	chr1:64904129-65186708	2.30917	0.475073	2.28115	5e-05	0.000962999
ENSSSCT00000003339	ENSSSCG00000003006	CYP2B6	chr6:44929853-44978800	22.3451	4.4303	2.33449	5e-05	0.000962999
ENSSSCT00000011816	ENSSSCG00000010800	B3GALT2	chr10:2306957-2308226	12.861	6.35355	1.01737	0.00085	0.00966213
ENSSSCT00000031881	ENSSSCG00000010607	-	chr14:124879141-124925432	20.9766	12.7606	0.717086	0.0035	0.0284161
ENSSSCT00000027358	ENSSSCG00000027690	-	chr1:109565104-109589137	6.94143	3.09663	1.16454	0.00015	0.00244291
ENSSSCT00000031269	ENSSSCG00000028936	-	GL895701.1:20-1472	0.38645	1.79783	-2.21791	0.006	0.0421636
ENSSSCT00000006436	ENSSSCG00000005857	CYSRT1	chr1:314147912-314151525	1.82433	3.88693	-1.09126	0.0014	0.0142136
ENSSSCT00000019370	ENSSSCG00000017798	TMIGD1	chr12:48510032-48519510	79.9128	8.28885	3.26918	5e-05	0.000962999
ENSSSCT00000026296	ENSSSCG00000029042	-	chr15:84798247-84823208	2.53028	1.34683	0.909734	0.0017	0.0164847
ENSSSCT00000026292	ENSSSCG00000022236	-	chr9:7507498-7511916	46.652	74.3078	-0.671575	0.0038	0.0301925
ENSSSCT00000014829	ENSSSCG00000013577	FCER2	chr2:71990754-72000847	2.14767	0.0972601	4.46478	0.0026	0.0227112
ENSSSCT00000014821	ENSSSCG00000013569	PEX11G	chr2:72166844-72175445	2.95539	6.27859	-1.08709	0.0008	0.00921701
ENSSSCT00000014825	ENSSSCG00000013573	TRAPPC5	chr2:71884250-71886383	46.1876	72.8233	-0.656896	0.007	0.0471525
ENSSSCT00000026120	ENSSSCG00000028651	EXOC3L4	GL895133.1:3092-5464	43.8764	79.4117	-0.855907	0.00255	0.0223849
ENSSSCT00000026121	ENSSSCG00000023080	TPP1	chr9:3792869-3800652	23.1334	13.6696	0.75901	0.0015	0.0149758
ENSSSCT00000026123	ENSSSCG00000016186	-	chr15:133425397-133432043	38.6889	77.9166	-1.01001	5e-05	0.000962999
ENSSSCT00000015065	ENSSSCG00000013788	-	chr2:64438135-64538453	10.931	19.8997	-0.864325	0.0001	0.00174319
ENSSSCT00000011484	ENSSSCG00000010496	TCTN3	chr14:116864242-116897226	1.55256	2.93648	-0.919438	0.00185	0.0175755
ENSSSCT00000011229	ENSSSCG00000010259	TYSND1	chr14:78996428-79008539	6.69917	13.0846	-0.965813	5e-05	0.000962999
ENSSSCT00000011228	ENSSSCG00000010258	AIFM2	chr14:78974007-78994034	9.40483	17.434	-0.890427	0.0004	0.00535566
ENSSSCT00000007320	ENSSSCG00000006682	POLR3GL	chr4:109005729-109020322	19.9049	32.8297	-0.721876	0.00195	0.018293
ENSSSCT00000002293	ENSSSCG00000002050	DAD1	chr7:81668564-81693978	196.25	312.722	-0.672185	0.00405	0.0316657
ENSSSCT00000003161	ENSSSCG00000002860	PDCD5	chr6:37992730-38001169	28.0913	44.4134	-0.660871	0.00715	0.0478693
ENSSSCT00000027097	ENSSSCG00000024020	RERE	GL895504.2:3195-5005	7.80222	3.31648	1.23423	0.00015	0.00244291
ENSSSCT00000027099	ENSSSCG00000022526	-	chr6:140248871-140253789	28.7632	75.2788	-1.38802	5e-05	0.000962999
ENSSSCT00000030940	ENSSSCG00000030080	-	GL892719.2:3832-9230	1.66368	0.566872	1.55329	0.0065	0.044694
ENSSSCT00000008468	ENSSSCG00000007723	WBSCR16	chr3:11634917-11669064	5.8762	10.2291	-0.799722	0.0017	0.0164847
ENSSSCT00000008467	ENSSSCG00000007722	NCF1	chr3:11538892-11553097	6.71242	3.55934	0.915222	0.00225	0.0203757
ENSSSCT00000018728	ENSSSCG00000017203	GALK1	chr12:5588391-5597606	28.4048	79.9872	-1.49363	5e-05	0.000962999
ENSSSCT00000018189	ENSSSCG00000016708	-	chr18:50270646-50372766	3.34793	6.46044	-0.94836	0.00745	0.0492815
ENSSSCT00000017988	ENSSSCG00000016520	CREB3L2	chr18:12205294-12332432	29.4664	16.1184	0.870364	0.0004	0.00535566
ENSSSCT00000010895	ENSSSCG00000009943	SSH1	chr14:44506785-44568699	14.6885	9.27326	0.663537	0.0039	0.0307587
ENSSSCT00000014161	ENSSSCG00000012956	PACS1	chr2:5210216-5246316	6.40887	3.91767	0.710074	0.00415	0.032255
ENSSSCT00000002721	ENSSSCG00000002451	-	chr7:120684112-120771331	5.15114	3.10625	0.72972	0.00465	0.0350431
ENSSSCT00000017028	ENSSSCG00000015633	-	chr9:150662001-150667166	11.9662	5.56191	1.10532	5e-05	0.000962999
ENSSSCT00000002156	ENSSSCG00000001927	HEXA	chr7:65420489-65455601	26.2181	40.8733	-0.640597	0.00555	0.0399058
ENSSSCT00000024255	ENSSSCG00000017623	-	chr12:35065718-35082400	2.67099	1.37837	0.954408	0.00135	0.0138413
ENSSSCT00000030356	ENSSSCG00000029651	SLN	chr9:40309460-40314414	3.00521	11.014	-1.87381	5e-05	0.000962999
ENSSSCT00000022345	ENSSSCG00000026636	ZBTB4	chr12:54986634-54990519	1.80507	0.849093	1.08806	0.00105	0.0114137
ENSSSCT00000031974	ENSSSCG00000023684	-	chr6:26353887-26411796	1739.78	33.2759	5.70828	5e-05	0.000962999
ENSSSCT00000023766	ENSSSCG00000022289	PCDH1	chr2:149690656-149696708	20.259	11.6833	0.794117	0.0012	0.0126668
ENSSSCT00000029518	ENSSSCG00000028040	C19orf24	chr2:77841362-77844375	34.5292	56.261	-0.704318	0.0039	0.0307587
ENSSSCT00000029514	ENSSSCG00000021355	SOD1	chr13:205620985-205629933	307.439	547.589	-0.832791	0.0005	0.0063879
ENSSSCT00000011077	ENSSSCG00000010116	SLC25A1	chr14:54541563-54544455	52.409	83.056	-0.66427	0.0039	0.0307587
ENSSSCT00000015355	ENSSSCG00000014056	RNF44	chr2:82986302-82992368	4.66481	2.75687	0.758788	0.0037	0.02961
ENSSSCT00000010304	ENSSSCG00000009405	SUCLA2	chr11:20069060-20123486	54.4485	107.195	-0.977268	5e-05	0.000962999
ENSSSCT00000012810	ENSSSCG00000011701	-	chr13:97522098-97543476	0.986791	2.85834	-1.53436	0.00355	0.028707
ENSSSCT00000023246	ENSSSCG00000028877	-	chr7:98322319-98486847	12.5397	5.6162	1.15883	5e-05	0.000962999
ENSSSCT00000004271	ENSSSCG00000003859	ZCCHC11	chr6:147320007-147467617	9.55929	5.65237	0.758046	0.0029	0.0246416
ENSSSCT00000001630	ENSSSCG00000020893	TAP1	chr7:29429374-29444130	34.3001	64.5342	-0.911852	0.0045	0.0342518
ENSSSCT00000007290	ENSSSCG00000006653	ENSA	chr4:107776023-107783578	74.3551	142.558	-0.939048	5e-05	0.000962999
ENSSSCT00000007742	ENSSSCG00000007071	-	chr3:143605525-143606855	0.955111	5.38161	-2.4943	0.0004	0.00535566
ENSSSCT00000034530	ENSSSCG00000013564	INSR	chr2:72388086-72425053	8.14772	5.06906	0.684679	0.0033	0.0271467
ENSSSCT00000000211	ENSSSCG00000000198	-	chr5:15799334-15812420	22.921	40.4329	-0.818859	0.00065	0.00784192
ENSSSCT00000032266	ENSSSCG00000023933	CRACR2B	chr2:150255-155506	10.4019	20.3263	-0.966506	0.0001	0.00174319
ENSSSCT00000026215	ENSSSCG00000022204	-	chr6:57851224-57880810	16.8953	9.60994	0.814023	0.0004	0.00535566
ENSSSCT00000014337	ENSSSCG00000013117	GIF	chr2:11108688-11126311	2.59786	6.41056	-1.30312	0.0002	0.00307929
ENSSSCT00000029309	ENSSSCG00000025215	-	chr6:96693515-96738506	9.18179	4.77036	0.944676	0.00025	0.00368188
ENSSSCT00000017589	ENSSSCG00000016156	ACADL	chr15:124758367-124793429	36.0862	71.7341	-0.991212	5e-05	0.000962999
ENSSSCT00000017585	ENSSSCG00000016152	-	chr15:124443425-124459649	11.5821	22.313	-0.945989	0.00125	0.0130696
ENSSSCT00000016187	ENSSSCG00000014835	C2CD3	chr9:9183638-9349502	19.1595	9.96144	0.943632	0.00015	0.00244291
ENSSSCT00000018692	ENSSSCG00000017168	2023-09-09	chr12:4003722-4153387	55.4507	31.7811	0.803038	0.0007	0.00830682
ENSSSCT00000016234	ENSSSCG00000014880	AQP11	chr9:13216668-13228502	38.7986	74.9445	-0.949817	0.0001	0.00174319
ENSSSCT00000004669	ENSSSCG00000004224	HDDC2	chr1:41395602-41415268	6.01055	11.5074	-0.93699	0.00235	0.0210651
ENSSSCT00000028895	ENSSSCG00000027426	BCL3	chr6:47155209-47168053	3.4588	1.87084	0.886586	0.00365	0.0293055
ENSSSCT00000012996	ENSSSCG00000011880	EAF2	chr13:148265681-148308649	32.9691	19.2792	0.774072	0.00125	0.0130696
ENSSSCT00000026941	ENSSSCG00000023304	SRRM2	chr3:40613486-40631943	74.1355	37.8593	0.969514	0.00085	0.00966213
ENSSSCT00000034762	ENSSSCG00000028359	BST1	chr8:10659176-10694532	32.5791	79.7282	-1.29114	0.0002	0.00307929
ENSSSCT00000024636	ENSSSCG00000026633	TNFSF8	chr1:286544942-286571421	1.68446	0.881801	0.933764	0.00355	0.028707
ENSSSCT00000014901	ENSSSCG00000013643	CDKN2D	chr2:69723073-69725571	8.48196	13.9062	-0.713263	0.0054	0.0390858
ENSSSCT00000023078	ENSSSCG00000021567	-	chr6:89280558-89299207	3.57197	8.27843	-1.21264	0.00085	0.00966213
ENSSSCT00000012413	ENSSSCG00000011336	ELP6	chr13:33557789-33572146	4.89249	7.77107	-0.667546	0.0069	0.0466832
ENSSSCT00000010818	ENSSSCG00000009870	SDSL	chr14:40882874-40895873	72.4449	120.845	-0.738206	0.0013	0.0134755
ENSSSCT00000009789	ENSSSCG00000008937	AMBN	chr8:71288921-71302169	4.80352	2.29323	1.06671	0.00075	0.00877277
ENSSSCT00000009783	ENSSSCG00000008935	-	chr8:70584970-70615383	213.673	105.228	1.02189	0.0001	0.00174319
ENSSSCT00000009787	ENSSSCG00000022724	-	chr8:70822153-70840065	0.943779	20.5307	-4.44319	5e-05	0.000962999
ENSSSCT00000009784	ENSSSCG00000025786	-	chr8:70754971-70768093	54.6755	23.102	1.24288	5e-05	0.000962999
ENSSSCT00000013917	ENSSSCG00000012730	AFF2	chrX:138261105-138747171	2.56347	0.763776	1.74688	5e-05	0.000962999
ENSSSCT00000025122	ENSSSCG00000026990	FAM162A	chr13:147726442-147762654	305.135	495.513	-0.699477	0.0039	0.0307587
ENSSSCT00000025694	ENSSSCG00000027746	MRFAP1	chr8:3117314-3119425	140.867	224.583	-0.672915	0.0041	0.0319477
ENSSSCT00000036294	ENSSSCG00000030827	FGFR3	chr8:337381-341156	18.1049	32.9261	-0.86285	0.00115	0.0122469
ENSSSCT00000036290	ENSSSCG00000030839	JUN	chr6:141230120-141233597	54.0691	33.3517	0.697045	0.0031	0.0259036
ENSSSCT00000026571	ENSSSCG00000028731	CXCL13	chr8:77268243-77274304	47.6153	8.18262	2.54079	5e-05	0.000962999
ENSSSCT00000027229	ENSSSCG00000024356	ULK2	JH118921.1:23055-35977	14.6957	6.71973	1.12892	0.0016	0.0157343
ENSSSCT00000016713	ENSSSCG00000015340	ASNS	chr9:84879389-84898643	19.1088	11.0884	0.785185	0.00295	0.0249649
ENSSSCT00000011807	ENSSSCG00000010791	-	chr14:153788685-153792982	11.6146	22.2228	-0.936095	0.0001	0.00174319
ENSSSCT00000008251	ENSSSCG00000007524	ATP5E	chr17:66541056-66545114	331.624	628.889	-0.923259	0.00035	0.00481525
ENSSSCT00000032178	ENSSSCG00000024930	-	chr13:35576964-35580717	1.11255	0.335413	1.72985	0.0001	0.00174319
ENSSSCT00000016665	ENSSSCG00000015294	CR1	chr9:74510645-74564138	1.14507	0.102973	3.4751	0.00085	0.00966213
ENSSSCT00000017247	ENSSSCG00000015839	NRG1	chr15:60061820-60150637	4.50672	2.02609	1.15338	0.00245	0.0217506
ENSSSCT00000013972	ENSSSCG00000012780	PLXNB3	chrX:142074112-142087377	0.736107	1.73692	-1.23855	0.00025	0.00368188
ENSSSCT00000010997	ENSSSCG00000010039	-	chr14:52153412-52186822	54.0743	30.9026	0.807215	0.00065	0.00784192
ENSSSCT00000010669	ENSSSCG00000009731	ZNF605	chr14:24027865-24034015	8.14543	4.33945	0.908479	0.00095	0.0105581
ENSSSCT00000030820	ENSSSCG00000030602	-	JH118804.1:271-8806	7.13822	14.4241	-1.01484	0.00165	0.0161095
ENSSSCT00000009332	ENSSSCG00000008528	LBH	chr3:115765222-115788044	91.4715	189.652	-1.05196	0.0004	0.00535566
ENSSSCT00000024448	ENSSSCG00000022818	-	chr12:28497770-28499345	26.8743	12.6758	1.08415	0.0001	0.00174319
ENSSSCT00000000299	ENSSSCG00000000278	-	chr5:19169482-19285220	9.12147	4.84389	0.913101	0.0018	0.0172238
ENSSSCT00000003012	ENSSSCG00000002718	FA2H	chr6:12797984-12853562	13.6639	7.61868	0.842754	0.0009	0.0101095
ENSSSCT00000006996	ENSSSCG00000006383	VANGL2	chr4:97945708-97971088	0.668124	0.235508	1.50434	0.005	0.0369387
ENSSSCT00000006995	ENSSSCG00000006382	SLAMF6	chr4:97870919-97893024	19.6471	10.4788	0.906846	0.0005	0.0063879
ENSSSCT00000025713	ENSSSCG00000026643	-	chr9:71349533-71362329	198.186	82.1028	1.27135	0.0057	0.0406667
ENSSSCT00000030016	ENSSSCG00000027897	-	chr12:55031529-55036049	3.76176	1.95594	0.943549	0.0024	0.0214077
ENSSSCT00000027525	ENSSSCG00000002296	RDH11	chr7:97722349-97759848	149.043	264.012	-0.824874	0.0029	0.0246416
ENSSSCT00000024875	ENSSSCG00000022409	DNASE1L1	GL896119.1:1089-4981	9.02827	21.3922	-1.24456	5e-05	0.000962999
ENSSSCT00000008595	ENSSSCG00000007845	-	chr3:24698821-24729655	28.0158	49.8501	-0.831358	0.0005	0.0063879
ENSSSCT00000008593	ENSSSCG00000007843	-	chr3:24462101-24475244	61.3012	100.455	-0.712557	0.00445	0.033962
ENSSSCT00000010460	ENSSSCG00000009542	TNFSF13B	chr11:83014417-83046597	36.3215	68.1691	-0.908294	5e-05	0.000962999
ENSSSCT00000014618	ENSSSCG00000013384	-	chr2:45928601-46135191	35.0046	18.8635	0.891948	0.00085	0.00966213
ENSSSCT00000014611	ENSSSCG00000013377	USH1C	chr2:44626204-44704645	15.8563	25.9331	-0.709739	0.0022	0.0200365
ENSSSCT00000013836	ENSSSCG00000012655	BCORL1	chrX:122332161-122381559	2.9671	1.1827	1.32697	5e-05	0.000962999
ENSSSCT00000013837	ENSSSCG00000012656	ELF4	chrX:122386178-122429826	7.43656	3.15952	1.23493	5e-05	0.000962999
ENSSSCT00000029660	ENSSSCG00000030645	-	chr14:133693390-133751509	52.7917	107.306	-1.02334	0.00015	0.00244291
ENSSSCT00000011476	ENSSSCG00000010488	-	chr14:116204588-116244868	72.7998	40.6148	0.841931	0.00035	0.00481525
ENSSSCT00000009095	ENSSSCG00000008304	PRADC1	chr3:72750854-72755476	41.1628	80.8168	-0.973314	5e-05	0.000962999
ENSSSCT00000002979	ENSSSCG00000002686	HSD17B2	GL893173.1:14825-22427	79.1994	44.8002	0.821985	0.0031	0.0259036
ENSSSCT00000003731	ENSSSCG00000003362	CEP104	chr6:60136040-60157398	8.00463	4.67584	0.77561	0.00685	0.0464403
ENSSSCT00000003738	ENSSSCG00000003368	RNF207	chr6:62013769-62022702	0.0766294	0.938513	-3.61441	0.00205	0.019002
ENSSSCT00000030190	ENSSSCG00000027497	-	GL896215.1:19584-42381	13.7851	7.54203	0.870081	0.00205	0.019002
ENSSSCT00000025503	ENSSSCG00000024157	ZNF800	chr18:21946523-21962952	9.17677	5.24262	0.807699	0.00145	0.0145878
ENSSSCT00000035650	ENSSSCG00000017550	SLC35B1	chr12:25888579-25895148	5.68275	11.2379	-0.983715	0.00085	0.00966213
ENSSSCT00000035656	ENSSSCG00000001439	GPSM3	chr7:28048459-28050665	15.8455	8.57084	0.886563	0.0009	0.0101095
ENSSSCT00000033551	ENSSSCG00000010437	PAPSS2	chr14:108701139-108789588	158.278	80.7975	0.97008	0.00145	0.0145878
ENSSSCT00000023610	ENSSSCG00000025533	COX7A1	chr6:40921404-40922901	102.413	176.834	-0.787999	0.0046	0.0348007
ENSSSCT00000028730	ENSSSCG00000028816	-	chr15:146783644-146787111	40.2088	75.1801	-0.902838	0.00015	0.00244291
ENSSSCT00000012494	ENSSSCG00000011414	CISH	chr13:36354903-36358941	64.5782	34.1579	0.91883	0.00075	0.00877277
ENSSSCT00000012490	ENSSSCG00000011410	-	chr13:36013033-36015227	11.6588	20.2409	-0.795857	0.00225	0.0203757
ENSSSCT00000008948	ENSSSCG00000008171	NPAS2	chr3:55844995-56034828	7.12909	3.84171	0.891968	0.00025	0.00368188
ENSSSCT00000018791	ENSSSCG00000017262	SLC16A6	chr12:12219742-12359072	1.53394	4.69144	-1.61279	5e-05	0.000962999
ENSSSCT00000016378	ENSSSCG00000015014	ZC3H12C	chr9:42847518-42912936	3.72694	2.04646	0.864862	0.0023	0.0207217
ENSSSCT00000010237	ENSSSCG00000009341	N4BP2L2	GL895092.1:7355-13821	1.72697	0.806244	1.09895	0.00415	0.032255
ENSSSCT00000017959	ENSSSCG00000016495	NDUFB2	chr18:9642904-9654821	47.1229	104.918	-1.15477	5e-05	0.000962999
ENSSSCT00000017958	ENSSSCG00000016494	BRAF	chr18:9534502-9629366	17.1674	9.92219	0.79094	0.00105	0.0114137
ENSSSCT00000009708	ENSSSCG00000008868	TDO2	chr8:46704218-46721468	0.215711	0.682797	-1.66236	0.00735	0.0488069
ENSSSCT00000003280	ENSSSCG00000002957	GGN	chr6:42798071-42800981	0.658517	0.211475	1.63873	0.00485	0.036123
ENSSSCT00000000161	ENSSSCG00000000153	ISX	chr5:9957809-9974070	18.8416	10.0571	0.905709	0.00335	0.0274754
ENSSSCT00000031350	ENSSSCG00000024596	NOCT	chr8:93479432-93503333	16.1184	8.46029	0.929925	0.00025	0.00368188
ENSSSCT00000024573	ENSSSCG00000027974	MRPL50	chr1:271654111-271660594	14.6773	23.8383	-0.6997	0.0035	0.0284161
ENSSSCT00000024574	ENSSSCG00000020872	-	GL894781.2:4123-8096	12.7854	24.3422	-0.928956	0.00405	0.0316657
ENSSSCT00000023132	ENSSSCG00000025010	UNC50	chr3:58220286-58239025	16.6463	31.7182	-0.930109	0.0004	0.00535566
ENSSSCT00000015159	ENSSSCG00000013876	-	chr2:60062338-60077979	28.5541	16.0319	0.83275	0.0004	0.00535566
ENSSSCT00000015156	ENSSSCG00000013873	NR2F6	chr2:60095328-60107405	51.3721	78.826	-0.617685	0.0068	0.0462024
ENSSSCT00000015152	ENSSSCG00000013870	-	chr2:59972774-60061384	28.4233	17.892	0.667762	0.00465	0.0350431
ENSSSCT00000005854	ENSSSCG00000005316	TPM2	chr1:264127280-264134736	106.355	176.049	-0.72709	0.00515	0.0377493
ENSSSCT00000029234	ENSSSCG00000025437	-	GL895201.1:3752-6318	182.603	108.762	0.747536	0.0012	0.0126668
ENSSSCT00000012512	ENSSSCG00000011432	GLYCTK	chr13:37565169-37571523	12.5833	29.6414	-1.2361	5e-05	0.000962999
ENSSSCT00000024899	ENSSSCG00000024349	-	GL895979.2:17235-32322	0.199326	1.17112	-2.55468	0.0032	0.0265227
ENSSSCT00000002056	ENSSSCG00000001834	MFGE8	chr7:59504853-59518484	21.1877	10.9474	0.952636	0.0004	0.00535566
ENSSSCT00000005002	ENSSSCG00000004528	MBD2	chr1:113952130-114064057	62.838	40.4106	0.636906	0.0062	0.0431662
ENSSSCT00000000746	ENSSSCG00000000685	TPI1	chr5:66272195-66278391	136.061	225.267	-0.727377	0.0028	0.023997
ENSSSCT00000010414	ENSSSCG00000009497	-	chr11:71298809-71453998	43.5384	9.91496	2.13461	5e-05	0.000962999
ENSSSCT00000004842	ENSSSCG00000004381	SCML4	chr1:83164991-83172271	11.5607	4.97489	1.21649	0.0006	0.00735528
ENSSSCT00000003090	ENSSSCG00000002790	TMEM208	chr6:25104294-25107156	40.1364	74.2921	-0.888299	0.0002	0.00307929
ENSSSCT00000012222	ENSSSCG00000011160	ADARB2	chr10:75201375-75302603	0.696607	0.346863	1.00598	0.0062	0.0431662
ENSSSCT00000001068	ENSSSCG00000000978	MLC1	chr5:110794969-110816777	4.3361	7.51684	-0.793728	0.00215	0.0197012
ENSSSCT00000019346	ENSSSCG00000017774	FAM222B	chr12:47004046-47033187	3.49491	1.42435	1.29495	5e-05	0.000962999
ENSSSCT00000026173	ENSSSCG00000026813	SURF4	GL896220.1:1575-4716	26.5004	71.488	-1.43168	5e-05	0.000962999
ENSSSCT00000014870	ENSSSCG00000013615	ECSIT	chr2:70508008-70523764	24.4978	38.082	-0.636458	0.0069	0.0466832
ENSSSCT00000014877	ENSSSCG00000013622	TMEM205	chr2:70400089-70402922	42.8984	69.4411	-0.694865	0.004	0.0313608
ENSSSCT00000033934	ENSSSCG00000030857	LENG8	chr6:53415467-53420921	18.1093	10.3674	0.804674	0.00315	0.0262062
ENSSSCT00000015053	ENSSSCG00000013777	CLEC17A	chr2:65063002-65080077	2.78502	0.442211	2.65488	5e-05	0.000962999
ENSSSCT00000028351	ENSSSCG00000026096	DUT	chr1:137480811-137482271	40.5926	74.7622	-0.881094	0.0039	0.0307587
ENSSSCT00000010703	ENSSSCG00000009761	-	chr14:30320577-30514756	7.54897	4.61872	0.708787	0.0036	0.0290123
ENSSSCT00000018866	ENSSSCG00000017330	MAP3K14	chr12:18391606-18431381	6.01947	2.95787	1.02508	0.0001	0.00174319
ENSSSCT00000002242	ENSSSCG00000002004	PSME2	chr7:80425839-80429278	364.346	658.556	-0.853995	0.0008	0.00921701
ENSSSCT00000031649	ENSSSCG00000024390	PSMB3	GL896426.1:497-4015	526.89	914.284	-0.795142	0.00055	0.00688239
ENSSSCT00000003114	ENSSSCG00000002814	ADGRG3	chr6:17679846-17699546	0.370708	0.896586	-1.27416	0.004	0.0313608
ENSSSCT00000006548	ENSSSCG00000005965	MYC	chr4:12778443-12783481	41.3657	20.0494	1.04488	5e-05	0.000962999
ENSSSCT00000006892	ENSSSCG00000006289	F5	chr4:89027935-89109573	0.851288	0.376932	1.17534	0.0008	0.00921701
ENSSSCT00000030119	ENSSSCG00000009865	TBX3	chr14:40012556-40026334	56.564	21.1859	1.41678	5e-05	0.000962999
ENSSSCT00000036455	ENSSSCG00000012160	SH3KBP1	chrX:17137917-17492926	9.44143	5.462	0.789576	0.00465	0.0350431
ENSSSCT00000034521	ENSSSCG00000003395	CH242-402I11.1	chr6:64031604-64091057	9.3629	5.18936	0.8514	0.00025	0.00368188
ENSSSCT00000016669	ENSSSCG00000015298	SRI	chr9:74928184-74944051	99.5159	234.001	-1.23352	5e-05	0.000962999
ENSSSCT00000010541	ENSSSCG00000009617	REEP4	chr14:6848697-6852806	6.48117	10.8498	-0.743348	0.00615	0.0429102
ENSSSCT00000007929	ENSSSCG00000007247	KIF3B	GL893783.2:5469-23595	14.9117	24.1274	-0.694229	0.00165	0.0161095
ENSSSCT00000035152	ENSSSCG00000017920	CXCL16	chr12:54264905-54269592	106.417	207.155	-0.960976	0.0037	0.02961
ENSSSCT00000004616	ENSSSCG00000004177	RPS12	chr1:34439082-34441686	2480.24	4395.05	-0.825401	0.0069	0.0466832
ENSSSCT00000025629	ENSSSCG00000027568	-	chr14:15915884-15933527	0.969327	0.248178	1.96561	0.00195	0.018293
ENSSSCT00000007481	ENSSSCG00000006830	PSMA5	chr4:121153781-121226070	230.615	379.653	-0.719194	0.0047	0.0353101
ENSSSCT00000027411	ENSSSCG00000021944	RAC3	chr5:8149171-8167615	96.2779	56.5512	0.767648	0.00115	0.0122469
ENSSSCT00000027410	ENSSSCG00000022033	SLC46A1	chr18:33257-42053	5.28569	23.0755	-2.1262	5e-05	0.000962999
ENSSSCT00000029549	ENSSSCG00000026807	NDUFB4	JH118974.1:260144-266478	154.759	267.152	-0.78764	0.00095	0.0105581
ENSSSCT00000011024	ENSSSCG00000010063	DDT	chr14:53232925-53235595	43.3574	92.6466	-1.09546	5e-05	0.000962999
ENSSSCT00000003367	ENSSSCG00000022599	-	chr6:45556451-45558674	8.84896	15.6196	-0.819782	0.00695	0.0469161
ENSSSCT00000003361	ENSSSCG00000003030	CIC	chr6:45533316-45547304	8.61376	5.09554	0.757407	0.00155	0.01535
ENSSSCT00000000048	ENSSSCG00000020945	-	chr5:3782776-3786298	0.438151	13.8069	-4.97782	5e-05	0.000962999
ENSSSCT00000024748	ENSSSCG00000023302	-	GL895302.2:19252-21265	6.20385	1.50663	2.04184	5e-05	0.000962999
ENSSSCT00000024743	ENSSSCG00000027986	ABCB8	chr18:6548564-6567036	8.65123	13.3076	-0.621278	0.00665	0.0454571
ENSSSCT00000026249	ENSSSCG00000020986	CAPN13	GL893019.2:17637-60376	8.73543	3.69106	1.24284	0.0003	0.00426167
ENSSSCT00000026244	ENSSSCG00000022536	SLC37A2	chr9:57752749-57790694	13.7382	33.6624	-1.29294	5e-05	0.000962999
ENSSSCT00000017559	ENSSSCG00000016127	NDUFS1	chr15:120961660-120998378	74.6974	122.661	-0.715544	0.0038	0.0301925
ENSSSCT00000017556	ENSSSCG00000016125	INO80D	chr15:120861245-120921092	9.95869	5.88499	0.758915	0.0036	0.0290123
ENSSSCT00000017550	ENSSSCG00000016119	RAPH1	chr15:118236246-118297755	14.1426	8.03995	0.814793	0.00105	0.0114137
ENSSSCT00000012783	ENSSSCG00000011677	GK5	chr13:90755730-90838778	29.4609	50.8644	-0.787857	0.00035	0.00481525
ENSSSCT00000012782	ENSSSCG00000011676	-	chr13:90496248-90523075	84.0387	243.62	-1.5355	5e-05	0.000962999
ENSSSCT00000018331	ENSSSCG00000016836	NADK2	chr16:22523648-22574196	18.1009	31.3458	-0.792212	0.00125	0.0130696
ENSSSCT00000002719	ENSSSCG00000002449	NDUFB1	chr7:120296366-120298214	459.775	902.33	-0.972726	0.0006	0.00735528
ENSSSCT00000003448	ENSSSCG00000003109	TMEM160	chr6:48248386-48251217	5.76688	10.4805	-0.861838	0.00245	0.0217506
ENSSSCT00000003198	ENSSSCG00000002893	CD22	chr6:40343147-40385820	9.21808	3.47045	1.40935	0.0065	0.044694
ENSSSCT00000003199	ENSSSCG00000002895	KMT2B	chr6:40601954-40622325	5.84895	3.57996	0.708235	0.0036	0.0290123
ENSSSCT00000022506	ENSSSCG00000029082	KMT2E	chr9:115608961-115726916	40.4446	24.2654	0.737047	0.0014	0.0142136
ENSSSCT00000005900	ENSSSCG00000005360	IGFBPL1	chr1:267175370-267190286	1.38569	0.216149	2.68051	0.0001	0.00174319
ENSSSCT00000019645	ENSSSCG00000018050	-	chr12:62817469-62822844	22.1233	9.39352	1.23583	0.0041	0.0319477
ENSSSCT00000027023	ENSSSCG00000026284	-	chr11:71182319-71227012	24.9471	68.496	-1.45715	0.00035	0.00481525
ENSSSCT00000006344	ENSSSCG00000005768	-	chr1:309569685-309592340	55.3476	88.5041	-0.677223	0.0043	0.0330891
ENSSSCT00000025314	ENSSSCG00000021180	POLR2K	chr4:39764914-39768384	15.4097	29.3335	-0.928705	0.00085	0.00966213
ENSSSCT00000018131	ENSSSCG00000016653	DNAJB9	chr18:40219848-40224536	66.7344	111.077	-0.735051	0.00135	0.0138413
ENSSSCT00000018134	ENSSSCG00000016656	ELMO1	chr18:40536749-40984215	24.3436	15.4887	0.652326	0.005	0.0369387
ENSSSCT00000016422	ENSSSCG00000015056	REXO2	chr9:46899879-46901601	3.1476	10.2386	-1.7017	0.00185	0.0175755
ENSSSCT00000012427	ENSSSCG00000011350	CCDC51	chr13:34407778-34418022	8.7476	14.3273	-0.711806	0.005	0.0369387
ENSSSCT00000008995	ENSSSCG00000008214	FABP1	chr3:60577394-60679564	7623.55	26849.5	-1.81636	0.0002	0.00307929
ENSSSCT00000014116	ENSSSCG00000012913	PPP1CA	chr2:3838642-3848285	46.3943	71.9513	-0.633074	0.0067	0.0456908
ENSSSCT00000007189	ENSSSCG00000006562	GATAD2B	chr4:104700116-104761145	15.9918	8.05775	0.988879	5e-05	0.000962999
ENSSSCT00000024200	ENSSSCG00000026182	-	chr1:296330289-296332085	16.6605	9.70197	0.780085	0.00425	0.0328133
ENSSSCT00000005311	ENSSSCG00000004812	IGF1R	chr1:153514789-153853782	4.85116	2.85522	0.764729	0.0007	0.00830682
ENSSSCT00000031121	ENSSSCG00000023512	SLC36A1	chr16:77761982-77799297	9.23086	16.3349	-0.823421	0.0008	0.00921701
ENSSSCT00000036552	ENSSSCG00000024982	LITAF	chr3:32319227-32355928	46.708	73.0363	-0.644943	0.00465	0.0350431
ENSSSCT00000026549	ENSSSCG00000029161	ADI1	chr3:140460647-140469285	58.0518	88.7079	-0.611722	0.00755	0.049751
ENSSSCT00000016747	ENSSSCG00000015372	-	chr9:97984251-98006828	1.99379	5.03209	-1.33564	0.00055	0.00688239
ENSSSCT00000008204	ENSSSCG00000007495	CASS4	chr17:64102709-64142562	1.29778	0.322048	2.0107	0.0004	0.00535566
ENSSSCT00000018589	ENSSSCG00000017073	FAM114A2	chr16:75043881-75078339	36.4626	57.5634	-0.658736	0.00465	0.0350431
ENSSSCT00000010372	ENSSSCG00000028760	KLF5	chr11:49869695-49870148	76.8782	31.2929	1.29674	5e-05	0.000962999
ENSSSCT00000010373	ENSSSCG00000009462	-	chr11:50017838-50031402	117.727	42.2505	1.4784	5e-05	0.000962999
ENSSSCT00000013059	ENSSSCG00000011935	-	chr13:158917245-158926297	33.9256	16.1026	1.07508	0.00105	0.0114137
ENSSSCT00000015476	ENSSSCG00000014167	-	chr2:106310502-106321615	180.722	569.296	-1.65541	5e-05	0.000962999
ENSSSCT00000015477	ENSSSCG00000014168	ELL2	chr2:106406383-106475265	26.1906	16.2913	0.684947	0.0029	0.0246416
ENSSSCT00000011546	ENSSSCG00000010554	SCD	chr14:120964205-120980914	10.3425	21.396	-1.04876	5e-05	0.000962999
ENSSSCT00000001689	ENSSSCG00000001516	BAK1	chr7:34279880-34288116	25.0875	44.1769	-0.816325	0.0003	0.00426167
ENSSSCT00000001680	ENSSSCG00000001507	TAPBP	chr7:34167700-34176411	89.0493	56.1115	0.666308	0.0056	0.040168
ENSSSCT00000003939	ENSSSCG00000003546	-	chr6:75996930-75997332	5.97054	0	inf	5e-05	0.000962999
ENSSSCT00000000791	ENSSSCG00000000728	PARP11	chr5:68750884-68791407	26.4258	16.585	0.672072	0.00495	0.0366593
ENSSSCT00000017996	ENSSSCG00000016528	CNOT4	chr18:14756841-14766360	16.0305	7.8561	1.02894	0.00025	0.00368188
ENSSSCT00000025805	ENSSSCG00000025733	IMPA1	GL893852.2:23551-44015	10.5291	20.5991	-0.968198	0.00135	0.0138413
ENSSSCT00000028544	ENSSSCG00000023976	DCP1B	chr5:71246749-71300191	1.50698	0.642097	1.23079	0.00045	0.00588315
ENSSSCT00000012119	ENSSSCG00000011075	KIAA1217	chr10:56159319-56317981	10.3255	6.21441	0.732516	0.0028	0.023997
ENSSSCT00000029631	ENSSSCG00000023278	-	chr10:18525258-18599966	6.15447	3.6407	0.757418	0.00365	0.0293055
ENSSSCT00000029636	ENSSSCG00000027855	SOCS1	chr3:32671706-32672538	12.6815	6.2216	1.02736	0.0008	0.00921701
ENSSSCT00000026919	ENSSSCG00000021557	-	GL892962.1:15127-17110	3.29366	0.867313	1.92507	0.00025	0.00368188
ENSSSCT00000007072	ENSSSCG00000006456	FCRL1	chr4:100760768-100769333	2.87758	1.22287	1.23459	0.00565	0.0404139
ENSSSCT00000007071	ENSSSCG00000006455	CD5L	chr4:100732582-100750193	1.61315	9.69207	-2.58692	5e-05	0.000962999
ENSSSCT00000007075	ENSSSCG00000006458	FCRL4	chr4:100887176-100904665	0.707116	0.152798	2.21032	0.00595	0.04191
ENSSSCT00000022623	ENSSSCG00000023936	-	chr5:36666217-36742259	52.5862	21.1333	1.31517	5e-05	0.000962999
ENSSSCT00000006844	ENSSSCG00000006245	SDR16C5	chr4:82506091-82518561	6.55861	12.8307	-0.96814	0.00055	0.00688239
ENSSSCT00000032080	ENSSSCG00000022216	-	JH118453.1:11094-44463	1.08947	0.47071	1.21072	0.00425	0.0328133
ENSSSCT00000025535	ENSSSCG00000011514	-	chr13:56595980-56618457	3.32394	1.55611	1.09495	0.0033	0.0271467
ENSSSCT00000033565	ENSSSCG00000001476	HSD17B8	chr7:29753836-29756015	14.0977	26.605	-0.916239	0.00225	0.0203757
ENSSSCT00000008919	ENSSSCG00000008142	C2orf40	chr3:51051815-51062808	23.8434	2.54923	3.22546	5e-05	0.000962999
ENSSSCT00000002614	ENSSSCG00000002350	-	chr7:102828130-102831810	11.8242	6.41739	0.881682	0.00055	0.00688239
ENSSSCT00000003569	ENSSSCG00000003214	KCNC3	chr6:51051581-51065701	0.809611	0.297093	1.44631	0.0005	0.0063879
ENSSSCT00000003560	ENSSSCG00000003205	ZNF473	chr6:50801437-50803084	7.91563	4.22095	0.907138	0.00455	0.0345227
ENSSSCT00000000133	ENSSSCG00000020981	-	chr5:7527098-7534214	0.177052	1.1804	-2.73703	0.00265	0.0230344
ENSSSCT00000000131	ENSSSCG00000000125	LGALS1	chr5:7642311-7646221	70.7079	124.753	-0.819135	0.00135	0.0138413
ENSSSCT00000014158	ENSSSCG00000012953	YIF1A	chr2:5173982-5178254	42.462	80.7095	-0.926568	5e-05	0.000962999
ENSSSCT00000032943	ENSSSCG00000005437	KLF4	chr1:279056680-279061593	27.7766	10.4031	1.41685	0.0005	0.0063879
ENSSSCT00000031364	ENSSSCG00000024285	DLG4	chr3:139824615-139840794	0.811108	0.350107	1.2121	0.00385	0.0304841
ENSSSCT00000018271	ENSSSCG00000016784	ANKH	chr16:4446885-4611009	27.7845	70.8328	-1.35014	5e-05	0.000962999
ENSSSCT00000029868	ENSSSCG00000029050	-	chr2:78533529-78535171	16.9279	29.0341	-0.778345	0.0039	0.0307587
ENSSSCT00000029869	ENSSSCG00000025835	-	GL894147.1:752-11814	10.7588	4.24399	1.34203	5e-05	0.000962999
ENSSSCT00000027134	ENSSSCG00000023508	BCO1	JH118737.1:77448-85301	12.715	32.1293	-1.33736	5e-05	0.000962999
ENSSSCT00000015168	ENSSSCG00000013882	FAM129C	chr2:59728486-59749968	1.20567	0.464765	1.37526	0.00255	0.0223849
ENSSSCT00000008896	ENSSSCG00000008120	-	chr3:48458584-48487147	50.1252	99.3847	-0.987487	5e-05	0.000962999
ENSSSCT00000012672	ENSSSCG00000011579	PPARG	chr13:75578054-75650239	7.80886	4.09331	0.931845	0.0014	0.0142136
ENSSSCT00000011325	ENSSSCG00000010345	GHITM	chr14:92190362-92207964	34.7948	64.7919	-0.896943	0.0003	0.00426167
ENSSSCT00000004098	ENSSSCG00000003699	GREB1L	chr6:99075906-99200352	1.63988	0.92607	0.824394	0.00245	0.0217506
ENSSSCT00000031007	ENSSSCG00000021208	SEPP1	chr16:28995336-29026496	880.068	398.539	1.14289	5e-05	0.000962999
ENSSSCT00000031001	ENSSSCG00000023522	TGM2	chr17:46592135-46629982	8.87345	4.11338	1.10917	0.0001	0.00174319
ENSSSCT00000006655	ENSSSCG00000006065	ANKRD46	chr4:39323206-39366991	14.2447	24.8224	-0.801214	0.00125	0.0130696
ENSSSCT00000007527	ENSSSCG00000006873	FRRS1	chr4:129893644-129929941	9.74245	21.2963	-1.12824	5e-05	0.000962999
ENSSSCT00000026465	ENSSSCG00000025795	CSF3R	GL895950.1:27092-42362	2.16561	1.0945	0.984503	0.003	0.0252734
ENSSSCT00000027339	ENSSSCG00000029889	CST3	chr17:34559975-34563745	345.012	607.691	-0.816692	0.0008	0.00921701
ENSSSCT00000024828	ENSSSCG00000027093	FOLH1B	chr9:25630148-25687747	36.2184	71.6113	-0.983465	5e-05	0.000962999
ENSSSCT00000016172	ENSSSCG00000014820	FCHSD2	chr9:8130489-8362269	24.4352	13.3528	0.871814	0.0001	0.00174319
ENSSSCT00000028027	ENSSSCG00000026296	-	chr6:45070836-45071190	30.2166	14.2619	1.08317	0.00305	0.0255801
ENSSSCT00000008565	ENSSSCG00000007816	IL21R	chr3:19681472-19722036	3.83501	2.13054	0.84801	0.00645	0.0444561
ENSSSCT00000008566	ENSSSCG00000007817	IL4R	chr3:19846363-19869474	19.1924	7.80191	1.29863	0.0037	0.02961
ENSSSCT00000025884	ENSSSCG00000030174	AP3S2	chr7:60284223-60346605	30.8536	46.8961	-0.604032	0.00665	0.0454571
ENSSSCT00000006206	ENSSSCG00000005644	SWI5	chr1:302710778-302716875	8.14991	14.5666	-0.837811	0.0058	0.0411393
ENSSSCT00000006202	ENSSSCG00000005640	CIZ1	chr1:302611530-302631544	11.6369	6.94828	0.743979	0.0027	0.0233564
ENSSSCT00000026147	ENSSSCG00000025794	FBRS	chr3:18187483-18193499	12.3196	7.28561	0.757831	0.00305	0.0255801
ENSSSCT00000023318	ENSSSCG00000024144	NDUFS7	chr2:77972667-77979308	104.226	168.184	-0.690322	0.00415	0.032255
ENSSSCT00000023319	ENSSSCG00000021812	MS4A1	chr2:10774612-10787896	15.4057	0.348626	5.46564	5e-05	0.000962999
ENSSSCT00000012199	ENSSSCG00000011147	-	chr10:71833305-71847875	28.5882	8.90447	1.68282	5e-05	0.000962999
ENSSSCT00000012739	ENSSSCG00000011639	SRPRB	chr13:82474460-82496616	62.0122	101.274	-0.707637	0.00505	0.0372038
ENSSSCT00000010775	ENSSSCG00000009831	CUX2	chr14:34535263-34585176	6.04545	2.9353	1.04234	0.0001	0.00174319
ENSSSCT00000010770	ENSSSCG00000009827	HVCN1	chr14:33898492-33943793	10.0713	5.48781	0.875945	0.0049	0.0364028
ENSSSCT00000009020	ENSSSCG00000008237	RETSAT	chr3:62309274-62323100	55.5092	121.055	-1.12486	5e-05	0.000962999
ENSSSCT00000007341	ENSSSCG00000006702	FMO5	chr4:110166399-110202848	45.2199	28.8854	0.646615	0.0061	0.042646
ENSSSCT00000019060	ENSSSCG00000017507	-	chr12:23427947-23438968	4.85482	10.4959	-1.11234	0.0001	0.00174319
ENSSSCT00000002278	ENSSSCG00000002036	-	chr7:81327033-81351723	88.367	165.988	-0.9095	0.00035	0.00481525
ENSSSCT00000000698	ENSSSCG00000000647	OLR1	chr5:64579162-64590512	7.10754	3.42464	1.0534	5e-05	0.000962999
ENSSSCT00000000525	ENSSSCG00000000487	SLC35E3	chr5:35833339-35837850	11.3337	18.7362	-0.725212	0.0069	0.0466832
ENSSSCT00000006592	ENSSSCG00000006008	-	chr4:21861053-21861897	12.3761	4.66985	1.4061	0.0001	0.00174319
ENSSSCT00000017109	ENSSSCG00000015709	SLC35F5	chr15:22548113-22594753	57.2939	98.0381	-0.774961	0.0016	0.0157343
ENSSSCT00000018745	ENSSSCG00000017220	OTOP3	chr12:6296146-6304646	0.420045	2.15616	-2.35985	5e-05	0.000962999
ENSSSCT00000011195	ENSSSCG00000010229	REEP3	chr14:72331768-72357184	60.5044	101.55	-0.747075	0.0018	0.0172238
ENSSSCT00000010573	ENSSSCG00000009645	ADAMDEC1	chr14:9497813-9512872	74.3742	128.019	-0.783488	0.0012	0.0126668
ENSSSCT00000010570	ENSSSCG00000009642	STC1	chr14:8805560-8816800	2.01889	0.598206	1.75485	5e-05	0.000962999
ENSSSCT00000019295	ENSSSCG00000017728	MYO1D	chr12:43936627-44131499	99.1839	54.6108	0.860921	0.0008	0.00921701
ENSSSCT00000017924	ENSSSCG00000016461	-	chr18:7099520-7110835	19.3506	8.36878	1.20929	5e-05	0.000962999
ENSSSCT00000017928	ENSSSCG00000016465	TMEM139	chr18:7211799-7214244	35.7141	60.6295	-0.763526	0.00085	0.00966213
ENSSSCT00000034310	ENSSSCG00000015093	CD3D	chr9:50680924-50685383	42.551	72.0582	-0.759971	0.0036	0.0290123
ENSSSCT00000023500	ENSSSCG00000027257	PSMB1	GL894396.1:29594-44520	187.947	328.737	-0.806604	0.0015	0.0149758
ENSSSCT00000023504	ENSSSCG00000027733	RRP7A	GL896147.1:20-4841	4.25949	7.75567	-0.864572	0.00675	0.0459426
ENSSSCT00000023756	ENSSSCG00000025729	IRS1	chr15:142086243-142089969	3.67867	1.85497	0.987786	0.00035	0.00481525
ENSSSCT00000008278	ENSSSCG00000007546	C7orf50	chr3:723520-743194	7.64794	14.1071	-0.883279	0.00315	0.0262062
ENSSSCT00000022901	ENSSSCG00000030696	SLC19A1	chr13:218092025-218113606	14.9523	25.4786	-0.768919	0.0014	0.0142136
ENSSSCT00000022905	ENSSSCG00000021288	TMEM186	chr3:34622745-34623384	3.54797	8.29219	-1.22476	0.00175	0.0168594
ENSSSCT00000016899	ENSSSCG00000015512	PAPPA2	chr9:130015439-130283638	0.377776	1.35601	-1.84376	5e-05	0.000962999
ENSSSCT00000026375	ENSSSCG00000023038	-	chr7:112194044-112195994	8.66282	3.56875	1.27942	5e-05	0.000962999
ENSSSCT00000026594	ENSSSCG00000021968	SLC19A3	chr15:142921963-142973548	15.9712	30.6743	-0.941562	0.00655	0.0449514
ENSSSCT00000028623	ENSSSCG00000021029	-	chr4:104384881-104387324	3.84727	8.04564	-1.06437	0.00255	0.0223849
ENSSSCT00000024990	ENSSSCG00000028759	-	chr4:10661791-10668865	7.3492	4.46386	0.719295	0.0043	0.0330891
ENSSSCT00000028192	ENSSSCG00000023894	-	chr1:285795978-286174228	6.99056	3.33115	1.06939	5e-05	0.000962999
ENSSSCT00000008818	ENSSSCG00000008046	PGP	chr3:42403001-42404079	13.9516	23.7235	-0.76588	0.0027	0.0233564
ENSSSCT00000017711	ENSSSCG00000016265	SP100	chr15:145104682-145130125	18.9531	9.24022	1.03644	0.00015	0.00244291
ENSSSCT00000010948	ENSSSCG00000025869	-	chr14:49791736-49817225	3.16525	5.68496	-0.844829	0.0038	0.0301925
ENSSSCT00000014259	ENSSSCG00000013046	-	chr2:7218447-7220218	456.543	711.999	-0.641125	0.00575	0.0409002
ENSSSCT00000014252	ENSSSCG00000013039	NUDT22	chr2:6947811-6950624	19.1694	34.5907	-0.851577	0.0004	0.00535566
ENSSSCT00000011019	ENSSSCG00000010058	SNRPD3	chr14:53027336-53039882	185.232	294.567	-0.669263	0.0065	0.044694
ENSSSCT00000007866	ENSSSCG00000007189	SDCBP2	chr17:38419446-38446267	50.6671	79.8667	-0.656546	0.0049	0.0364028
ENSSSCT00000015660	ENSSSCG00000014336	EGR1	chr2:146156064-146160020	12.3803	4.91587	1.33253	5e-05	0.000962999
ENSSSCT00000010058	ENSSSCG00000009185	ADH5	chr8:130451259-130466903	73.3389	118.063	-0.686904	0.00435	0.033374
ENSSSCT00000010052	ENSSSCG00000009179	MTTP	chr8:130036413-130087547	574.208	1113.29	-0.955189	0.0049	0.0364028
ENSSSCT00000002569	ENSSSCG00000002307	ERH	chr7:99291062-99306758	181.591	293.753	-0.693912	0.00575	0.0409002
ENSSSCT00000002252	ENSSSCG00000002013	DHRS4	chr7:80512358-80525770	45.5844	97.0391	-1.09002	5e-05	0.000962999
ENSSSCT00000018040	ENSSSCG00000016570	TSPAN33	chr18:20563181-20583800	18.155	31.2333	-0.782713	0.00125	0.0130696
ENSSSCT00000029594	ENSSSCG00000030437	TMEM253	GL896343.1:35190-36978	55.8437	88.8636	-0.670199	0.00655	0.0449514
ENSSSCT00000015008	ENSSSCG00000013734	HOOK2	chr2:66481417-66493419	10.1184	16.0884	-0.669038	0.0051	0.0374858
ENSSSCT00000017691	ENSSSCG00000016247	TM4SF20	chr15:142609913-142620040	607.031	1629.96	-1.425	5e-05	0.000962999
ENSSSCT00000029059	ENSSSCG00000030300	MT1X	chr6:26420804-26421708	1493.68	109.24	3.77329	5e-05	0.000962999
ENSSSCT00000015585	ENSSSCG00000014264	HINT1	chr2:138700891-138706953	84.9592	145.289	-0.774084	0.0023	0.0207217
ENSSSCT00000025027	ENSSSCG00000028431	HSD17B4	chr2:128752209-128798132	27.8895	50.447	-0.855049	5e-05	0.000962999
ENSSSCT00000003148	ENSSSCG00000002847	GPT2	chr6:32866058-32907567	27.7865	13.5872	1.03214	5e-05	0.000962999
ENSSSCT00000030141	ENSSSCG00000020972	-	chr3:139851901-139857146	21.9017	43.7554	-0.998418	5e-05	0.000962999
ENSSSCT00000030143	ENSSSCG00000023594	RARRES2	GL892911.1:274865-276565	23.2818	52.8674	-1.18318	5e-05	0.000962999
ENSSSCT00000026709	ENSSSCG00000028575	-	chr13:147351810-147363473	4.73291	10.6019	-1.16353	5e-05	0.000962999
ENSSSCT00000026707	ENSSSCG00000022492	AMPD3	chr2:52379711-52419852	12.1371	6.8176	0.832086	0.001	0.0109841
ENSSSCT00000024038	ENSSSCG00000020967	-	chr12:6609316-6619163	2.81776	1.391	1.01842	0.0019	0.0179478
ENSSSCT00000008448	ENSSSCG00000007705	-	chr3:10313356-10335569	3.05829	1.63988	0.899132	0.0012	0.0126668
ENSSSCT00000025344	ENSSSCG00000021572	-	chr12:28502802-28504752	2.41248	0.63817	1.91851	5e-05	0.000962999
ENSSSCT00000025346	ENSSSCG00000025478	MIB1	chr6:99446732-99565678	39.6517	61.457	-0.632194	0.00535	0.0388225
ENSSSCT00000032055	ENSSSCG00000027603	-	GL894998.2:66177-74128	16.1554	6.21809	1.37747	0.00065	0.00784192
ENSSSCT00000032057	ENSSSCG00000027602	PLBD1	chr5:61337115-61373313	6.18393	12.0174	-0.958529	0.0005	0.0063879
ENSSSCT00000017304	ENSSSCG00000015892	PSMD14	chr15:75640606-75707668	56.9411	99.0782	-0.799097	0.0007	0.00830682
ENSSSCT00000009148	ENSSSCG00000008354	C1D	chr3:77665510-77683806	4.91562	10.1217	-1.042	0.0038	0.0301925
ENSSSCT00000002135	ENSSSCG00000001906	CYP1A1	chr7:63491453-63497651	60.5965	0.0797242	9.57	5e-05	0.000962999
ENSSSCT00000024232	ENSSSCG00000030351	MEF2B	GL896560.1:2858-10249	0.783668	0.175588	2.15805	0.0026	0.0227112
ENSSSCT00000031178	ENSSSCG00000028010	ABHD3	chr6:99355422-99401229	47.0742	118.974	-1.33764	5e-05	0.000962999
ENSSSCT00000024583	ENSSSCG00000027527	SLC1A4	chr3:80747564-80754506	3.81684	1.92409	0.988204	0.001	0.0109841
ENSSSCT00000017026	ENSSSCG00000015632	-	chr9:150689691-150715070	18.7891	9.46937	0.988552	0.0004	0.00535566
ENSSSCT00000032462	ENSSSCG00000024810	PRAM1	chr2:71172275-71179649	2.42522	1.10218	1.13775	0.0011	0.0118238
ENSSSCT00000017793	ENSSSCG00000016338	-	chr15:152264831-152286818	1.64249	0.797025	1.04319	0.00075	0.00877277
ENSSSCT00000024917	ENSSSCG00000024621	KAT2B	chr13:7991575-8049637	37.7177	23.2478	0.698149	0.00445	0.033962
ENSSSCT00000024919	ENSSSCG00000020930	-	GL892822.1:8928-108642	7.54073	2.55754	1.55995	5e-05	0.000962999
ENSSSCT00000012875	ENSSSCG00000011764	NDUFB5	chr13:126750843-126765741	61.8876	121.171	-0.969318	0.00025	0.00368188
ENSSSCT00000011607	ENSSSCG00000022351	GSTO1	chr14:125175434-125185836	778.244	1354.53	-0.7995	0.0044	0.0336608
ENSSSCT00000016380	ENSSSCG00000015016	POU2AF1	chr9:43861485-43866162	18.5239	7.85623	1.23748	5e-05	0.000962999
ENSSSCT00000011519	ENSSSCG00000010529	SFRP5	chr14:118623933-118629819	5.08458	1.37258	1.88924	5e-05	0.000962999
ENSSSCT00000011513	ENSSSCG00000010523	HOGA1	chr14:118462771-118490338	3.06068	5.74455	-0.908341	0.0015	0.0149758
ENSSSCT00000027950	ENSSSCG00000025578	ALDH1A2	chr1:126092061-126105183	5.09366	1.79669	1.50336	5e-05	0.000962999
ENSSSCT00000027951	ENSSSCG00000025836	SULT1C4	chr3:49934276-49946446	6.9827	2.83	1.30298	5e-05	0.000962999
ENSSSCT00000002306	ENSSSCG00000002062	-	chr7:82159658-82160227	0	0.630481	#NAME?	0.00135	0.0138413
ENSSSCT00000003653	ENSSSCG00000003289	ISOC2	chr6:54537559-54542884	14.7874	28.2377	-0.933253	0.002	0.0186509
ENSSSCT00000022820	ENSSSCG00000029508	QDPR	chr8:12329453-12351892	19.1347	30.1405	-0.655511	0.0039	0.0307587
ENSSSCT00000022824	ENSSSCG00000023301	F13B	GL894968.1:9732-36048	5.5981	1.83747	1.60722	5e-05	0.000962999
ENSSSCT00000000232	ENSSSCG00000000216	ASIC1	chr5:16354867-16364821	0.457005	1.05046	-1.20074	0.00125	0.0130696
ENSSSCT00000032249	ENSSSCG00000030368	HSP70.2	GL896522.1:2-1799	166.057	81.5041	1.02674	5e-05	0.000962999
ENSSSCT00000006972	ENSSSCG00000006363	UFC1	chr4:97153011-97167572	76.2629	123.384	-0.694098	0.00235	0.0210651
ENSSSCT00000025442	ENSSSCG00000025525	-	chr13:216919295-216928632	15.667	28.987	-0.887674	0.00105	0.0114137
ENSSSCT00000026492	ENSSSCG00000026385	MAML2	chr9:31963173-31982581	7.75035	3.21682	1.26863	0.0004	0.00535566
ENSSSCT00000013661	ENSSSCG00000012494	TIMM8A	chrX:91010562-91013453	29.8532	51.8215	-0.795664	0.00185	0.0175755
ENSSSCT00000016255	ENSSSCG00000014900	RAB30	chr9:19117862-19130117	26.588	61.8612	-1.21826	0.00015	0.00244291
ENSSSCT00000011281	ENSSSCG00000010308	CHCHD1	chr14:82633938-82636079	11.1129	20.2647	-0.866734	0.0013	0.0134755
ENSSSCT00000005151	ENSSSCG00000004665	SQRDL	chr1:140423060-140435915	71.0821	114.028	-0.681829	0.0045	0.0342518
ENSSSCT00000005158	ENSSSCG00000004672	GATM	chr1:140842955-140861814	1.40158	7.3018	-2.3812	5e-05	0.000962999
ENSSSCT00000005159	ENSSSCG00000004673	SLC28A2	chr1:141072721-141110102	48.2601	85.1763	-0.819622	0.0008	0.00921701
ENSSSCT00000014671	ENSSSCG00000013427	CIRBP	chr2:77835362-77838499	23.4685	39.1178	-0.737099	0.00195	0.018293
ENSSSCT00000014675	ENSSSCG00000013431	ATP5D	chr2:77782630-77784866	80.023	130.278	-0.703102	0.0026	0.0227112
ENSSSCT00000003418	ENSSSCG00000003080	IGSF23	chr6:47050121-47057994	87.155	136.87	-0.651154	0.00355	0.028707
ENSSSCT00000001928	ENSSSCG00000001724	MEP1A	chr7:48248957-48286177	34.5729	7.71195	2.16447	5e-05	0.000962999
ENSSSCT00000018168	ENSSSCG00000016687	CHN2	chr18:47596366-47715301	17.1347	10.3594	0.725972	0.00515	0.0377493
ENSSSCT00000024610	ENSSSCG00000028018	EP400	chr14:24748335-24847567	8.12815	4.79277	0.762068	0.00215	0.0197012
ENSSSCT00000024612	ENSSSCG00000030402	-	JH118464.1:58721-83636	13.785	6.75361	1.02936	0.001	0.0109841
ENSSSCT00000024613	ENSSSCG00000030246	-	GL894199.2:8856-16889	2.62814	0.477262	2.46119	5e-05	0.000962999
ENSSSCT00000022614	ENSSSCG00000028740	CTDSPL	chr13:24871054-24994231	11.9061	7.73679	0.621894	0.00655	0.0449514
ENSSSCT00000023057	ENSSSCG00000023562	SNRPE	chr9:70909004-70915566	202.17	348.068	-0.783801	0.005	0.0369387
ENSSSCT00000016470	ENSSSCG00000015104	TRAPPC4	chr9:51277343-51281440	23.0012	42.7607	-0.894578	0.0003	0.00426167
ENSSSCT00000010831	ENSSSCG00000009881	OAS2	chr14:41196285-41208970	179.339	103.039	0.799505	0.00175	0.0168594
ENSSSCT00000010838	ENSSSCG00000009888	ERP29	chr14:42178736-42187586	121.431	203.587	-0.745513	0.0029	0.0246416
ENSSSCT00000005692	ENSSSCG00000005164	HACD4	chr1:225505122-225523192	4.65528	10.4757	-1.1701	0.003	0.0252734
ENSSSCT00000002646	ENSSSCG00000002379	ACYP1	chr7:104093821-104109273	4.37382	8.67483	-0.987942	0.00325	0.0268432
ENSSSCT00000002649	ENSSSCG00000002382	TMED10	chr7:104173905-104206702	176.396	290.31	-0.718774	0.0034	0.0277882
ENSSSCT00000007455	ENSSSCG00000006807	-	GL893192.2:248570-253434	41.6854	74.4268	-0.83628	0.00115	0.0122469
ENSSSCT00000031333	ENSSSCG00000021409	TRIB1	GL895677.2:20249-26019	33.7828	9.27517	1.86484	5e-05	0.000962999
ENSSSCT00000031337	ENSSSCG00000027472	GCA	chr15:76510741-76545119	16.5218	26.9857	-0.707826	0.0037	0.02961
ENSSSCT00000019150	ENSSSCG00000017591	NME2	chr12:27507398-27513382	235.481	395.683	-0.748737	0.0023	0.0207217
ENSSSCT00000018284	ENSSSCG00000016795	-	chr16:6829356-6866653	16.6172	10.4271	0.672343	0.00665	0.0454571
ENSSSCT00000033202	ENSSSCG00000012619	2023-09-06	chrX:113558631-113632317	7.89079	2.35353	1.74534	0.0058	0.0411393
ENSSSCT00000015132	ENSSSCG00000013853	HSH2D	chr2:61050295-61057022	64.1053	38.1679	0.748085	0.00195	0.018293
ENSSSCT00000004297	ENSSSCG00000003885	-	chr6:151712183-151748395	13.5767	23.5313	-0.793447	0.0008	0.00921701
ENSSSCT00000004294	ENSSSCG00000003882	SLC5A9	chr6:151000566-151014501	2.08376	0.752651	1.46914	0.00195	0.018293
ENSSSCT00000012648	ENSSSCG00000011557	CIDEC	chr13:73216900-73223512	52.5448	96.2979	-0.873955	0.0001	0.00174319
ENSSSCT00000012642	ENSSSCG00000011552	ARPC4	chr13:73159044-73164638	202.57	321.132	-0.664745	0.005	0.0369387
ENSSSCT00000014771	ENSSSCG00000013524	C19orf70	chr2:73816821-73818817	48.4267	87.7212	-0.857123	0.00035	0.00481525
ENSSSCT00000030809	ENSSSCG00000029281	PCDHAC2	chr2:148577005-148760494	0.778362	0.323273	1.26769	0.0014	0.0142136
ENSSSCT00000015690	ENSSSCG00000014361	CYSTM1	chr2:147857841-147953421	113.363	199.938	-0.818604	0.00065	0.00784192
ENSSSCT00000015692	ENSSSCG00000014362	HBEGF	chr2:148046705-148058378	4.11986	1.77813	1.21224	0.00065	0.00784192
ENSSSCT00000013209	ENSSSCG00000012076	MX2	chr13:215028063-215059085	170.217	79.736	1.09408	0.0001	0.00174319
ENSSSCT00000013208	ENSSSCG00000012075	-	chr13:215061945-215072421	140.723	226.345	-0.685667	0.00255	0.0223849
ENSSSCT00000024465	ENSSSCG00000023356	-	chr1:126147026-126172480	6.88347	2.21658	1.6348	5e-05	0.000962999
ENSSSCT00000031787	ENSSSCG00000026000	-	chr5:15728764-15731790	0.150756	5.11468	-5.08436	0.0002	0.00307929
ENSSSCT00000003033	ENSSSCG00000002737	CHST4	chr6:14027555-14029094	14.7428	8.75924	0.751133	0.00435	0.033374
ENSSSCT00000036334	ENSSSCG00000023796	IL18BP	chr9:7350747-7353752	7.83285	15.3154	-0.967373	0.00075	0.00877277
ENSSSCT00000014322	ENSSSCG00000013102	MS4A7	chr2:10855773-10878566	1.92088	5.15878	-1.42526	0.00025	0.00368188
