# Supplementary material for: Genome-Wide Analysis of Long Noncoding RNAs in Porcine Intestine during Weaning Stress
Source: Int J Mol Sci. 2023 Mar 10;24(6):5343. doi: 10.3390/ijms24065343 (PMC10049174; doi:10.3390/ijms24065343)
Supplement: Supplementary file 1 [file ijms-24-05343-s001.zip › Supplementary Table S7.xlsx]

## Sheet:  DEmRNAs in W7 vs. S7
Supplementary Table S7：Different expressed mRNAs in W7 vs. S7
transcript_id	gene_id	gene_name	gene_location	W7_FPKM	S7_FPKM	log2(foldchange)	pvalue	qvalue
ENSSSCT00000016946	ENSSSCG00000015556	-	chr9:136765796-136807245	16.466	8.14619	1.01529	5e-05	0.000962999
ENSSSCT00000014894	ENSSSCG00000013639	SLC44A2	chr2:69768299-69782734	15.0872	23.6348	-0.647584	0.0057	0.0406667
ENSSSCT00000023346	ENSSSCG00000030663	SERPINB9	GL896083.1:1426-10855	10.0134	17.1077	-0.772711	0.0013	0.0134755
ENSSSCT00000028593	ENSSSCG00000024470	-	JH118967.1:6937-16651	2.51539	4.47911	-0.832433	0.003	0.0252734
ENSSSCT00000013814	ENSSSCG00000012633	IL13RA1	chrX:114331215-114386491	53.934	83.893	-0.637354	0.0063	0.0436936
ENSSSCT00000013815	ENSSSCG00000012634	-	chrX:114418294-114571134	2.87488	5.65069	-0.974925	5e-05	0.000962999
ENSSSCT00000029642	ENSSSCG00000027862	FAM200B	chr8:10648966-10650934	0.99254	2.19848	-1.14731	0.00195	0.018293
ENSSSCT00000011292	ENSSSCG00000010315	ADK	chr14:82962336-83441605	57.5032	33.1508	0.794599	0.00105	0.0114137
ENSSSCT00000011418	ENSSSCG00000010433	SGMS1	chr14:107988062-108105320	7.97935	17.8223	-1.15934	5e-05	0.000962999
ENSSSCT00000011417	ENSSSCG00000010432	-	chr14:107865222-107969314	32.4781	82.3505	-1.34231	5e-05	0.000962999
ENSSSCT00000011414	ENSSSCG00000010429	PRKG1	chr14:106253478-106707670	3.03369	5.23711	-0.787699	0.0019	0.0179478
ENSSSCT00000011413	ENSSSCG00000010428	DKK1	chr14:106114970-106117673	0.235469	1.52687	-2.69697	0.0009	0.0101095
ENSSSCT00000006061	ENSSSCG00000005511	-	chr1:293035955-293054566	2.46151	4.46622	-0.859509	0.0062	0.0431662
ENSSSCT00000000883	ENSSSCG00000000814	-	chr5:81513130-81517901	89.7324	50.9069	0.817769	0.0006	0.00735528
ENSSSCT00000000884	ENSSSCG00000028397	-	chr5:81398647-81404929	66.6125	41.9485	0.667174	0.0048	0.0358481
ENSSSCT00000001751	ENSSSCG00000001572	FGD2	chr7:37551886-37578005	4.93768	9.91626	-1.00596	0.00015	0.00244291
ENSSSCT00000001758	ENSSSCG00000001579	-	chr7:37905565-37968899	24.6856	12.9967	0.925524	5e-05	0.000962999
ENSSSCT00000029382	ENSSSCG00000025020	PCSK9	chr6:145451966-145473280	7.39679	0.907785	3.02648	5e-05	0.000962999
ENSSSCT00000029386	ENSSSCG00000030405	-	chr3:107651604-107657865	0.953178	0	inf	5e-05	0.000962999
ENSSSCT00000034213	ENSSSCG00000017705	CCL5	chr12:41217456-41228604	28.5245	113.025	-1.98637	0.00415	0.032255
ENSSSCT00000000570	ENSSSCG00000000528	PKP2	chr5:44567128-44706555	59.1836	36.3347	0.703849	0.00195	0.018293
ENSSSCT00000032329	ENSSSCG00000028620	ABCD3	chr4:134489856-134572224	44.312	72.0333	-0.700967	0.0029	0.0246416
ENSSSCT00000032321	ENSSSCG00000028758	LBP	chr17:46838033-46868669	53.0715	132.569	-1.32073	5e-05	0.000962999
ENSSSCT00000031598	ENSSSCG00000028137	-	chr13:216759344-216764050	15.1993	6.44041	1.23878	5e-05	0.000962999
ENSSSCT00000006832	ENSSSCG00000006235	TOX	chr4:80758282-80906755	4.75136	8.13568	-0.775921	0.00175	0.0168594
ENSSSCT00000006833	ENSSSCG00000006236	NSMAF	chr4:81043822-81089618	6.81872	10.7292	-0.653969	0.00585	0.0413923
ENSSSCT00000022690	ENSSSCG00000029005	KPNA2	GL895745.1:20-1863	128.384	75.342	0.768937	0.00075	0.00877277
ENSSSCT00000023632	ENSSSCG00000024023	HNMT	chr15:16061797-16096556	55.8171	30.31	0.880912	0.00015	0.00244291
ENSSSCT00000025955	ENSSSCG00000030378	LIMK1	chr3:10936404-10962039	2.31466	5.11025	-1.14259	5e-05	0.000962999
ENSSSCT00000019463	ENSSSCG00000017886	FBXO39	chr12:52636411-52639252	9.81412	3.3181	1.5645	5e-05	0.000962999
ENSSSCT00000016350	ENSSSCG00000014987	MMP12	chr9:37420649-37431228	1.46819	0.256059	2.51949	5e-05	0.000962999
ENSSSCT00000010217	ENSSSCG00000009324	-	chr11:6317523-6359908	13.6844	8.01159	0.772371	0.0028	0.023997
ENSSSCT00000010212	ENSSSCG00000009320	FLT1	chr11:5316369-5455380	3.54917	5.9732	-0.751022	0.00275	0.0236695
ENSSSCT00000005616	ENSSSCG00000005095	PRKCH	chr1:211709472-211817856	6.25793	15.113	-1.27204	5e-05	0.000962999
ENSSSCT00000014443	ENSSSCG00000013223	NUP160	chr2:15899094-15950508	11.8039	7.30325	0.692648	0.0025	0.0220709
ENSSSCT00000028418	ENSSSCG00000029475	TRIM25	chr12:34136166-34138282	95.2875	49.7486	0.937631	5e-05	0.000962999
ENSSSCT00000026846	ENSSSCG00000026540	-	chr9:128249456-128261500	98.8372	187.879	-0.926677	0.001	0.0109841
ENSSSCT00000035143	ENSSSCG00000012265	CHST7	chrX:46035668-46154468	1.51096	3.72684	-1.30249	0.0005	0.0063879
ENSSSCT00000001939	ENSSSCG00000001734	C6orf141	chr7:49983167-49983749	63.2074	35.8375	0.818625	0.0014	0.0142136
ENSSSCT00000007168	ENSSSCG00000006543	ADAR	chr4:104004653-104023302	63.9112	31.7491	1.00936	5e-05	0.000962999
ENSSSCT00000015300	ENSSSCG00000014007	FLT4	chr2:79479772-79502309	2.79424	7.09049	-1.34343	5e-05	0.000962999
ENSSSCT00000031417	ENSSSCG00000028357	-	GL894948.1:1036-6292	38.874	19.8863	0.967032	0.0043	0.0330891
ENSSSCT00000033705	ENSSSCG00000012142	AP1S2	chrX:13312012-13341924	5.92964	11.1188	-0.906978	0.0007	0.00830682
ENSSSCT00000028658	ENSSSCG00000022630	FLYWCH2	chr3:40683843-40693545	1.62544	7.33161	-2.1733	5e-05	0.000962999
ENSSSCT00000023848	ENSSSCG00000022663	-	JH118524.1:464990-467214	0.409933	1.428	-1.80054	0.0068	0.0462024
ENSSSCT00000012534	ENSSSCG00000011453	ITIH4	chr13:38197432-38208928	1.74778	5.30312	-1.60132	5e-05	0.000962999
ENSSSCT00000029210	ENSSSCG00000028512	LDLR	GL896440.1:2829-14728	118.548	54.8714	1.11135	5e-05	0.000962999
ENSSSCT00000004047	ENSSSCG00000003651	RHBDL2	chr6:87871030-87912911	1.13433	2.03892	-0.845966	0.0075	0.0495175
ENSSSCT00000011372	ENSSSCG00000010388	C10orf128	chr14:97564666-97598353	1.55464	4.51603	-1.53848	5e-05	0.000962999
ENSSSCT00000015619	ENSSSCG00000014296	VDAC1	chr2:141876772-141909071	296.993	189.951	0.644802	0.00675	0.0459426
ENSSSCT00000012887	ENSSSCG00000011775	KLHL24	chr13:131013294-131042066	9.22791	19.3308	-1.06682	5e-05	0.000962999
ENSSSCT00000032404	ENSSSCG00000024669	-	chr6:72138792-72140763	20.63	36.2167	-0.811912	0.00525	0.0382853
ENSSSCT00000030703	ENSSSCG00000023118	BZW2	chr9:94800586-94817628	67.7006	36.4596	0.892869	0.00015	0.00244291
ENSSSCT00000007558	ENSSSCG00000006902	GFI1	chr4:136027453-136224850	2.36253	7.69008	-1.70267	0.00305	0.0255801
ENSSSCT00000009563	ENSSSCG00000008741	FGFBP1	chr8:10837171-10837885	19.4557	0.228834	6.40975	0.00565	0.0404139
ENSSSCT00000000026	ENSSSCG00000000025	PARVG	chr5:2169172-2193456	7.15197	17.0279	-1.25149	5e-05	0.000962999
ENSSSCT00000002532	ENSSSCG00000002274	HSPA2	chr7:94987617-94990126	2.45102	6.11688	-1.31941	5e-05	0.000962999
ENSSSCT00000002537	ENSSSCG00000002279	GPX2	chr7:95388197-95392767	32.347	12.12	1.41624	5e-05	0.000962999
ENSSSCT00000024181	ENSSSCG00000020789	-	chr2:105115584-105121414	3.18209	8.3018	-1.38345	0.0011	0.0118238
ENSSSCT00000027981	ENSSSCG00000029886	LYVE1	chr2:52284700-52301556	11.774	20.0537	-0.768268	0.0017	0.0164847
ENSSSCT00000027983	ENSSSCG00000021848	-	GL896314.1:5426-9708	8.78087	4.27874	1.03718	0.0005	0.0063879
ENSSSCT00000027986	ENSSSCG00000023612	ACE3	chr12:15362559-15373595	0.115895	0.902307	-2.9608	0.00125	0.0130696
ENSSSCT00000019369	ENSSSCG00000017797	SLC6A4	chr12:48106435-48148808	13.7106	27.9619	-1.02817	5e-05	0.000962999
ENSSSCT00000004501	ENSSSCG00000004072	-	chr1:14572709-14605560	1.77801	6.21093	-1.80455	0.0001	0.00174319
ENSSSCT00000019361	ENSSSCG00000017789	ABHD15	chr12:47708132-47713196	0.565155	1.73064	-1.61459	5e-05	0.000962999
ENSSSCT00000034589	ENSSSCG00000026173	ABCA1	chr1:275474264-275507927	8.70359	27.9404	-1.68267	5e-05	0.000962999
ENSSSCT00000027642	ENSSSCG00000030428	C10orf2	chr14:121755344-121760818	6.4739	3.72221	0.798476	0.0017	0.0164847
ENSSSCT00000027641	ENSSSCG00000020999	LARP1B	chr8:103631566-103641156	7.18014	0	inf	0.00085	0.00966213
ENSSSCT00000011494	ENSSSCG00000010505	DNTT	chr14:117385454-117419194	1.2564	0.108584	3.53242	0.00075	0.00877277
ENSSSCT00000011499	ENSSSCG00000010509	PIK3AP1	chr14:117674450-117788256	7.08547	20.005	-1.49743	5e-05	0.000962999
ENSSSCT00000012769	ENSSSCG00000011664	RBP1	chr13:88047831-88073811	10.5971	20.4647	-0.949467	0.00075	0.00877277
ENSSSCT00000012768	ENSSSCG00000011663	RBP2	chr13:87988025-88013150	2112.37	4946.54	-1.22756	0.0001	0.00174319
ENSSSCT00000015381	ENSSSCG00000014080	HMGCR	chr2:85967320-85990095	96.9323	44.1478	1.13464	5e-05	0.000962999
ENSSSCT00000015388	ENSSSCG00000014087	-	chr2:86916823-87123635	145.008	91.126	0.670199	0.00245	0.0217506
ENSSSCT00000014036	ENSSSCG00000012841	PNPLA2	chr2:156290-161297	14.7745	30.129	-1.02804	5e-05	0.000962999
ENSSSCT00000011231	ENSSSCG00000010261	PPA1	chr14:79052524-79087956	260.637	155.803	0.742319	0.0026	0.0227112
ENSSSCT00000010726	ENSSSCG00000009784	ABCB9	chr14:31598471-31624415	2.40427	1.27919	0.910368	0.00235	0.0210651
ENSSSCT00000009078	ENSSSCG00000008289	-	chr3:72058338-72067101	24.9805	15.2571	0.711322	0.0073	0.0485912
ENSSSCT00000007335	ENSSSCG00000006696	GJA5	chr4:109687806-109704698	1.30546	2.65022	-1.02155	0.00085	0.00966213
ENSSSCT00000004585	ENSSSCG00000004149	NHSL1	chr1:28871319-29126558	16.7815	10.4448	0.68408	0.00305	0.0255801
ENSSSCT00000005185	ENSSSCG00000004695	WDR76	chr1:142483491-142568978	14.5012	8.46431	0.776703	0.00155	0.01535
ENSSSCT00000009697	ENSSSCG00000008857	MSMO1	chr8:45395480-45618352	186.202	68.4673	1.44338	5e-05	0.000962999
ENSSSCT00000000649	ENSSSCG00000000604	ARHGDIB	chr5:60965350-60987579	15.8588	39.0451	-1.29985	5e-05	0.000962999
ENSSSCT00000000645	ENSSSCG00000000600	EPS8	chr5:60302943-60373121	31.6612	19.7809	0.678607	0.003	0.0252734
ENSSSCT00000000644	ENSSSCG00000000599	DERA	chr5:59878458-59953269	21.5733	13.0888	0.720912	0.0026	0.0227112
ENSSSCT00000005231	ENSSSCG00000004735	-	chr1:144360846-144382433	68.9136	34.9964	0.977581	0.00025	0.00368188
ENSSSCT00000006526	ENSSSCG00000005943	ST3GAL1	chr4:7685581-7776990	41.4101	71.4292	-0.78653	0.00365	0.0293055
ENSSSCT00000005744	ENSSSCG00000005211	CD274	chr1:242396224-242416185	3.66926	10.1904	-1.47365	5e-05	0.000962999
ENSSSCT00000034901	ENSSSCG00000011723	MME	chr13:103030829-103128284	138.072	295.729	-1.09885	5e-05	0.000962999
ENSSSCT00000027085	ENSSSCG00000025390	-	GL893011.1:85554-86661	40.6637	77.6605	-0.933441	0.00015	0.00244291
ENSSSCT00000027089	ENSSSCG00000025394	-	chr17:46908201-46909065	28.1362	15.0951	0.898346	0.00035	0.00481525
ENSSSCT00000030953	ENSSSCG00000027322	PGLYRP3	chr4:105188383-105204853	0.859066	0.269991	1.66986	0.00645	0.0444561
ENSSSCT00000016603	ENSSSCG00000015237	-	chr9:61716476-61811066	2.01655	4.03055	-0.999089	0.0023	0.0207217
ENSSSCT00000016601	ENSSSCG00000015235	ETS1	chr9:61508891-61540092	16.5345	42.1672	-1.35065	5e-05	0.000962999
ENSSSCT00000018735	ENSSSCG00000017210	MRPS7	chr12:5813898-5817178	49.6371	30.0273	0.725143	0.0022	0.0200365
ENSSSCT00000010295	ENSSSCG00000009396	PHF11	chr11:18519920-18566731	35.2504	17.6198	1.00044	0.0001	0.00174319
ENSSSCT00000018196	ENSSSCG00000016715	OSBPL3	chr18:52262152-52396562	10.0541	16.5759	-0.721303	0.0048	0.0358481
ENSSSCT00000018190	ENSSSCG00000016709	SNX10	chr18:50840314-50858704	22.098	13.0633	0.758401	0.00395	0.0310612
ENSSSCT00000028949	ENSSSCG00000020993	-	GL896216.1:5975-22157	1.73617	3.31551	-0.933322	0.00325	0.0268432
ENSSSCT00000028941	ENSSSCG00000028887	-	chr12:54213348-54229683	24.4344	9.72087	1.32976	5e-05	0.000962999
ENSSSCT00000013799	ENSSSCG00000012620	NKRF	chrX:113639450-113654419	4.00306	1.65364	1.27546	0.00055	0.00688239
ENSSSCT00000007907	ENSSSCG00000007227	ID1	chr17:40187155-40188384	71.8595	47.0012	0.612482	0.00755	0.049751
ENSSSCT00000010883	ENSSSCG00000009931	MVK	chr14:43850911-43874056	13.0081	5.57336	1.22279	5e-05	0.000962999
ENSSSCT00000010884	ENSSSCG00000009932	MMAB	chr14:43874236-43888496	10.4957	5.64405	0.894998	0.0005	0.0063879
ENSSSCT00000005418	ENSSSCG00000004911	-	chr1:179302518-179360782	0.927713	0.172492	2.42715	0.001	0.0109841
ENSSSCT00000014177	ENSSSCG00000012970	CTSW	chr2:5544492-5554197	9.97727	26.5353	-1.4112	0.00275	0.0236695
ENSSSCT00000005413	ENSSSCG00000004907	CCBE1	chr1:178905033-179129728	2.73429	5.37093	-0.974006	0.0019	0.0179478
ENSSSCT00000006294	ENSSSCG00000005724	SETX	chr1:306154771-306228908	60.3263	28.5201	1.08081	5e-05	0.000962999
ENSSSCT00000002141	ENSSSCG00000001912	PML	chr7:64026830-64071479	57.7361	24.5772	1.23215	5e-05	0.000962999
ENSSSCT00000002142	ENSSSCG00000001913	STOML1	chr7:64073606-64082630	9.01805	4.74349	0.926866	0.001	0.0109841
ENSSSCT00000002143	ENSSSCG00000001914	-	chr7:64102993-64126775	1.11131	2.17075	-0.965936	0.00535	0.0388225
ENSSSCT00000003811	ENSSSCG00000003433	PLOD1	chr6:65903636-65929582	27.5541	53.038	-0.94476	5e-05	0.000962999
ENSSSCT00000024261	ENSSSCG00000026551	-	GL894493.1:7379-20815	15.454	26.1446	-0.758536	0.0065	0.044694
ENSSSCT00000013246	ENSSSCG00000012111	HCCS	chrX:8444650-8456459	20.4392	12.9799	0.655066	0.0056	0.040168
ENSSSCT00000000439	ENSSSCG00000000406	PTGES3	chr5:23674709-23695919	144.065	89.9132	0.680112	0.0025	0.0220709
ENSSSCT00000000434	ENSSSCG00000000402	RBMS2	chr5:23416673-23516564	27.2079	7.59386	1.84112	5e-05	0.000962999
ENSSSCT00000031494	ENSSSCG00000028960	-	chr13:218430205-218440700	49.5071	26.4129	0.906393	5e-05	0.000962999
ENSSSCT00000025604	ENSSSCG00000028924	AURKB	chr12:55886066-55890688	26.7763	16.4267	0.704914	0.00475	0.0355692
ENSSSCT00000022955	ENSSSCG00000022004	SH3BP2	chr8:1182433-1201738	1.89432	3.67238	-0.955038	0.00135	0.0138413
ENSSSCT00000022953	ENSSSCG00000022672	TRPM4	chr6:49975739-49985603	39.5462	65.6082	-0.730338	0.0014	0.0142136
ENSSSCT00000030360	ENSSSCG00000026187	SLC9A3	GL896367.1:3410-8636	27.3138	57.2186	-1.06685	5e-05	0.000962999
ENSSSCT00000022379	ENSSSCG00000024207	PREX1	chr17:56828957-56862600	4.89581	12.9443	-1.40269	5e-05	0.000962999
ENSSSCT00000034752	ENSSSCG00000010128	2023-09-05	chr14:54892090-54900148	0.897755	3.56035	-1.98762	0.00275	0.0236695
ENSSSCT00000024010	ENSSSCG00000024531	SPDEF	chr7:35214364-35233219	17.9516	9.6987	0.888247	0.00055	0.00688239
ENSSSCT00000023778	ENSSSCG00000025498	-	GL892442.1:2427-8871	9.74869	48.4869	-2.31431	0.0002	0.00307929
ENSSSCT00000027475	ENSSSCG00000025206	RNF19B	chr6:83253109-83277474	25.1244	40.0336	-0.672122	0.0039	0.0307587
ENSSSCT00000032434	ENSSSCG00000027417	LDLRAD4	chr6:89712705-89832876	2.42264	4.83372	-0.996557	0.00085	0.00966213
ENSSSCT00000017054	ENSSSCG00000015657	-	chr9:73959147-73980647	121.74	55.837	1.12451	5e-05	0.000962999
ENSSSCT00000008841	ENSSSCG00000008068	-	chr3:42962863-43014160	35.8462	18.4886	0.955182	5e-05	0.000962999
ENSSSCT00000013759	ENSSSCG00000012583	ACSL4	chrX:105356187-105452669	9.25065	14.5834	-0.656698	0.00495	0.0366593
ENSSSCT00000010313	ENSSSCG00000009412	LCP1	chr11:21569932-21685279	41.9072	134.285	-1.68002	5e-05	0.000962999
ENSSSCT00000010311	ENSSSCG00000009410	KIAA0226L	chr11:21427646-21445316	2.92981	6.01051	-1.03668	0.0008	0.00921701
ENSSSCT00000009406	ENSSSCG00000008595	-	chr3:125228050-125253622	345.017	679.639	-0.978104	0.00125	0.0130696
ENSSSCT00000014565	ENSSSCG00000013337	-	chr2:35864280-35883381	56.1262	20.4397	1.4573	5e-05	0.000962999
ENSSSCT00000014566	ENSSSCG00000013338	SLC5A12	chr2:36165327-36217735	55.4667	23.9188	1.21348	5e-05	0.000962999
ENSSSCT00000017156	ENSSSCG00000015755	AGPAT5	chr15:43013893-43063599	34.3964	19.5887	0.812237	0.00085	0.00966213
ENSSSCT00000012075	ENSSSCG00000011033	VIM	chr10:48227004-48235670	82.4517	143.732	-0.80176	0.0008	0.00921701
ENSSSCT00000004241	ENSSSCG00000003832	TACSTD2	chr6:141453749-141454721	3.62584	0	inf	5e-05	0.000962999
ENSSSCT00000004249	ENSSSCG00000003837	PRKAA2	chr6:143547627-143573947	4.09372	2.44148	0.745657	0.00655	0.0449514
ENSSSCT00000009360	ENSSSCG00000008555	CGREF1	chr3:119005133-119018767	15.822	54.753	-1.79101	5e-05	0.000962999
ENSSSCT00000000977	ENSSSCG00000000893	AMDHD1	chr5:91755364-91772307	0.266835	0.888395	-1.73525	0.0016	0.0157343
ENSSSCT00000001620	ENSSSCG00000025593	-	chr7:29257058-29268365	6.33602	11.0589	-0.803564	0.00175	0.0168594
ENSSSCT00000007283	ENSSSCG00000006647	CTSK	chr4:107641166-107653106	17.4287	27.6933	-0.668075	0.00515	0.0377493
ENSSSCT00000003666	ENSSSCG00000003302	TMEM86B	chr6:54419746-54421705	13.3954	29.9796	-1.16225	5e-05	0.000962999
ENSSSCT00000003667	ENSSSCG00000003303	-	chr6:54946465-54951574	0.912541	3.80502	-2.05994	0.00385	0.0304841
ENSSSCT00000016684	ENSSSCG00000015311	CYP51A1	chr9:78792884-78814967	143.112	81.6502	0.809614	0.00045	0.00588315
ENSSSCT00000031753	ENSSSCG00000023417	-	chr2:158193429-158208541	15.4491	6.36597	1.27907	5e-05	0.000962999
ENSSSCT00000031757	ENSSSCG00000027196	GIMAP6	chr18:6629466-6635745	10.5962	21.6945	-1.03378	5e-05	0.000962999
ENSSSCT00000006901	ENSSSCG00000006296	ATP1B1	chr4:89529320-89550560	209.005	133.007	0.652032	0.0072	0.0481215
ENSSSCT00000026267	ENSSSCG00000023527	NRROS	chr13:143119130-143144054	1.98214	4.30667	-1.11951	0.00015	0.00244291
ENSSSCT00000028047	ENSSSCG00000027584	-	chr6:90359286-90435186	1.67267	4.75136	-1.50619	0.00015	0.00244291
ENSSSCT00000028041	ENSSSCG00000023187	VAV3	chr4:122938280-122967693	2.02669	3.72922	-0.87975	0.0061	0.042646
ENSSSCT00000029315	ENSSSCG00000025942	MCCC1	chr13:130222507-130308499	12.2667	6.78383	0.854572	0.00035	0.00481525
ENSSSCT00000019081	ENSSSCG00000017527	SKAP1	chr12:24146795-24199133	5.23188	15.3491	-1.55275	5e-05	0.000962999
ENSSSCT00000016190	ENSSSCG00000014838	PGM2L1	chr9:9531927-9564301	3.18616	7.18034	-1.17223	5e-05	0.000962999
ENSSSCT00000016196	ENSSSCG00000014844	-	chr9:10123735-10150312	1.18764	2.64531	-1.15534	0.0011	0.0118238
ENSSSCT00000016222	ENSSSCG00000014869	LRRC32	chr9:11913096-11926467	1.92835	3.36725	-0.804205	0.0034	0.0277882
ENSSSCT00000004678	ENSSSCG00000004233	SMPDL3A	chr1:44076442-44094651	14.9356	25.6128	-0.778112	0.0022	0.0200365
ENSSSCT00000015550	ENSSSCG00000014232	LOX	chr2:130891091-130900428	5.72434	10.5128	-0.876972	0.00145	0.0145878
ENSSSCT00000010102	ENSSSCG00000009223	NUDT9	chr8:140656076-140684868	116.365	72.6819	0.678988	0.00275	0.0236695
ENSSSCT00000009613	ENSSSCG00000008787	KLHL5	chr8:31861891-31953968	5.08037	9.0701	-0.836184	0.00235	0.0210651
ENSSSCT00000005108	ENSSSCG00000004625	LEO1	chr1:132895032-132932794	17.4833	10.649	0.715251	0.00235	0.0210651
ENSSSCT00000002739	ENSSSCG00000002467	ASB2	chr7:122012984-122043651	2.47197	5.17975	-1.06722	0.00035	0.00481525
ENSSSCT00000005103	ENSSSCG00000004620	MYO5A	chr1:132314369-132481567	3.14387	6.05117	-0.944672	0.0001	0.00174319
ENSSSCT00000003469	ENSSSCG00000003128	LIG1	chr6:49204888-49244858	15.2961	9.05676	0.756094	0.0009	0.0101095
ENSSSCT00000001913	ENSSSCG00000025788	-	chr7:47260619-47273752	37.9261	22.7084	0.739961	0.0016	0.0157343
ENSSSCT00000022525	ENSSSCG00000026715	YPEL3	GL892494.1:606-3583	12.4694	28.1495	-1.17471	5e-05	0.000962999
ENSSSCT00000005921	ENSSSCG00000005381	-	chr1:269014796-269023294	8.75263	14.3874	-0.717014	0.0031	0.0259036
ENSSSCT00000005920	ENSSSCG00000005380	-	chr1:269048170-269072184	18.1363	34.112	-0.911404	0.00025	0.00368188
ENSSSCT00000000838	ENSSSCG00000000774	USP18	chr5:72536454-72596714	130.423	21.0556	2.63092	5e-05	0.000962999
ENSSSCT00000001123	ENSSSCG00000001030	-	chr7:5403687-5422556	14.715	7.72243	0.930158	0.0002	0.00307929
ENSSSCT00000027002	ENSSSCG00000030325	C1QTNF6	chr5:8196796-8203786	3.05793	6.29192	-1.04095	5e-05	0.000962999
ENSSSCT00000027005	ENSSSCG00000023448	-	chr5:7714827-7719206	3.13431	7.70707	-1.29803	5e-05	0.000962999
ENSSSCT00000018116	ENSSSCG00000016638	MDFIC	chr18:33266476-33508051	2.24539	4.75593	-1.08276	0.00215	0.0197012
ENSSSCT00000018111	ENSSSCG00000024351	-	chr18:31473078-31507710	7.18641	3.86992	0.892967	0.0005	0.0063879
ENSSSCT00000032022	ENSSSCG00000024009	CAMK2N1	chr6:72919001-72922818	5.82797	15.5099	-1.41212	5e-05	0.000962999
ENSSSCT00000016402	ENSSSCG00000015036	DIXDC1	chr9:44457412-44526116	3.11182	6.05738	-0.960937	0.00025	0.00368188
ENSSSCT00000016403	ENSSSCG00000015037	IL18	chr9:44692094-44713420	70.9672	22.9185	1.63064	5e-05	0.000962999
ENSSSCT00000018965	ENSSSCG00000017421	ACLY	chr12:21082916-21106780	62.5193	39.2776	0.670594	0.00355	0.028707
ENSSSCT00000018964	ENSSSCG00000017420	CNP	chr12:21047672-21055845	37.6804	20.7008	0.864124	0.0002	0.00307929
ENSSSCT00000017431	ENSSSCG00000016009	ITGA4	chr15:96521133-96637212	9.00482	19.6917	-1.12882	5e-05	0.000962999
ENSSSCT00000011176	ENSSSCG00000010210	SLC16A9	chr14:68000642-68044656	0.632392	5.98406	-3.24223	5e-05	0.000962999
ENSSSCT00000010807	ENSSSCG00000009859	TESC	chr14:37601573-37658229	2.72681	7.04952	-1.37031	5e-05	0.000962999
ENSSSCT00000009138	ENSSSCG00000008344	ARHGAP25	chr3:77045235-77096424	6.56913	13.1219	-0.998201	5e-05	0.000962999
ENSSSCT00000013441	ENSSSCG00000012292	SYP	chrX:48080131-48094633	4.85427	2.21858	1.12962	0.0004	0.00535566
ENSSSCT00000001329	ENSSSCG00000001229	TMP-CH242-74M17.2	chr7:24683604-24687412	804.406	1529.48	-0.927041	0.0053	0.0385566
ENSSSCT00000013444	ENSSSCG00000012295	MAGIX	chrX:48055003-48059583	0.993398	2.28884	-1.20417	0.00445	0.033962
ENSSSCT00000009795	ENSSSCG00000008942	DCK	chr8:71614960-71642177	14.941	9.31607	0.681484	0.003	0.0252734
ENSSSCT00000009799	ENSSSCG00000008945	-	chr8:72590936-72603071	0.719812	1.91569	-1.41217	0.00175	0.0168594
ENSSSCT00000014499	ENSSSCG00000013275	SYT13	chr2:18596995-18640232	9.74964	6.03323	0.692418	0.00295	0.0249649
ENSSSCT00000005375	ENSSSCG00000004869	CNDP1	chr1:165565457-165588573	3.06884	10.5106	-1.77608	5e-05	0.000962999
ENSSSCT00000009868	ENSSSCG00000009011	FHDC1	chr8:80675701-80716865	4.19286	7.66385	-0.870134	0.00075	0.00877277
ENSSSCT00000009864	ENSSSCG00000009007	-	chr8:79970756-80089711	6.62231	11.1616	-0.753135	0.00215	0.0197012
ENSSSCT00000004958	ENSSSCG00000004487	MTO1	chr1:103500010-103525341	13.5581	7.58179	0.838543	0.00075	0.00877277
ENSSSCT00000025680	ENSSSCG00000022077	IDNK	chr10:35416362-35427615	28.4605	17.9372	0.66601	0.00535	0.0388225
ENSSSCT00000007420	ENSSSCG00000006774	PPM1J	chr4:117792235-117797886	0.733869	1.86362	-1.34451	0.00155	0.01535
ENSSSCT00000036536	ENSSSCG00000014725	HBB	chr9:5632714-5634344	55.8045	304.994	-2.45033	5e-05	0.000962999
ENSSSCT00000027216	ENSSSCG00000027432	NSUN3	chr13:176447367-176506890	7.29611	4.03653	0.854012	0.00085	0.00966213
ENSSSCT00000016727	ENSSSCG00000015353	SCIN	chr9:90266489-90348474	172.139	102.682	0.745391	0.0025	0.0220709
ENSSSCT00000008223	ENSSSCG00000007508	ZBP1	chr17:65136535-65146713	70.91	21.9824	1.68964	5e-05	0.000962999
ENSSSCT00000008222	ENSSSCG00000007507	PCK1	chr17:65094782-65100751	3.81057	25.7458	-2.75626	5e-05	0.000962999
ENSSSCT00000008224	ENSSSCG00000007509	PMEPA1	chr17:65159875-65214347	4.40633	7.0836	-0.684905	0.00335	0.0274754
ENSSSCT00000017252	ENSSSCG00000015844	GSR	chr15:61755135-61806030	121.811	67.4441	0.852881	0.00025	0.00368188
ENSSSCT00000013962	ENSSSCG00000012771	-	chrX:142008588-142017917	56.9278	90.5104	-0.668951	0.005	0.0369387
ENSSSCT00000015492	ENSSSCG00000014180	ST8SIA4	chr2:110733510-110825901	5.01119	9.57709	-0.934433	0.0001	0.00174319
ENSSSCT00000015494	ENSSSCG00000014182	SLCO4C1	chr2:111910756-111981781	0.284884	0.716803	-1.3312	0.00155	0.01535
ENSSSCT00000014720	ENSSSCG00000013475	NCLN	chr2:75893469-75909454	47.8672	30.5672	0.647054	0.0047	0.0353101
ENSSSCT00000030856	ENSSSCG00000026330	GIP	chr12:25126662-25133808	114.111	232.506	-1.02683	5e-05	0.000962999
ENSSSCT00000001518	ENSSSCG00000001394	MIC-2	chr7:27223009-27233917	15.978	8.06697	0.985989	0.00045	0.00588315
ENSSSCT00000004748	ENSSSCG00000004294	SYNCRIP	chr1:61000032-61027408	81.8433	48.4435	0.756563	0.00115	0.0122469
ENSSSCT00000003918	ENSSSCG00000003527	EPHB2	chr6:74751029-74880164	17.2082	9.3487	0.880259	5e-05	0.000962999
ENSSSCT00000003915	ENSSSCG00000003524	C1QA	chr6:74609911-74612993	169.924	318.391	-0.905911	0.00035	0.00481525
ENSSSCT00000003916	ENSSSCG00000003525	C1QC	chr6:74616232-74621248	205.787	402.397	-0.967466	5e-05	0.000962999
ENSSSCT00000003917	ENSSSCG00000003526	C1QB	chr6:74625258-74629862	21.0802	40.1645	-0.930032	0.00015	0.00244291
ENSSSCT00000031067	ENSSSCG00000029691	CORO1A	GL892962.1:1450-5468	15.5694	42.539	-1.45008	5e-05	0.000962999
ENSSSCT00000006984	ENSSSCG00000028374	-	chr4:97610136-97621638	367.436	122.391	1.58599	5e-05	0.000962999
ENSSSCT00000006987	ENSSSCG00000006376	-	chr4:97495665-97509863	1.49021	2.98993	-1.00459	0.00125	0.0130696
ENSSSCT00000006982	ENSSSCG00000006372	ARHGAP30	chr4:97379619-97389584	5.43117	12.4143	-1.19266	5e-05	0.000962999
ENSSSCT00000006983	ENSSSCG00000025885	-	chr4:97408856-97430022	330.041	103.933	1.66699	5e-05	0.000962999
ENSSSCT00000007583	ENSSSCG00000006923	GBP2	chr4:139612346-139633862	63.8762	380.288	-2.57374	5e-05	0.000962999
ENSSSCT00000007585	ENSSSCG00000024973	GBP5	chr4:139413790-139425247	7.83025	29.601	-1.91852	5e-05	0.000962999
ENSSSCT00000007584	ENSSSCG00000006924	GBP1	chr4:139650957-139667272	159.04	708.375	-2.15512	5e-05	0.000962999
ENSSSCT00000023437	ENSSSCG00000023489	CXCL9	chr8:75801203-75806186	20.2208	42.2316	-1.06248	0.0002	0.00307929
ENSSSCT00000032577	ENSSSCG00000024378	-	chr1:10401160-10416272	2.05612	7.42059	-1.85161	5e-05	0.000962999
ENSSSCT00000032579	ENSSSCG00000021145	AP1S1	GL894574.1:30107-38378	29.8356	19.1993	0.635978	0.0059	0.0416608
ENSSSCT00000017645	ENSSSCG00000016204	IHH	chr15:134122694-134129391	11.6588	18.5405	-0.669254	0.0042	0.0325393
ENSSSCT00000018606	ENSSSCG00000017089	ANXA6	chr16:78094268-78115994	39.813	67.9957	-0.772204	0.00075	0.00877277
ENSSSCT00000008587	ENSSSCG00000007837	HS3ST2	chr3:23699305-23809986	0.37819	1.04027	-1.45977	0.00105	0.0114137
ENSSSCT00000008583	ENSSSCG00000007833	-	chr3:23052199-23174810	5.70541	11.6781	-1.0334	0.00045	0.00588315
ENSSSCT00000012961	ENSSSCG00000011849	TNK2	chr13:143647197-143666822	1.38053	3.57121	-1.37119	0.0002	0.00307929
ENSSSCT00000012960	ENSSSCG00000011848	TFRC	chr13:143408459-143437991	48.9698	26.5788	0.881617	0.00105	0.0114137
ENSSSCT00000010181	ENSSSCG00000009293	-	chr11:2163383-2256282	10.8414	20.6181	-0.927356	0.0001	0.00174319
ENSSSCT00000009240	ENSSSCG00000008439	RHOQ	chr3:100058021-100097054	5.07273	10.4692	-1.04531	0.0003	0.00426167
ENSSSCT00000023373	ENSSSCG00000023974	-	chr2:17968506-18017928	1.10168	1.99507	-0.85673	0.0015	0.0149758
ENSSSCT00000029618	ENSSSCG00000027836	-	chr8:30793178-30793670	26.9893	14.9384	0.853363	0.00545	0.0393653
ENSSSCT00000011440	ENSSSCG00000010454	IFIT5	chr14:110250794-110252240	164.574	28.2672	2.54153	5e-05	0.000962999
ENSSSCT00000011443	ENSSSCG00000010457	KIF20B	chr14:110499117-110581337	16.0424	10.5314	0.607189	0.00735	0.0488069
ENSSSCT00000011445	ENSSSCG00000010459	HTR7	chr14:111555788-111660175	1.11637	3.70926	-1.73232	5e-05	0.000962999
ENSSSCT00000017545	ENSSSCG00000016114	FAM117B	chr15:117639720-117740823	8.56327	4.76847	0.844635	0.00035	0.00481525
ENSSSCT00000006050	ENSSSCG00000005502	-	chr1:288523734-288860125	0.451375	1.16213	-1.36437	0.0076	0.0499696
ENSSSCT00000006057	ENSSSCG00000005507	-	chr1:292950894-292968201	19.2676	11.4054	0.756463	0.002	0.0186509
ENSSSCT00000002962	ENSSSCG00000002671	ATP2C2	chr6:4664856-4737861	31.4404	19.4447	0.693242	0.002	0.0186509
ENSSSCT00000001700	ENSSSCG00000001526	HMGA1	chr7:34984736-34990089	32.3816	17.1947	0.913211	0.0002	0.00307929
ENSSSCT00000001707	ENSSSCG00000001532	UHRF1BP1	chr7:35474278-35538654	8.69749	4.59297	0.921171	0.0002	0.00307929
ENSSSCT00000001706	ENSSSCG00000001531	SNRPC	chr7:35451545-35466721	105.436	66.5234	0.664439	0.0042	0.0325393
ENSSSCT00000014087	ENSSSCG00000012886	-	chr2:3247136-3257948	20.3928	31.6368	-0.633542	0.00635	0.0439637
ENSSSCT00000011268	ENSSSCG00000010295	ECD	chr14:82047990-82081641	14.6883	8.65694	0.762734	0.00155	0.01535
ENSSSCT00000007011	ENSSSCG00000006398	SLAMF8	chr4:98823543-98834109	3.47823	7.27674	-1.06494	0.0023	0.0207217
ENSSSCT00000000540	ENSSSCG00000000501	-	chr5:36850320-36867816	19.189	10.9698	0.806736	0.00445	0.033962
ENSSSCT00000006865	ENSSSCG00000006266	ST18	chr4:85113829-85183952	0.266182	0.573935	-1.10847	0.0035	0.0284161
ENSSSCT00000016480	ENSSSCG00000015114	NLRX1	chr9:51422204-51435555	2.78448	5.07596	-0.866274	0.00085	0.00966213
ENSSSCT00000016481	ENSSSCG00000015115	CBL	chr9:51452066-51540892	10.3155	19.6605	-0.930486	0.0001	0.00174319
ENSSSCT00000024166	ENSSSCG00000026044	FDFT1	chr14:16164825-16199406	100.106	43.6926	1.19606	5e-05	0.000962999
ENSSSCT00000028723	ENSSSCG00000029710	GCNT4	chr2:85693063-85722431	3.43204	6.70129	-0.965373	0.0001	0.00174319
ENSSSCT00000013534	ENSSSCG00000012377	KIF4A	chrX:63514295-63642357	20.4984	12.5826	0.704075	0.003	0.0252734
ENSSSCT00000012332	ENSSSCG00000011264	CSRNP1	chr13:26092996-26105056	16.424	9.85521	0.736843	0.00205	0.019002
ENSSSCT00000019459	ENSSSCG00000017882	MYBBP1A	chr12:52490054-52504678	37.3599	20.7184	0.850578	0.00025	0.00368188
ENSSSCT00000011685	ENSSSCG00000010684	RGS10	chr14:140910187-140947920	5.25267	10.3553	-0.979246	0.0003	0.00426167
ENSSSCT00000008935	ENSSSCG00000008158	IL18R1	chr3:54285205-54288704	5.37684	12.4152	-1.20728	0.00135	0.0138413
ENSSSCT00000008934	ENSSSCG00000008157	IL18RAP	chr3:54241878-54273967	0.206607	1.8245	-3.14254	5e-05	0.000962999
ENSSSCT00000029181	ENSSSCG00000027435	HIST1H3E	chr7:23186671-23187082	56.1102	24.7193	1.18263	0.0005	0.0063879
ENSSSCT00000004133	ENSSSCG00000003733	KLHL14	chr6:109214945-109334932	0.107294	0.840472	-2.96963	5e-05	0.000962999
ENSSSCT00000010224	ENSSSCG00000009330	ALOX5AP	chr11:7261119-7287563	2.74254	5.64018	-1.04023	0.0051	0.0374858
ENSSSCT00000009714	ENSSSCG00000008873	FAM198B	chr8:49264226-49325615	3.17232	5.63923	-0.829959	0.00065	0.00784192
ENSSSCT00000005661	ENSSSCG00000005134	CDKN2A	chr1:223989850-223992651	0	1.47043	#NAME?	0.0004	0.00535566
ENSSSCT00000003547	ENSSSCG00000003192	IL4I1	chr6:50635544-50645232	4.05761	0.917658	2.1446	5e-05	0.000962999
ENSSSCT00000003544	ENSSSCG00000003189	PRMT1	chr6:50447957-50459249	94.8533	59.3503	0.676442	0.0029	0.0246416
ENSSSCT00000028444	ENSSSCG00000024300	TMEM254	chr14:88542474-88551614	20.8466	9.30681	1.16346	5e-05	0.000962999
ENSSSCT00000000156	ENSSSCG00000000148	-	chr5:9275334-9276287	61.7289	110.21	-0.836238	0.0005	0.0063879
ENSSSCT00000000158	ENSSSCG00000000150	-	chr5:9296017-9301607	2.62727	0.496716	2.40307	0.0002	0.00307929
ENSSSCT00000031344	ENSSSCG00000021176	LPXN	chr2:12191483-12243400	6.29269	14.8109	-1.23491	5e-05	0.000962999
ENSSSCT00000032444	ENSSSCG00000023124	SREBF1	GL896203.1:205-3526	11.7307	19.0682	-0.700878	0.006	0.0421636
ENSSSCT00000032440	ENSSSCG00000026006	KLF13	chr1:159396561-159485685	17.4587	27.5312	-0.657127	0.00465	0.0350431
ENSSSCT00000030432	ENSSSCG00000023659	-	chr9:8478993-8485788	0.892497	1.98313	-1.15186	0.002	0.0186509
ENSSSCT00000030436	ENSSSCG00000021599	-	chr8:19492653-19503805	39.1981	64.5693	-0.720063	0.0039	0.0307587
ENSSSCT00000026685	ENSSSCG00000024336	TMPRSS2	chr13:214974390-214983055	38.2873	73.9366	-0.949423	5e-05	0.000962999
ENSSSCT00000032480	ENSSSCG00000029577	NOP16	chr2:83139728-83146414	33.2925	18.5104	0.846863	0.0002	0.00307929
ENSSSCT00000014236	ENSSSCG00000013023	RASGRP2	chr2:6557413-6573068	3.31196	8.43296	-1.34836	5e-05	0.000962999
ENSSSCT00000008741	ENSSSCG00000007978	-	chr3:40950680-40951551	8.78658	60.2995	-2.77877	5e-05	0.000962999
ENSSSCT00000008746	ENSSSCG00000007983	PDIA2	chr3:41025870-41033603	0.217176	0.77977	-1.84418	0.0042	0.0325393
ENSSSCT00000008748	ENSSSCG00000007984	MRPL28	chr3:41094504-41097389	120.044	77.5955	0.62952	0.0056	0.040168
ENSSSCT00000010695	ENSSSCG00000009755	AACS	chr14:29816547-29871769	11.6258	5.6331	1.04533	5e-05	0.000962999
ENSSSCT00000010699	ENSSSCG00000009759	SCARB1	chr14:30050780-30093798	26.8806	63.3406	-1.23656	5e-05	0.000962999
ENSSSCT00000011346	ENSSSCG00000024048	-	chr14:95292832-95308578	0	1.31487	#NAME?	5e-05	0.000962999
ENSSSCT00000014591	ENSSSCG00000013360	TMEM86A	chr2:43554938-43560125	2.89583	5.38324	-0.894499	0.00195	0.018293
ENSSSCT00000005037	ENSSSCG00000004560	-	chr1:118904572-118966557	2.94104	11.0041	-1.90364	0.00055	0.00688239
ENSSSCT00000002020	ENSSSCG00000001804	HOMER2	chr7:57489035-57582494	0.788079	16.6861	-4.40416	5e-05	0.000962999
ENSSSCT00000009903	ENSSSCG00000009043	ABCE1	chr8:88572090-88623724	38.0095	24.159	0.653802	0.00325	0.0268432
ENSSSCT00000004540	ENSSSCG00000004105	NUP43	chr1:18577605-18591615	12.4492	6.79439	0.873639	0.00085	0.00966213
ENSSSCT00000004855	ENSSSCG00000004392	AMD1	chr1:86399549-86423625	58.0238	27.9722	1.05265	5e-05	0.000962999
ENSSSCT00000004857	ENSSSCG00000004394	RPF2	chr1:86305688-86345801	23.0875	11.7742	0.971485	0.00015	0.00244291
ENSSSCT00000004853	ENSSSCG00000004390	SESN1	chr1:84358198-84373672	17.4679	37.4599	-1.10064	5e-05	0.000962999
ENSSSCT00000001823	ENSSSCG00000001639	TRERF1	chr7:42789522-42835942	1.3005	4.36357	-1.74645	5e-05	0.000962999
ENSSSCT00000030738	ENSSSCG00000021509	GJA4	GL896498.1:13477-14746	1.41083	3.11874	-1.14442	0.00675	0.0459426
ENSSSCT00000025763	ENSSSCG00000026446	FAM136A	chr3:75462087-75468524	32.5858	20.2781	0.684324	0.00305	0.0255801
ENSSSCT00000007500	ENSSSCG00000006848	SLC25A24	chr4:122094475-122127835	97.8393	35.8839	1.44708	5e-05	0.000962999
ENSSSCT00000007504	ENSSSCG00000006851	-	chr4:122656457-122879785	8.65071	15.1786	-0.811143	0.0014	0.0142136
ENSSSCT00000007508	ENSSSCG00000022983	-	chr4:126526445-126534670	0.298875	1.02806	-1.78231	0.0023	0.0207217
ENSSSCT00000027317	ENSSSCG00000025792	-	chr8:59002303-59009753	15.4864	8.94479	0.79188	0.00125	0.0130696
ENSSSCT00000001018	ENSSSCG00000000932	NTS	chr5:101077131-101088559	12.3038	39.7186	-1.69071	5e-05	0.000962999
ENSSSCT00000008501	ENSSSCG00000007754	ITGAM	chr3:17652410-17668230	3.18684	9.51118	-1.5775	5e-05	0.000962999
ENSSSCT00000025206	ENSSSCG00000029430	-	chr6:154969942-154990226	3.98758	2.07798	0.940329	0.00045	0.00588315
ENSSSCT00000000687	ENSSSCG00000000638	-	chr5:64280243-64290224	19.8392	109.044	-2.45848	5e-05	0.000962999
ENSSSCT00000000686	ENSSSCG00000000637	-	chr5:64257104-64265357	6.95926	29.7576	-2.09625	5e-05	0.000962999
ENSSSCT00000033922	ENSSSCG00000006002	NOV	chr4:20522555-20533993	2.7656	4.7577	-0.782675	0.0049	0.0364028
ENSSSCT00000029693	ENSSSCG00000006550	ATP8B2	chr4:104341876-104361697	2.38699	3.88331	-0.702094	0.007	0.0471525
ENSSSCT00000029699	ENSSSCG00000020892	-	GL892918.2:109688-112998	7.36197	24.1671	-1.71488	0.00025	0.00368188
ENSSSCT00000012715	ENSSSCG00000011618	GATA2	chr13:79606187-79613715	1.23018	2.19322	-0.834182	0.0067	0.0456908
ENSSSCT00000009009	ENSSSCG00000008227	ST3GAL5	chr3:61762317-61768094	3.58056	6.90097	-0.946613	0.00615	0.0429102
ENSSSCT00000009000	ENSSSCG00000008218	-	chr3:60919504-60941790	28.0652	46.7914	-0.737459	0.0015	0.0149758
ENSSSCT00000001254	ENSSSCG00000001156	ZNF322	chr7:22517687-22520174	41.4106	64.5733	-0.640935	0.00505	0.0372038
ENSSSCT00000002784	ENSSSCG00000002506	VRK1	chr7:125267393-125310472	20.2985	12.4212	0.708577	0.0048	0.0358481
ENSSSCT00000003785	ENSSSCG00000003412	EXOSC10	chr6:65163742-65187263	13.8443	8.63637	0.680798	0.0046	0.0348007
ENSSSCT00000005208	ENSSSCG00000004716	-	chr1:143187619-143198162	25.1898	11.6969	1.10672	5e-05	0.000962999
ENSSSCT00000003129	ENSSSCG00000002828	LPCAT2	chr6:27466764-27524179	2.11332	3.71087	-0.812243	0.0041	0.0319477
ENSSSCT00000006579	ENSSSCG00000005996	MRPL13	chr4:19634624-19696795	39.8551	25.2218	0.660092	0.0076	0.0499696
ENSSSCT00000018560	ENSSSCG00000017047	CLINT1	chr16:71377422-71405454	190.609	113.834	0.743689	0.00195	0.018293
ENSSSCT00000035628	ENSSSCG00000005905	SLC39A4	chr4:464086-469224	24.9085	184.721	-2.89064	5e-05	0.000962999
ENSSSCT00000035625	ENSSSCG00000008193	ZAP70	chr3:59135457-59348054	5.15866	16.2313	-1.65371	5e-05	0.000962999
ENSSSCT00000018567	ENSSSCG00000017054	CYFIP2	chr16:71706351-71844164	3.20176	6.19641	-0.952567	0.0001	0.00174319
ENSSSCT00000036447	ENSSSCG00000006581	S100A16	chr4:104961766-104968635	59.642	29.3353	1.02369	5e-05	0.000962999
ENSSSCT00000026766	ENSSSCG00000030514	RBL2	GL893684.1:10603-21014	11.2504	19.4862	-0.792482	0.0008	0.00921701
ENSSSCT00000026767	ENSSSCG00000024115	-	chr12:41461518-41507345	21.0311	5.06246	2.05461	5e-05	0.000962999
ENSSSCT00000036193	ENSSSCG00000006580	S100A2	chr4:104922474-104926484	2.75898	0	inf	5e-05	0.000962999
ENSSSCT00000016657	ENSSSCG00000015286	DSTYK	chr9:72057961-72117189	1.98848	3.50193	-0.816485	0.00185	0.0175755
ENSSSCT00000016384	ENSSSCG00000015020	BTG4	chr9:44183057-44194112	1.10355	6.98537	-2.66219	0.00065	0.00784192
ENSSSCT00000018760	ENSSSCG00000017233	RAB37	chr12:6474869-6482469	2.75396	6.06719	-1.13952	0.003	0.0252734
ENSSSCT00000011650	ENSSSCG00000010651	ABLIM1	chr14:135884828-136136366	10.1466	21.9988	-1.11642	5e-05	0.000962999
ENSSSCT00000018493	ENSSSCG00000016983	STC2	chr16:55326946-55342003	0.728551	1.97996	-1.44237	5e-05	0.000962999
ENSSSCT00000018492	ENSSSCG00000016982	-	chr16:54988238-54996836	41.19	25.7242	0.679169	0.00415	0.032255
ENSSSCT00000011651	ENSSSCG00000010652	FAM160B1	chr14:136281425-136315188	15.4982	23.7849	-0.61794	0.0069	0.0466832
ENSSSCT00000029713	ENSSSCG00000029894	-	chr18:9612-32697	0.557998	1.38464	-1.31118	0.0003	0.00426167
ENSSSCT00000024294	ENSSSCG00000027643	DIO2	chr7:109298355-109308540	4.18297	1.68917	1.30821	0.0001	0.00174319
ENSSSCT00000024298	ENSSSCG00000023504	-	chr17:14843105-14859601	21.5382	9.64018	1.15977	5e-05	0.000962999
ENSSSCT00000031199	ENSSSCG00000022860	SASH1	GL892553.2:66377-157960	5.68722	10.9878	-0.950104	0.00015	0.00244291
ENSSSCT00000000467	ENSSSCG00000000433	B4GALNT1	JH118928.1:26503-34209	0.532678	1.54424	-1.53556	0.00085	0.00966213
ENSSSCT00000022924	ENSSSCG00000026078	GLCE	chr1:184978720-185092440	26.5035	14.6692	0.853395	0.0002	0.00307929
ENSSSCT00000032187	ENSSSCG00000027219	AKAP7	GL894048.1:9382-33099	18.19	10.0845	0.851012	0.0039	0.0307587
ENSSSCT00000025659	ENSSSCG00000023642	XK	chrX:37205478-37263635	2.95922	4.85411	-0.71399	0.00475	0.0355692
ENSSSCT00000026359	ENSSSCG00000028531	-	chr5:7757479-7761914	9.61141	27.1692	-1.49915	5e-05	0.000962999
ENSSSCT00000033754	ENSSSCG00000002795	CDH11	chr6:23708328-23815130	5.29936	11.3275	-1.09594	0.00325	0.0268432
ENSSSCT00000033751	ENSSSCG00000004194	ENPP3	chr1:35385074-35410213	41.3081	95.514	-1.20929	5e-05	0.000962999
ENSSSCT00000033758	ENSSSCG00000002960	RASGRP4	chr6:42820747-42833686	0.482902	1.1328	-1.2301	0.00325	0.0268432
ENSSSCT00000027402	ENSSSCG00000028846	-	chr13:218086391-218088850	54.4604	85.671	-0.653599	0.00495	0.0366593
ENSSSCT00000023894	ENSSSCG00000021131	-	chr14:124874689-124878749	58.6181	16.3577	1.84138	5e-05	0.000962999
ENSSSCT00000017088	ENSSSCG00000015688	CXCR4	chr15:18125326-18128996	6.10694	17.3423	-1.50577	5e-05	0.000962999
ENSSSCT00000029554	ENSSSCG00000021015	-	chr12:26417118-26419206	83.6288	139.49	-0.738095	0.00255	0.0223849
ENSSSCT00000029557	ENSSSCG00000021867	HPN	chr6:40095730-40101161	2.55224	1.12155	1.18627	0.0048	0.0358481
ENSSSCT00000029552	ENSSSCG00000024978	-	JH118669.1:141987-226171	16.4206	9.43687	0.799126	0.0009	0.0101095
ENSSSCT00000016021	ENSSSCG00000014670	TRIM5	chr9:4724245-4737190	68.4418	21.7859	1.65148	5e-05	0.000962999
ENSSSCT00000018518	ENSSSCG00000017006	LCP2	chr16:58039299-58082197	7.68951	21.8871	-1.50912	5e-05	0.000962999
ENSSSCT00000008292	ENSSSCG00000007560	TMEM184A	chr3:1152520-1159159	8.74239	14.7821	-0.75775	0.0033	0.0271467
ENSSSCT00000015647	ENSSSCG00000014321	KLHL3	chr2:145357373-145464551	2.04763	8.33857	-2.02584	5e-05	0.000962999
ENSSSCT00000015641	ENSSSCG00000014316	TGFBI	chr2:143856229-143907415	19.1545	32.0971	-0.744756	0.00475	0.0355692
ENSSSCT00000008126	ENSSSCG00000007423	UBE2C	chr17:53664232-53667596	45.9154	27.1122	0.760038	0.00075	0.00877277
ENSSSCT00000009459	ENSSSCG00000008646	RNF144A	chr3:137582367-137612589	4.85248	12.6493	-1.38226	5e-05	0.000962999
ENSSSCT00000010075	ENSSSCG00000009202	MMRN1	chr8:138500945-138560767	4.37766	10.859	-1.31066	5e-05	0.000962999
ENSSSCT00000014517	ENSSSCG00000013292	PRR5L	chr2:26810905-26895574	2.19079	6.76358	-1.62633	5e-05	0.000962999
ENSSSCT00000011856	ENSSSCG00000010837	FAM177B	chr10:13763840-13772545	4.33349	1.27708	1.76268	5e-05	0.000962999
ENSSSCT00000012006	ENSSSCG00000010969	GALT	chr10:36290949-36294645	36.2355	61.6241	-0.766089	0.0014	0.0142136
ENSSSCT00000000051	ENSSSCG00000000046	CYP2D25	chr5:3810425-3815076	57.8843	95.4943	-0.722242	0.00205	0.019002
ENSSSCT00000001092	ENSSSCG00000001000	ECI2	chr7:2500335-2523592	46.2013	28.333	0.705449	0.00195	0.018293
ENSSSCT00000000949	ENSSSCG00000000869	UTP20	chr5:86808522-86907555	15.7947	8.06447	0.969787	5e-05	0.000962999
ENSSSCT00000030571	ENSSSCG00000026054	-	chr18:14405873-14411526	27.7531	16.7147	0.731535	0.0036	0.0290123
ENSSSCT00000030573	ENSSSCG00000021383	MB21D1	chr1:103535848-103557331	10.1588	4.34563	1.2251	5e-05	0.000962999
ENSSSCT00000033172	ENSSSCG00000003825	CYP2J2	chr6:139936091-139965989	94.8001	166.63	-0.81369	0.00155	0.01535
ENSSSCT00000012352	ENSSSCG00000011282	SEC22C	chr13:28754403-28773963	11.7123	21.8663	-0.900687	0.0002	0.00307929
ENSSSCT00000024733	ENSSSCG00000024045	-	chr3:11681954-11759966	15.5156	28.1011	-0.856911	0.0005	0.0063879
ENSSSCT00000022777	ENSSSCG00000029573	NASP	GL895352.1:15710-29819	34.9297	21.3515	0.710116	0.00215	0.0197012
ENSSSCT00000022770	ENSSSCG00000020907	-	chr8:120483789-120496430	8.21467	4.40236	0.899924	0.0004	0.00535566
ENSSSCT00000036681	ENSSSCG00000015085	IL10RA	chr9:50364899-50379299	5.92444	11.4278	-0.947792	0.00045	0.00588315
ENSSSCT00000018486	ENSSSCG00000016976	ZNF366	chr16:52692101-52734538	2.37719	4.6986	-0.982972	0.00015	0.00244291
ENSSSCT00000026250	ENSSSCG00000025003	-	JH118478.1:19865-58316	24.273	15.681	0.630341	0.00745	0.0492815
ENSSSCT00000026255	ENSSSCG00000025534	-	chr17:57235513-57257623	48.759	30.6337	0.67055	0.00305	0.0255801
ENSSSCT00000035243	ENSSSCG00000010122	CDC45	chr14:54750139-54775656	12.9231	7.88143	0.713422	0.0075	0.0495175
ENSSSCT00000011916	ENSSSCG00000010892	KCNT2	chr10:23896559-24100301	5.22816	1.84981	1.49893	5e-05	0.000962999
ENSSSCT00000018890	ENSSSCG00000017352	CCDC43	chr12:18945279-18953571	13.3073	8.15694	0.706115	0.00565	0.0404139
ENSSSCT00000012249	ENSSSCG00000011186	COL6A5	chr13:1791732-1881007	6.03663	12.2509	-1.02108	0.0001	0.00174319
ENSSSCT00000008629	ENSSSCG00000007874	ABCC1	chr3:29068052-29172715	5.37896	11.0524	-1.03896	5e-05	0.000962999
ENSSSCT00000012794	ENSSSCG00000011686	-	chr13:92043892-92260574	8.62074	19.2756	-1.16089	5e-05	0.000962999
ENSSSCT00000017547	ENSSSCG00000016116	WDR12	chr15:117833860-117858783	19.4508	11.6574	0.738584	0.00185	0.0175755
ENSSSCT00000019071	ENSSSCG00000017517	TBX21	chr12:23867190-23879666	0.826036	2.34151	-1.50316	0.00015	0.00244291
ENSSSCT00000013686	ENSSSCG00000012517	-	chrX:98800896-98803989	4.70281	21.6089	-2.20003	5e-05	0.000962999
ENSSSCT00000013538	ENSSSCG00000012380	P2RY4	chrX:63479111-63480740	1.96808	0.632276	1.63816	0.00035	0.00481525
ENSSSCT00000015562	ENSSSCG00000014242	ZNF608	chr2:133256787-133396887	9.18931	5.77741	0.669535	0.00455	0.0345227
ENSSSCT00000002707	ENSSSCG00000002437	RPS6KA5	JH118948.1:186981-213215	1.71976	3.94879	-1.19921	0.00055	0.00688239
ENSSSCT00000002702	ENSSSCG00000002432	KCNK13	chr7:118431047-118546572	0.620878	1.35546	-1.1264	0.0029	0.0246416
ENSSSCT00000002709	ENSSSCG00000002439	GPR68	chr7:119459361-119460480	1.28049	3.74296	-1.54748	0.00025	0.00368188
ENSSSCT00000000636	ENSSSCG00000000591	PIK3C2G	chr5:57747751-58107859	2.14234	0.81303	1.3978	5e-05	0.000962999
ENSSSCT00000005288	ENSSSCG00000004789	THBS1	chr1:146905997-146923333	13.9538	34.6334	-1.3115	5e-05	0.000962999
ENSSSCT00000007620	ENSSSCG00000006955	GSDMD	chr4:1054260-1057775	75.6768	117.446	-0.634074	0.00695	0.0469161
ENSSSCT00000022574	ENSSSCG00000030657	-	chr1:211586461-211654615	7.73428	17.1158	-1.14599	5e-05	0.000962999
ENSSSCT00000007748	ENSSSCG00000007077	ESF1	chr17:25098769-25160124	14.784	9.32762	0.664458	0.00385	0.0304841
ENSSSCT00000030983	ENSSSCG00000021591	-	chrX:47591668-47595208	119.792	54.7474	1.12966	5e-05	0.000962999
ENSSSCT00000027055	ENSSSCG00000022429	KAZALD1	chr14:121703007-121708344	1.62112	0.754568	1.10327	0.00155	0.01535
ENSSSCT00000025986	ENSSSCG00000020991	-	chr7:23086564-23087900	623.098	397.505	0.648485	0.00505	0.0372038
ENSSSCT00000019271	ENSSSCG00000017705	CCL5	chr12:41217456-41228604	28.8383	124.18	-2.10638	5e-05	0.000962999
ENSSSCT00000008396	ENSSSCG00000007656	PVRIG	chr3:7576743-7579011	1.5001	3.10763	-1.05076	0.00255	0.0223849
ENSSSCT00000025369	ENSSSCG00000024457	-	chr9:61816052-61823027	6.21138	14.3331	-1.20636	0.0055	0.0396409
ENSSSCT00000032079	ENSSSCG00000025969	PTPRR	chr5:37376179-37645956	1.2567	6.07346	-2.27288	5e-05	0.000962999
ENSSSCT00000026048	ENSSSCG00000025130	KLF12	GL894284.2:84265-120275	2.10614	4.87739	-1.2115	0.00335	0.0274754
ENSSSCT00000023416	ENSSSCG00000027867	-	chr13:147854303-147864827	64.1567	3.25271	4.30189	5e-05	0.000962999
ENSSSCT00000018918	ENSSSCG00000017379	ETV4	chr12:19893846-19910598	5.23586	0.739607	2.82359	5e-05	0.000962999
ENSSSCT00000023411	ENSSSCG00000026759	HMOX1	GL894747.1:3545-9948	4.31197	14.1775	-1.71719	5e-05	0.000962999
ENSSSCT00000029132	ENSSSCG00000022761	-	chr7:82116194-82116640	4.63649	23.8958	-2.36565	5e-05	0.000962999
ENSSSCT00000029135	ENSSSCG00000023083	-	chr16:19408295-19432325	6.11715	3.47412	0.816213	0.0041	0.0319477
ENSSSCT00000002613	ENSSSCG00000002349	ACOT4	chr7:102786804-102791429	4.46048	2.02163	1.14168	0.00025	0.00368188
ENSSSCT00000014129	ENSSSCG00000012926	PC	chr2:4604882-4609731	4.94131	2.59372	0.929871	0.00165	0.0161095
ENSSSCT00000014120	ENSSSCG00000012917	ANKRD13D	chr2:3976502-3990125	1.66819	3.30285	-0.985423	0.0013	0.0134755
ENSSSCT00000009162	ENSSSCG00000008368	UGP2	chr3:81958719-81989330	44.8186	29.3523	0.610626	0.0076	0.0499696
ENSSSCT00000001359	ENSSSCG00000001245	ZNRD1	chr7:25156350-25161054	17.151	9.72868	0.817976	0.00685	0.0464403
ENSSSCT00000009164	ENSSSCG00000025751	-	chr3:82274611-82325849	131.412	83.5913	0.65267	0.00395	0.0310612
ENSSSCT00000001357	ENSSSCG00000022261	-	chr7:24946634-24960043	40.5128	16.9439	1.25761	5e-05	0.000962999
ENSSSCT00000004455	ENSSSCG00000004029	QKI	chr1:6380697-6487086	22.097	37.4942	-0.762815	0.0023	0.0207217
ENSSSCT00000031112	ENSSSCG00000028319	-	JH118932.1:48006-86320	3.79208	1.29508	1.54994	0.004	0.0313608
ENSSSCT00000025162	ENSSSCG00000022473	A4GNT	chr13:86473513-86538731	11.4081	4.04485	1.49589	5e-05	0.000962999
ENSSSCT00000022305	ENSSSCG00000023671	-	chr16:58324294-58327422	7.08188	17.6849	-1.32031	5e-05	0.000962999
ENSSSCT00000033121	ENSSSCG00000009087	IL21	chr8:108687526-108698969	0.105618	0.877441	-3.05445	0.00035	0.00481525
ENSSSCT00000001355	ENSSSCG00000001242	GABBR1	chr7:25210912-25240202	1.78564	4.0447	-1.1796	0.00045	0.00588315
ENSSSCT00000015261	ENSSSCG00000013973	LYPD8	chr2:55347022-55357982	2312.31	628.666	1.87897	5e-05	0.000962999
ENSSSCT00000035155	ENSSSCG00000017416	DHX58	chr12:20937867-20946850	104.243	10.2917	3.3404	5e-05	0.000962999
ENSSSCT00000018598	ENSSSCG00000017082	-	chr16:77576864-77582777	109.066	187.617	-0.782584	0.0018	0.0172238
ENSSSCT00000018599	ENSSSCG00000017083	SPARC	GL894053.2:48145-60885	71.6545	128.756	-0.845515	0.00015	0.00244291
ENSSSCT00000012858	ENSSSCG00000011747	CLDN11	chr13:117956575-117971437	0.616138	2.136	-1.79359	5e-05	0.000962999
ENSSSCT00000012851	ENSSSCG00000011740	SERPINI1	chr13:115121492-115201556	8.65252	5.52599	0.646886	0.0071	0.0476177
ENSSSCT00000013060	ENSSSCG00000011936	ZBED2	chr13:158860322-158915497	0.878316	3.54487	-2.01292	0.00095	0.0105581
ENSSSCT00000023203	ENSSSCG00000026455	TMEM54	chr6:83217910-83231037	60.8551	35.2561	0.787505	0.0004	0.00535566
ENSSSCT00000013934	ENSSSCG00000012745	-	chrX:140189852-140193040	31.8558	19.9315	0.676505	0.00515	0.0377493
ENSSSCT00000015441	ENSSSCG00000014137	HAPLN1	chr2:93942377-93981389	1.37188	3.31158	-1.27137	5e-05	0.000962999
ENSSSCT00000015442	ENSSSCG00000014138	-	chr2:94322190-94406585	1.04753	3.22386	-1.6218	0.00475	0.0355692
ENSSSCT00000005546	ENSSSCG00000005030	NID2	chr1:201971912-202044999	7.75481	12.5645	-0.696194	0.0035	0.0284161
ENSSSCT00000010627	ENSSSCG00000009692	PINX1	chr14:15315524-15483059	12.1705	7.26521	0.744311	0.0046	0.0348007
ENSSSCT00000014718	ENSSSCG00000013473	GNA15	chr2:75927950-75949085	4.08493	8.16069	-0.998379	0.00015	0.00244291
ENSSSCT00000014719	ENSSSCG00000013474	S1PR4	chr2:75914773-75915931	0.547904	1.80535	-1.72028	0.00145	0.0145878
ENSSSCT00000009313	ENSSSCG00000008510	LTBP1	chr3:113229600-113504003	5.03133	11.2669	-1.16307	5e-05	0.000962999
ENSSSCT00000009314	ENSSSCG00000008511	-	chr3:113671406-113673397	1.33439	7.34942	-2.46145	5e-05	0.000962999
ENSSSCT00000006169	ENSSSCG00000005610	-	chr1:301835732-301844619	19.029	32.9093	-0.790294	0.0005	0.0063879
ENSSSCT00000030861	ENSSSCG00000023937	ELOVL1	chr6:155337333-155345129	32.642	17.9583	0.862076	0.00185	0.0175755
ENSSSCT00000002092	ENSSSCG00000001867	PSTPIP1	chr7:61838183-61895160	3.61754	20.492	-2.50198	5e-05	0.000962999
ENSSSCT00000027970	ENSSSCG00000004017	FRMD1	chr1:2657896-2672308	0.568927	3.42915	-2.59153	5e-05	0.000962999
ENSSSCT00000027977	ENSSSCG00000024320	TFF2	chr13:216071493-216074626	292.252	92.7828	1.65528	5e-05	0.000962999
ENSSSCT00000007788	ENSSSCG00000007116	CD93	chr17:34381625-34384902	8.69428	14.5753	-0.745386	0.0018	0.0172238
ENSSSCT00000024406	ENSSSCG00000023435	DBI	chr15:28578031-28584893	65.163	24.332	1.4212	5e-05	0.000962999
ENSSSCT00000000253	ENSSSCG00000000234	GRASP	chr5:17945517-17953517	2.38149	6.56726	-1.46343	5e-05	0.000962999
ENSSSCT00000006955	ENSSSCG00000006347	-	chr4:96826972-96834005	2.08874	0.937224	1.15617	0.0024	0.0214077
ENSSSCT00000023990	ENSSSCG00000023354	ACAD9	chr13:79004138-79019577	20.5661	13.0382	0.657522	0.00405	0.0316657
ENSSSCT00000023999	ENSSSCG00000030096	-	chr6:97090783-97095898	29.0924	15.3382	0.923511	0.00185	0.0175755
ENSSSCT00000029348	ENSSSCG00000025057	-	chr6:77415094-77418321	14.2852	6.68248	1.09607	0.00445	0.033962
ENSSSCT00000011771	ENSSSCG00000010759	GLRX3	chr14:151189224-151224799	116.489	72.5444	0.683264	0.00305	0.0255801
ENSSSCT00000016278	ENSSSCG00000014922	-	chr9:23052429-23254848	30.7996	62.1163	-1.01206	0.00225	0.0203757
ENSSSCT00000034033	ENSSSCG00000017869	ITGAE	chr12:51720274-51727906	24.455	66.5809	-1.44498	5e-05	0.000962999
ENSSSCT00000008007	ENSSSCG00000007317	DLGAP4	chr17:45198642-45251078	1.16145	2.21699	-0.932674	0.0034	0.0277882
ENSSSCT00000008006	ENSSSCG00000026071	-	chr17:45160727-45165060	8.20144	14.9734	-0.868455	0.0014	0.0142136
ENSSSCT00000012958	ENSSSCG00000011846	SLC51A	chr13:143289636-143307618	68.6226	40.976	0.743904	0.001	0.0109841
ENSSSCT00000003431	ENSSSCG00000003092	FOXA3	chr6:47444492-47452385	5.16695	2.66236	0.956609	0.0008	0.00921701
ENSSSCT00000000316	ENSSSCG00000000295	-	chr5:20677943-20695280	7.71742	16.8414	-1.12582	5e-05	0.000962999
ENSSSCT00000005995	ENSSSCG00000005450	PALM2	chr1:281510946-281730889	0.449114	1.34388	-1.58125	0.0008	0.00921701
ENSSSCT00000018844	ENSSSCG00000017308	CDC27	chr12:16844508-16905553	21.1483	13.4787	0.649854	0.00465	0.0350431
ENSSSCT00000001193	ENSSSCG00000001097	FAM65B	chr7:20764480-20883304	2.39427	5.05011	-1.07673	5e-05	0.000962999
ENSSSCT00000018842	ENSSSCG00000017306	ITGB3	chr12:16717753-16775469	2.0622	4.30017	-1.06021	0.0021	0.019365
ENSSSCT00000000868	ENSSSCG00000000801	-	chr5:78210491-78395937	4.10384	8.25311	-1.00796	0.0021	0.019365
ENSSSCT00000026903	ENSSSCG00000027031	-	chr8:70942897-70976291	27.6841	49.3833	-0.834966	0.0012	0.0126668
ENSSSCT00000029394	ENSSSCG00000024363	IFRD2	chr13:35932515-35968835	11.2225	7.1973	0.640867	0.0048	0.0358481
ENSSSCT00000029395	ENSSSCG00000024079	-	chr16:27161761-27171074	105.324	60.0199	0.811324	0.00045	0.00588315
ENSSSCT00000029398	ENSSSCG00000025714	UGT8	chr8:115965681-115974810	24.4961	14.9067	0.716592	0.00225	0.0203757
ENSSSCT00000003774	ENSSSCG00000003402	PGD	chr6:64609320-64625096	125.54	63.5392	0.982432	5e-05	0.000962999
ENSSSCT00000003776	ENSSSCG00000003403	APITD1	chr6:64634413-64644536	15.384	8.60223	0.838645	0.00345	0.0281151
ENSSSCT00000007067	ENSSSCG00000006452	CD1D	chr4:100437381-100460436	9.34987	35.5358	-1.92625	5e-05	0.000962999
ENSSSCT00000015389	ENSSSCG00000014088	-	chr2:87128323-87215914	144.241	89.9643	0.681052	0.00495	0.0366593
ENSSSCT00000024672	ENSSSCG00000028764	-	GL893298.2:401-5955	22.2049	11.8868	0.901513	0.00295	0.0249649
ENSSSCT00000024670	ENSSSCG00000020848	CMBL	GL896001.1:216-5125	35.1004	19.8777	0.820339	0.0024	0.0214077
ENSSSCT00000032341	ENSSSCG00000023177	RRP9	chr13:37264061-37271951	12.1164	6.70423	0.853815	0.00135	0.0138413
ENSSSCT00000016455	ENSSSCG00000015089	JAML	chr9:50547536-50573722	34.1626	83.7351	-1.29342	5e-05	0.000962999
ENSSSCT00000016458	ENSSSCG00000015092	CD3E	chr9:50660809-50675098	21.3343	92.4325	-2.11523	5e-05	0.000962999
ENSSSCT00000027714	ENSSSCG00000023609	TP53INP1	chr4:45000112-45019079	10.6998	23.3605	-1.12649	5e-05	0.000962999
ENSSSCT00000018994	ENSSSCG00000017448	KRT19	chr12:21536798-21540282	2187.38	738.199	1.56712	5e-05	0.000962999
ENSSSCT00000012361	ENSSSCG00000011291	CCDC13	chr13:28893091-28927988	0.271941	0.751352	-1.4662	0.00375	0.0299
ENSSSCT00000012367	ENSSSCG00000011297	ABHD5	chr13:29833567-29883671	27.2737	43.4181	-0.670788	0.0032	0.0265227
ENSSSCT00000019484	ENSSSCG00000017904	-	chr12:54023316-54028701	4.89682	11.4125	-1.2207	5e-05	0.000962999
ENSSSCT00000008900	ENSSSCG00000008124	NEURL3	chr3:48894886-48897474	5.10555	1.64454	1.63438	0.00035	0.00481525
ENSSSCT00000008904	ENSSSCG00000008128	DUSP2	chr3:49192956-49195006	1.71853	3.65052	-1.08692	0.0019	0.0179478
ENSSSCT00000017461	ENSSSCG00000016036	WDR75	chr15:104503598-104547574	14.5767	9.18742	0.665931	0.00355	0.028707
ENSSSCT00000016332	ENSSSCG00000014970	MTMR2	chr9:31847000-31911142	29.3432	17.9017	0.712926	0.0024	0.0214077
ENSSSCT00000011107	ENSSSCG00000010145	HEATR1	chr14:58794721-58843156	20.5845	13.1247	0.649277	0.0041	0.0319477
ENSSSCT00000011109	ENSSSCG00000010146	LGALS8	chr14:58845934-58865765	75.5279	36.4738	1.05015	0.00015	0.00244291
ENSSSCT00000018466	ENSSSCG00000016957	CD180	chr16:49212320-49229137	1.02733	3.20088	-1.63957	5e-05	0.000962999
ENSSSCT00000004108	ENSSSCG00000003709	-	chr6:101420992-101498019	21.0255	13.6125	0.627207	0.00645	0.0444561
ENSSSCT00000010275	ENSSSCG00000009378	CKAP2	chr11:16075400-16089519	37.3515	23.9793	0.63938	0.00495	0.0366593
ENSSSCT00000025645	ENSSSCG00000022649	-	GL892269.1:27388-45554	1.99214	0.406476	2.29308	0.00515	0.0377493
ENSSSCT00000004920	ENSSSCG00000004454	ME1	chr1:93076562-93242655	0.368355	0.865116	-1.2318	0.00105	0.0114137
ENSSSCT00000007473	ENSSSCG00000006822	GSTM2	chr4:120751435-120784586	210.215	115.942	0.858459	0.00135	0.0138413
ENSSSCT00000007472	ENSSSCG00000006821	GSTM3	chr4:120827505-120830538	23.1002	9.51308	1.27992	5e-05	0.000962999
ENSSSCT00000022383	ENSSSCG00000024844	ITGB5	chr13:145063934-145108286	8.38326	20.1205	-1.26309	5e-05	0.000962999
ENSSSCT00000027263	ENSSSCG00000022916	EVL	GL894354.1:8416-19888	8.75138	31.2804	-1.83768	5e-05	0.000962999
ENSSSCT00000006273	ENSSSCG00000005704	EXOSC2	chr1:304671175-304679921	11.9491	6.93254	0.785442	0.0063	0.0436936
ENSSSCT00000006270	ENSSSCG00000005701	ASS1	chr1:304454128-304508998	61.5839	375.214	-2.60709	5e-05	0.000962999
ENSSSCT00000031311	ENSSSCG00000026780	-	chr2:94207188-94317985	0.540329	1.96089	-1.8596	5e-05	0.000962999
ENSSSCT00000027848	ENSSSCG00000023803	ELK3	chr5:91504837-91536271	4.02328	7.4975	-0.898038	0.00025	0.00368188
ENSSSCT00000032138	ENSSSCG00000005494	-	chr1:286732771-286813962	8.63845	20.6552	-1.25766	0.0002	0.00307929
ENSSSCT00000023179	ENSSSCG00000024418	RHOU	chr14:65508297-65517687	44.1688	23.9093	0.885453	5e-05	0.000962999
ENSSSCT00000026673	ENSSSCG00000021259	CDA	chr6:73017554-73042847	8.75614	0.492462	4.15221	5e-05	0.000962999
ENSSSCT00000015117	ENSSSCG00000013839	RASAL3	chr2:61715859-61724721	2.64592	4.66729	-0.818814	0.00445	0.033962
ENSSSCT00000023823	ENSSSCG00000025352	-	chr1:14740235-14753007	1.20317	3.21693	-1.41885	5e-05	0.000962999
ENSSSCT00000029270	ENSSSCG00000027660	IFI44L	chr6:124816722-124835978	218.326	78.4781	1.47612	5e-05	0.000962999
ENSSSCT00000012668	ENSSSCG00000011576	HRH1	chr13:74456517-74630259	15.8349	6.41511	1.30356	5e-05	0.000962999
ENSSSCT00000011312	ENSSSCG00000010334	SFTPD	chr14:88660303-88675023	46.9372	18.3289	1.35661	5e-05	0.000962999
ENSSSCT00000011316	ENSSSCG00000010337	MAT1A	chr14:88716154-88733507	2.10523	0.339312	2.63329	5e-05	0.000962999
ENSSSCT00000005044	ENSSSCG00000004565	CA12	chr1:119861129-119869383	5.23695	0.694483	2.91472	5e-05	0.000962999
ENSSSCT00000002015	ENSSSCG00000001799	-	chr7:57270686-57287324	8.74157	18.9092	-1.11313	0.001	0.0109841
ENSSSCT00000009971	ENSSSCG00000009104	MAD2L1	chr8:111496762-111506090	32.4043	19.7213	0.716432	0.00205	0.019002
ENSSSCT00000009979	ENSSSCG00000009112	-	chr8:112598495-112703271	39.6709	65.8904	-0.731987	0.0013	0.0134755
ENSSSCT00000031016	ENSSSCG00000029753	CYTIP	chr15:71188247-71214563	21.0059	33.1662	-0.658919	0.0073	0.0485912
ENSSSCT00000006660	ENSSSCG00000006069	RGS22	chr4:39853812-39957642	5.69493	2.42931	1.22913	5e-05	0.000962999
ENSSSCT00000003057	ENSSSCG00000002760	NIP7	chr6:16581105-16592245	13.9583	7.66865	0.864084	0.0004	0.00535566
ENSSSCT00000003051	ENSSSCG00000002754	NQO1	chr6:16238852-16248810	40.3004	11.1533	1.85332	5e-05	0.000962999
ENSSSCT00000030767	ENSSSCG00000023566	-	chr2:91785977-91788249	2.43689	8.67248	-1.8314	5e-05	0.000962999
ENSSSCT00000002839	ENSSSCG00000002554	PLD4	chr7:131340862-131347987	4.65344	12.5904	-1.43595	5e-05	0.000962999
ENSSSCT00000016143	ENSSSCG00000014792	STIM1	chr9:6848893-7055247	8.87861	15.412	-0.795649	0.00695	0.0469161
ENSSSCT00000016142	ENSSSCG00000014791	RRM1	chr9:6818048-6840330	32.5317	21.1886	0.618555	0.00665	0.0454571
ENSSSCT00000008551	ENSSSCG00000007803	TUFM	chr3:18706409-18710027	93.9567	55.268	0.765552	0.00095	0.0105581
ENSSSCT00000019304	ENSSSCG00000017737	RNF135	chr12:44417874-44431444	5.65704	9.58125	-0.760168	0.0045	0.0342518
ENSSSCT00000019305	ENSSSCG00000017738	ADAP2	chr12:44622104-44653020	4.54695	12.2133	-1.42549	5e-05	0.000962999
ENSSSCT00000008085	ENSSSCG00000007387	PI3	chr17:53140553-53142571	0.800592	3.04385	-1.92676	0.0056	0.040168
ENSSSCT00000033186	ENSSSCG00000017554	TAC4	chr12:26019646-26028944	4.52799	0.852555	2.40901	0.00065	0.00784192
ENSSSCT00000023322	ENSSSCG00000028721	-	chr1:143086578-143095094	19.3064	7.70531	1.32515	5e-05	0.000962999
ENSSSCT00000011007	ENSSSCG00000010046	GNAZ	chr14:52572950-52597241	9.41019	4.2087	1.16085	5e-05	0.000962999
ENSSSCT00000015325	ENSSSCG00000014029	COL23A1	chr2:81722790-81748490	1.73864	3.58044	-1.04218	0.00295	0.0249649
ENSSSCT00000011430	ENSSSCG00000010445	ANKRD22	chr14:109732653-109744247	36.2707	16.9882	1.09427	5e-05	0.000962999
ENSSSCT00000011431	ENSSSCG00000010446	STAMBPL1	chr14:109782798-109844276	11.6655	7.04951	0.726651	0.00385	0.0304841
ENSSSCT00000011432	ENSSSCG00000010447	ACTA2	chr14:109852734-109871621	89.5241	143.086	-0.676538	0.0032	0.0265227
ENSSSCT00000011433	ENSSSCG00000010448	FAS	chr14:109911957-109939489	3.50106	11.9406	-1.77002	5e-05	0.000962999
ENSSSCT00000011437	ENSSSCG00000010451	IFIT2	chr14:110179711-110190465	85.3424	13.6491	2.64446	0.0006	0.00735528
ENSSSCT00000011438	ENSSSCG00000010452	IFIT3	chr14:110209343-110210870	362.044	44.7618	3.01583	5e-05	0.000962999
ENSSSCT00000014053	ENSSSCG00000012857	CARS	chr2:494865-524106	21.1435	10.3289	1.03352	5e-05	0.000962999
ENSSSCT00000002938	ENSSSCG00000002648	CBFA2T3	chr6:1022606-1044687	0.690085	1.35294	-0.971254	0.0027	0.0233564
ENSSSCT00000006000	ENSSSCG00000005455	SVEP1	chr1:282120742-282317913	4.78004	8.31727	-0.799089	0.0008	0.00921701
ENSSSCT00000004696	ENSSSCG00000004249	CEP85L	chr1:48621906-48789033	3.10169	5.58094	-0.847452	0.00645	0.0444561
ENSSSCT00000007358	ENSSSCG00000006717	PHGDH	chr4:111436316-111468486	5.25539	1.63118	1.68788	5e-05	0.000962999
ENSSSCT00000007352	ENSSSCG00000006712	REG4	chr4:111239456-111257119	213.744	87.6977	1.28527	5e-05	0.000962999
ENSSSCT00000004522	ENSSSCG00000004091	AKAP12	chr1:17317256-17322146	9.50335	15.4743	-0.703363	0.0045	0.0342518
ENSSSCT00000024361	ENSSSCG00000024613	GUCY1A2	chr9:68952363-69347145	2.26284	4.03641	-0.834936	0.002	0.0186509
ENSSSCT00000000519	ENSSSCG00000000481	IFNG	chr5:35374322-35379577	0.498089	2.57433	-2.36972	0.0001	0.00174319
ENSSSCT00000025094	ENSSSCG00000029974	-	chr13:24296716-24342211	11.1693	22.5633	-1.01444	0.0041	0.0319477
ENSSSCT00000027793	ENSSSCG00000020856	PPME1	chr9:9400614-9443427	22.1098	12.9751	0.768933	0.0012	0.0126668
ENSSSCT00000017171	ENSSSCG00000015770	VEGFC	chr15:44742345-44773322	2.06026	4.81918	-1.22596	5e-05	0.000962999
ENSSSCT00000019407	ENSSSCG00000017832	-	chr12:50272999-50315399	3.22551	1.65321	0.964257	0.0025	0.0220709
ENSSSCT00000011636	ENSSSCG00000010639	-	chr14:135129973-135165466	3.03784	1.02075	1.57342	5e-05	0.000962999
ENSSSCT00000018754	ENSSSCG00000017227	FDXR	chr12:6362553-6373263	7.20469	4.18267	0.784511	0.00325	0.0268432
ENSSSCT00000011180	ENSSSCG00000010214	CDK1	chr14:69262318-69277262	97.5574	59.4483	0.714615	0.0017	0.0164847
ENSSSCT00000011186	ENSSSCG00000010220	RTKN2	chr14:70775406-70775796	9.02494	3.30348	1.44993	0.00505	0.0372038
ENSSSCT00000008326	ENSSSCG00000007586	FSCN1	chr3:4776500-4785615	4.73368	17.3202	-1.87142	5e-05	0.000962999
ENSSSCT00000017914	ENSSSCG00000016451	GIMAP1	chr18:6872940-6875292	43.3883	73.0236	-0.751056	0.00175	0.0168594
ENSSSCT00000017912	ENSSSCG00000016449	GIMAP2	chr18:6731368-6733669	0.586929	2.30382	-1.97277	0.0001	0.00174319
ENSSSCT00000009749	ENSSSCG00000008902	PPAT	chr8:57849569-57897262	3.87891	1.38885	1.48176	5e-05	0.000962999
ENSSSCT00000009745	ENSSSCG00000008901	PAICS	chr8:57829688-57849457	20.7135	8.70186	1.25117	5e-05	0.000962999
ENSSSCT00000014466	ENSSSCG00000013246	-	chr2:16626708-16836642	4.43375	1.86397	1.25015	0.00125	0.0130696
ENSSSCT00000023222	ENSSSCG00000030669	-	GL892750.2:1386-28132	39.8862	20.5207	0.958809	0.0032	0.0265227
ENSSSCT00000029742	ENSSSCG00000027083	TOR1AIP2	JH118510.1:28974-36282	26.5655	41.3021	-0.636665	0.0067	0.0456908
ENSSSCT00000029746	ENSSSCG00000024720	-	chr17:35381770-35397343	11.2382	6.12685	0.875189	0.0071	0.0476177
ENSSSCT00000007963	ENSSSCG00000007278	AHCY	chr17:42693944-42706680	125.378	81.2379	0.626059	0.0053	0.0385566
ENSSSCT00000007966	ENSSSCG00000007281	MAP1LC3A	chr17:43155400-43157544	9.96022	16.521	-0.730048	0.0041	0.0319477
ENSSSCT00000007140	ENSSSCG00000006520	SCAMP3	chr4:103352695-103357400	55.1798	26.2768	1.07035	5e-05	0.000962999
ENSSSCT00000013257	ENSSSCG00000012119	TMSB4X	chrX:10549270-10551376	1028.67	2314.95	-1.1702	5e-05	0.000962999
ENSSSCT00000034370	ENSSSCG00000024523	SLC2A13	chr5:73929816-74023533	15.0842	8.15648	0.887021	0.00475	0.0355692
ENSSSCT00000006794	ENSSSCG00000006199	PREX2	chr4:72746833-72921285	6.73804	10.5706	-0.649651	0.0057	0.0406667
ENSSSCT00000016886	ENSSSCG00000015499	-	chr9:128035939-128191303	32.2104	61.8952	-0.942299	5e-05	0.000962999
ENSSSCT00000008478	ENSSSCG00000007733	-	chr3:16269121-16407264	12.5215	7.76154	0.689997	0.00425	0.0328133
ENSSSCT00000036268	ENSSSCG00000028695	-	chrX:97684768-97687782	1.42507	4.07991	-1.51751	0.00375	0.0299
ENSSSCT00000026582	ENSSSCG00000030150	UGDH	chr8:32340294-32367679	104.5	58.0224	0.848825	0.00055	0.00688239
ENSSSCT00000026587	ENSSSCG00000023376	PARD6G	chr1:309824501-309954689	1.14756	3.02559	-1.39865	5e-05	0.000962999
ENSSSCT00000026584	ENSSSCG00000029392	-	chr13:205921680-205994862	5.89156	3.0825	0.934549	0.00415	0.032255
ENSSSCT00000028632	ENSSSCG00000030582	BATF	chr7:104503136-104524774	2.25511	4.66988	-1.05019	0.00385	0.0304841
ENSSSCT00000024985	ENSSSCG00000025031	-	chr1:146138909-146141667	3.27779	7.67387	-1.22723	0.00285	0.0243177
ENSSSCT00000029588	ENSSSCG00000028021	-	chr13:1939709-1949989	3.0858	7.38555	-1.25906	0.0007	0.00830682
ENSSSCT00000017707	ENSSSCG00000016262	SP140	chr15:144854820-144973706	53.4134	22.3304	1.25819	5e-05	0.000962999
ENSSSCT00000017708	ENSSSCG00000016263	-	chr15:144981351-145019301	36.002	19.8836	0.8565	0.00045	0.00588315
ENSSSCT00000011395	ENSSSCG00000010411	-	chr14:99566736-99612051	0.180678	0.934824	-2.37127	0.00075	0.00877277
ENSSSCT00000011397	ENSSSCG00000023986	-	chr14:99470117-99476436	10.9481	2.66625	2.03779	5e-05	0.000962999
ENSSSCT00000011396	ENSSSCG00000025787	-	chr14:99624053-99643343	2.54221	0.43026	2.5628	0.00035	0.00481525
ENSSSCT00000004798	ENSSSCG00000004342	NDUFAF4	chr1:72407251-72414358	9.35861	5.01851	0.899037	0.00455	0.0345227
ENSSSCT00000009461	ENSSSCG00000008648	RSAD2	chr3:137667911-137683557	1090.18	146.7	2.89362	5e-05	0.000962999
ENSSSCT00000005774	ENSSSCG00000005240	DOCK8	chr1:247517832-247752069	15.3061	25.3326	-0.72689	0.00135	0.0138413
ENSSSCT00000013098	ENSSSCG00000011970	CMSS1	chr13:168488951-168614804	20.313	12.5181	0.698396	0.0063	0.0436936
ENSSSCT00000011808	ENSSSCG00000010792	PRAP1	chr14:153794852-153798758	138.534	333.108	-1.26575	5e-05	0.000962999
ENSSSCT00000001874	ENSSSCG00000001679	-	chr7:44092579-44151883	46.0946	26.1406	0.818304	0.0013	0.0134755
ENSSSCT00000004800	ENSSSCG00000004344	-	chr1:72729326-72852209	10.1035	5.79221	0.802666	0.0009	0.0101095
ENSSSCT00000000004	ENSSSCG00000000003	TTC38	chr5:520893-543410	25.6525	45.2689	-0.819419	0.00045	0.00588315
ENSSSCT00000000911	ENSSSCG00000000838	SLC41A2	chr5:83018170-83117985	21.7209	37.6812	-0.794757	0.0004	0.00535566
ENSSSCT00000000910	ENSSSCG00000000837	CHST11	chr5:83189140-83577394	3.96081	7.23179	-0.868558	0.00235	0.0210651
ENSSSCT00000000917	ENSSSCG00000000843	TXNRD1	chr5:83657863-83701655	156.942	89.9109	0.803666	0.00115	0.0122469
ENSSSCT00000006424	ENSSSCG00000005845	TOR4A	chr1:314112196-314114510	3.92904	7.75508	-0.980965	0.00045	0.00588315
ENSSSCT00000008955	ENSSSCG00000008177	-	chr3:56762716-57197007	6.09181	15.1424	-1.31365	5e-05	0.000962999
ENSSSCT00000025252	ENSSSCG00000024555	ING2	chr15:51531446-51539330	23.275	10.6608	1.12646	5e-05	0.000962999
ENSSSCT00000018038	ENSSSCG00000016568	AHCYL2	chr18:20333817-20511321	31.0421	15.3152	1.01926	5e-05	0.000962999
ENSSSCT00000022707	ENSSSCG00000025167	-	JH118787.1:77049-80982	13.9745	28.0863	-1.00708	0.0001	0.00174319
ENSSSCT00000014838	ENSSSCG00000013586	LRRC8E	chr2:71710922-71714762	1.2242	0.642727	0.929557	0.0064	0.0442068
ENSSSCT00000029954	ENSSSCG00000020717	-	chr8:82109397-82193242	4.95003	2.25778	1.13253	0.0006	0.00735528
ENSSSCT00000029955	ENSSSCG00000021129	PFKM	chr5:81676290-81694184	14.8108	8.99243	0.719866	0.0044	0.0336608
ENSSSCT00000027664	ENSSSCG00000026913	-	chr9:119612220-119635131	11.7232	56.2773	-2.26319	5e-05	0.000962999
ENSSSCT00000033976	ENSSSCG00000014920	FZD4	chr9:22997808-23006976	6.57758	13.5628	-1.04403	5e-05	0.000962999
ENSSSCT00000033970	ENSSSCG00000030900	LDLR	chr2:70193417-70206818	162.577	81.3651	0.998646	5e-05	0.000962999
ENSSSCT00000011926	ENSSSCG00000010900	DENND1B	chr10:25096497-25193569	12.003	19.4816	-0.698717	0.00675	0.0459426
ENSSSCT00000023947	ENSSSCG00000028602	-	chr10:75547613-75565717	8.92918	5.48648	0.702645	0.00735	0.0488069
ENSSSCT00000018956	ENSSSCG00000017414	KAT2A	chr12:20928723-20937631	19.6055	10.2807	0.93133	0.00015	0.00244291
ENSSSCT00000029040	ENSSSCG00000026923	-	chr14:95320882-95323105	0	3.08008	#NAME?	5e-05	0.000962999
ENSSSCT00000017511	ENSSSCG00000016083	PLCL1	chr15:112940717-113017866	1.32907	2.29358	-0.787187	0.00705	0.0474015
ENSSSCT00000012744	ENSSSCG00000011643	-	chr13:83024709-83040145	3.12181	5.41174	-0.793712	0.0046	0.0348007
ENSSSCT00000017518	ENSSSCG00000016090	SPATS2L	chr15:115266548-115332003	67.7285	25.5831	1.40457	5e-05	0.000962999
ENSSSCT00000019020	ENSSSCG00000017471	CDC6	chr12:22410673-22425000	5.74506	3.40065	0.756513	0.0049	0.0364028
ENSSSCT00000036326	ENSSSCG00000030798	FUS	chr3:17545636-17557499	35.6234	20.9238	0.767682	0.0029	0.0246416
ENSSSCT00000013502	ENSSSCG00000012347	ALAS2	chrX:53807664-53832133	0.189458	1.76018	-3.21577	5e-05	0.000962999
ENSSSCT00000031097	ENSSSCG00000021813	-	chr9:118190325-118322545	10.9975	1.69439	2.69834	0.0059	0.0416608
ENSSSCT00000003483	ENSSSCG00000003141	FUT1	chr6:49824782-49827868	23.3681	8.70147	1.42521	5e-05	0.000962999
ENSSSCT00000005254	ENSSSCG00000004755	DLL4	chr1:145539039-145548819	3.95904	7.29523	-0.881803	0.0003	0.00426167
ENSSSCT00000000591	ENSSSCG00000000548	REP15	chr5:49597731-49598439	11.7287	3.30586	1.82695	5e-05	0.000962999
ENSSSCT00000000598	ENSSSCG00000000555	-	chr5:50595617-51021177	30.7404	63.1973	-1.03973	5e-05	0.000962999
ENSSSCT00000025010	ENSSSCG00000024484	DEGS1	chr10:15042348-15053262	29.955	75.7342	-1.33815	5e-05	0.000962999
ENSSSCT00000030154	ENSSSCG00000021505	-	chr13:2082897-2093049	3.00635	8.5888	-1.51445	0.00015	0.00244291
ENSSSCT00000007673	ENSSSCG00000007005	CSGALNACT1	chr17:9984616-10276260	0.776876	1.55494	-1.0011	0.0019	0.0179478
ENSSSCT00000022545	ENSSSCG00000021562	PLXNA4	JH118757.1:92318-183984	1.21718	3.51663	-1.53066	5e-05	0.000962999
ENSSSCT00000017966	ENSSSCG00000016502	-	chr18:10181400-10223526	33.0402	18.7104	0.820377	0.0003	0.00426167
ENSSSCT00000026731	ENSSSCG00000022719	RAB20	chr11:84681238-84703333	5.57982	10.5135	-0.913951	0.00055	0.00688239
ENSSSCT00000027065	ENSSSCG00000030502	-	chr10:18692866-18755478	3.19217	5.42737	-0.765716	0.0024	0.0214077
ENSSSCT00000001140	ENSSSCG00000001046	-	chr7:8268048-8314905	1.62187	3.17752	-0.970241	0.0004	0.00535566
ENSSSCT00000001143	ENSSSCG00000001049	HIVEP1	chr7:8920529-9065107	4.9548	7.60488	-0.618099	0.00725	0.0483576
ENSSSCT00000001144	ENSSSCG00000001050	EDN1	chr7:9152652-9159251	0.889696	2.9421	-1.72546	5e-05	0.000962999
ENSSSCT00000001148	ENSSSCG00000001054	GFOD1	chr7:10083772-10193172	2.22951	4.41053	-0.984223	0.00285	0.0243177
ENSSSCT00000030977	ENSSSCG00000026443	-	GL893808.2:28659-54660	0.88456	2.71049	-1.61552	5e-05	0.000962999
ENSSSCT00000030979	ENSSSCG00000029592	GPRC5A	GL896435.1:4687-9401	3.75133	0.489668	2.93753	5e-05	0.000962999
ENSSSCT00000010505	ENSSSCG00000009584	SEMA4D	chr14:1171736-1251046	6.73501	17.641	-1.38918	5e-05	0.000962999
ENSSSCT00000010501	ENSSSCG00000009580	S1PR3	chr14:883129-894214	0.778312	2.31128	-1.57027	5e-05	0.000962999
ENSSSCT00000017339	ENSSSCG00000015923	NOSTRIN	chr15:84397377-84450536	30.8453	15.9885	0.948012	5e-05	0.000962999
ENSSSCT00000023592	ENSSSCG00000021543	-	chr7:82253357-82390901	4.41337	16.761	-1.92516	0.00105	0.0114137
ENSSSCT00000023593	ENSSSCG00000021462	-	GL892916.1:14238-21021	0.795097	3.06172	-1.94514	5e-05	0.000962999
ENSSSCT00000023591	ENSSSCG00000023984	RSL1D1	GL893953.2:105742-117192	30.0138	15.0887	0.992159	0.0001	0.00174319
ENSSSCT00000023594	ENSSSCG00000022318	ERG	chr13:212084503-212156974	1.71372	2.95219	-0.784655	0.00515	0.0377493
ENSSSCT00000028217	ENSSSCG00000025783	ENTPD3	chr13:26979073-27014358	6.55729	3.93561	0.736513	0.00375	0.0299
ENSSSCT00000028210	ENSSSCG00000021781	-	GL894217.2:2576-18254	0.571273	3.29683	-2.52883	5e-05	0.000962999
ENSSSCT00000004385	ENSSSCG00000003964	PPIH	chr6:156223007-156241394	59.7409	37.4032	0.675558	0.0042	0.0325393
ENSSSCT00000012469	ENSSSCG00000011391	CDHR4	chr13:35501373-35508389	3.41694	1.11554	1.61496	5e-05	0.000962999
ENSSSCT00000014155	ENSSSCG00000012950	RIN1	chr2:5131241-5135843	2.35658	0.943618	1.32042	0.00035	0.00481525
ENSSSCT00000005473	ENSSSCG00000004961	ITGA11	chr1:183958756-184072818	1.47448	4.13924	-1.48916	5e-05	0.000962999
ENSSSCT00000015787	ENSSSCG00000014441	-	chr2:157856238-157882290	10.5419	18.2387	-0.790862	0.0005	0.0063879
ENSSSCT00000031704	ENSSSCG00000027714	-	GL894667.1:7270-13525	9.73162	5.49466	0.82465	0.00455	0.0345227
ENSSSCT00000031162	ENSSSCG00000024095	-	chr8:146540274-146542690	5.78782	1.16384	2.31413	5e-05	0.000962999
ENSSSCT00000022979	ENSSSCG00000029570	-	chr3:141717171-141773584	4.45036	7.41889	-0.73728	0.00215	0.0197012
ENSSSCT00000022976	ENSSSCG00000030359	ARHGEF3	chr13:42429443-42455740	4.19347	6.868	-0.711746	0.0043	0.0330891
ENSSSCT00000016808	ENSSSCG00000015428	-	chr9:116095189-116145331	16.6523	9.79102	0.766187	0.0012	0.0126668
ENSSSCT00000035488	ENSSSCG00000012076	MX2	chr13:215028063-215059085	206.121	10.3115	4.32117	0.00045	0.00588315
ENSSSCT00000016802	ENSSSCG00000015424	PSMC2	chr9:113971132-113984848	21.5461	12.9887	0.730168	0.00205	0.019002
ENSSSCT00000016805	ENSSSCG00000015426	RELN	chr9:114070907-114333182	1.60341	4.88262	-1.60651	5e-05	0.000962999
ENSSSCT00000023759	ENSSSCG00000028172	FAM78A	chr1:305269555-305284180	2.92062	5.83962	-0.999601	0.0003	0.00426167
ENSSSCT00000026502	ENSSSCG00000028058	CCDC69	chr16:78027655-78054985	2.4702	4.25708	-0.785239	0.0027	0.0233564
ENSSSCT00000029505	ENSSSCG00000025582	PXDC1	chr7:2294629-2311843	29.101	61.7667	-1.08576	5e-05	0.000962999
ENSSSCT00000016789	ENSSSCG00000015414	FAM185A	chr9:113274168-113323326	5.45231	3.33112	0.710859	0.0037	0.02961
ENSSSCT00000025881	ENSSSCG00000029304	STEAP3	chr15:28424280-28468031	13.5971	7.99991	0.765239	0.00095	0.0105581
ENSSSCT00000012866	ENSSSCG00000011755	NCEH1	chr13:120035743-120052855	40.842	19.8543	1.04061	0.0001	0.00174319
ENSSSCT00000014540	ENSSSCG00000013314	QSER1	chr2:30443548-30531265	14.9453	9.68956	0.625187	0.00575	0.0409002
ENSSSCT00000011887	ENSSSCG00000010865	EXO1	chr10:17632830-17672882	6.81894	4.07643	0.742242	0.0039	0.0307587
ENSSSCT00000012056	ENSSSCG00000011014	BAMBI	chr10:44241603-44248652	2.71127	5.66856	-1.06401	0.0002	0.00307929
ENSSSCT00000004260	ENSSSCG00000003848	LRP8	chr6:146567980-146649171	2.50154	1.13162	1.14443	0.0001	0.00174319
ENSSSCT00000011504	ENSSSCG00000010514	RRP12	chr14:118240907-118268516	9.09623	4.4811	1.02142	0.00015	0.00244291
ENSSSCT00000011502	ENSSSCG00000010512	SLIT1	chr14:118081764-118149543	0.608362	0.243911	1.31858	0.0002	0.00307929
ENSSSCT00000015434	ENSSSCG00000014130	ACOT12	chr2:91722720-91726111	5.2641	15.7221	-1.57853	0.00015	0.00244291
ENSSSCT00000009340	ENSSSCG00000008536	-	chr3:117165199-117192544	27.8261	16.5852	0.746538	0.00145	0.0145878
ENSSSCT00000031292	ENSSSCG00000021706	KIF21B	chr10:27882052-27907808	5.82453	10.2758	-0.819039	0.00065	0.00784192
ENSSSCT00000000990	ENSSSCG00000000906	TMCC3	chr5:93090346-93100948	30.118	48.2436	-0.679712	0.00335	0.0274754
ENSSSCT00000030526	ENSSSCG00000027014	-	chr4:139503596-139570770	42.6978	96.5542	-1.17718	5e-05	0.000962999
ENSSSCT00000030523	ENSSSCG00000023379	UBE2L6	chr2:12987516-13002993	306.88	132.09	1.21615	5e-05	0.000962999
ENSSSCT00000030602	ENSSSCG00000030108	-	chr17:57190144-57221225	29.9643	11.1246	1.42948	5e-05	0.000962999
ENSSSCT00000022832	ENSSSCG00000030600	-	chr5:16587574-16600459	50.7251	32.4526	0.644368	0.00565	0.0404139
ENSSSCT00000022836	ENSSSCG00000024043	ADAMTS2	chr2:80749843-81010536	3.33029	5.87621	-0.81924	0.001	0.0109841
ENSSSCT00000034527	ENSSSCG00000017296	ACE	chr12:15381359-15401171	57.595	196.134	-1.76782	0.0005	0.0063879
ENSSSCT00000022785	ENSSSCG00000020666	EHD4	chr1:144621555-144641473	51.4042	25.5501	1.00856	5e-05	0.000962999
ENSSSCT00000006966	ENSSSCG00000006357	FCER1G	chr4:97099149-97103132	13.19	29.4288	-1.15778	5e-05	0.000962999
ENSSSCT00000030066	ENSSSCG00000021255	ADA	chr17:52502091-52520582	29.104	63.3934	-1.12311	5e-05	0.000962999
ENSSSCT00000025436	ENSSSCG00000022101	BRCA1	chr12:20029800-20091791	12.5797	6.4269	0.968899	0.0001	0.00174319
ENSSSCT00000036384	ENSSSCG00000001377	PPP1R18	chr7:26934427-26943418	13.8293	30.7388	-1.15234	5e-05	0.000962999
ENSSSCT00000026201	ENSSSCG00000027955	CAMK1D	chr10:64910410-64970451	0.860362	1.78134	-1.04994	0.0011	0.0118238
ENSSSCT00000014325	ENSSSCG00000013105	CCDC86	chr2:10479527-10494225	5.29254	2.53597	1.06142	0.0052	0.0380193
ENSSSCT00000029331	ENSSSCG00000027312	PTCH1	chr10:30847385-30915236	3.86987	6.09501	-0.655344	0.00575	0.0409002
ENSSSCT00000017599	ENSSSCG00000016164	IKZF2	chr15:127685829-127740305	7.32575	23.958	-1.70946	5e-05	0.000962999
ENSSSCT00000011744	ENSSSCG00000010732	FAM53B	chr14:145501610-145581693	14.8322	23.5924	-0.669594	0.00405	0.0316657
ENSSSCT00000018372	ENSSSCG00000016868	ANXA2R	chr16:29290646-29291186	0.95664	5.9506	-2.63699	0.00075	0.00877277
ENSSSCT00000018375	ENSSSCG00000016871	CCL28	chr16:29377428-29399147	17.7319	8.04952	1.13937	5e-05	0.000962999
ENSSSCT00000018376	ENSSSCG00000016872	HMGCS1	chr16:29433804-29454088	137.436	46.733	1.55624	5e-05	0.000962999
ENSSSCT00000012989	ENSSSCG00000011875	PARP15	chr13:147507154-147531686	55.9545	249.694	-2.15784	5e-05	0.000962999
ENSSSCT00000005127	ENSSSCG00000004642	-	chr1:134977465-134979547	9.27823	18.3049	-0.980311	0.00165	0.0161095
ENSSSCT00000005129	ENSSSCG00000004644	HDC	chr1:135147966-135166937	1.4311	3.39158	-1.24483	0.00045	0.00588315
ENSSSCT00000005128	ENSSSCG00000004643	SLC27A2	chr1:135172998-135221869	9.28942	21.4847	-1.20965	5e-05	0.000962999
ENSSSCT00000014667	ENSSSCG00000013423	WDR18	chr2:77574114-77580143	24.5341	15.7403	0.640325	0.0063	0.0436936
ENSSSCT00000003406	ENSSSCG00000003069	KCNN4	chr6:46440880-46454405	21.4608	6.22063	1.78657	5e-05	0.000962999
ENSSSCT00000028507	ENSSSCG00000027348	WIPF1	chr15:89761502-89836721	5.63837	11.4987	-1.02812	5e-05	0.000962999
ENSSSCT00000028500	ENSSSCG00000021731	WWC2	chr15:51228281-51415512	5.55981	9.29069	-0.740748	0.0014	0.0142136
ENSSSCT00000028508	ENSSSCG00000030522	-	chr8:130231026-130242783	1.59708	0.340153	2.23118	0.00035	0.00481525
ENSSSCT00000005946	ENSSSCG00000005403	-	chr1:274584789-274632468	13.32	8.22693	0.695163	0.00305	0.0255801
ENSSSCT00000000813	ENSSSCG00000000749	SLC6A12	chr5:69838026-69860663	0.53344	1.30921	-1.2953	0.00085	0.00966213
ENSSSCT00000006309	ENSSSCG00000005738	RALGDS	chr1:306700485-306714090	4.67812	7.58045	-0.696356	0.00405	0.0316657
ENSSSCT00000024080	ENSSSCG00000028245	TTPAL	chr17:52372653-52387844	7.4224	4.52429	0.714194	0.0024	0.0214077
ENSSSCT00000033062	ENSSSCG00000001041	PAK1IP1	chr7:7756807-7768703	18.5716	11.2436	0.723987	0.00295	0.0249649
ENSSSCT00000018170	ENSSSCG00000016689	TRIL	chr18:48131853-48134283	4.53003	7.99361	-0.819326	0.0016	0.0157343
ENSSSCT00000024625	ENSSSCG00000021844	-	chr8:116227312-116266668	78.6783	45.9824	0.774885	0.0014	0.0142136
ENSSSCT00000023043	ENSSSCG00000025551	-	chr7:46279207-46417272	3.14377	5.31155	-0.756638	0.0028	0.023997
ENSSSCT00000023047	ENSSSCG00000030264	-	GL893208.1:227-14259	10.4542	4.40114	1.24814	0.00515	0.0377493
ENSSSCT00000027743	ENSSSCG00000025023	-	chr2:162310112-162315342	4.49842	2.22877	1.01317	0.00065	0.00784192
ENSSSCT00000016460	ENSSSCG00000015094	CD3G	chr9:50686386-50696073	15.6537	64.6276	-2.04565	5e-05	0.000962999
ENSSSCT00000018310	ENSSSCG00000016817	-	chr16:20237301-20549746	79.7802	35.4103	1.17186	5e-05	0.000962999
ENSSSCT00000015280	ENSSSCG00000013989	GJC2	chr2:53845170-53846469	0.410628	2.06745	-2.33195	0.0003	0.00426167
ENSSSCT00000011152	ENSSSCG00000010186	URB2	chr14:65039895-65075757	9.661	4.93355	0.969545	0.0001	0.00174319
ENSSSCT00000011155	ENSSSCG00000010189	NUP133	chr14:65175872-65228457	19.3431	11.9529	0.694453	0.00215	0.0197012
ENSSSCT00000010821	ENSSSCG00000009873	DTX1	chr14:41019598-41091829	3.33299	6.25764	-0.908801	0.0056	0.040168
ENSSSCT00000022370	ENSSSCG00000023584	-	chr9:119542538-119595213	12.5925	48.5584	-1.94716	5e-05	0.000962999
ENSSSCT00000004158	ENSSSCG00000003756	LPAR3	chr6:119296617-119374200	2.84656	5.25672	-0.884941	0.00125	0.0130696
ENSSSCT00000004481	ENSSSCG00000004053	TAGAP	chr1:10042141-10052624	2.76108	5.07977	-0.879533	0.0007	0.00830682
ENSSSCT00000004480	ENSSSCG00000004052	FNDC1	chr1:9838858-9914150	2.01933	3.46223	-0.777826	0.0026	0.0227112
ENSSSCT00000015599	ENSSSCG00000014276	SLC22A5	chr2:140064533-140089511	12.7811	21.7465	-0.766769	0.00205	0.019002
ENSSSCT00000002656	ENSSSCG00000002389	VASH1	chr7:105960536-105978240	3.42603	6.49486	-0.922761	0.0001	0.00174319
ENSSSCT00000002650	ENSSSCG00000002383	FOS	chr7:104293656-104297121	35.4079	17.004	1.05819	5e-05	0.000962999
ENSSSCT00000009845	ENSSSCG00000008988	CCNG2	chr8:76989129-76999343	10.1106	19.9066	-0.977384	5e-05	0.000962999
ENSSSCT00000004979	ENSSSCG00000004507	SMAD7	chr1:108087683-108117509	13.6997	21.613	-0.657753	0.00395	0.0310612
ENSSSCT00000022465	ENSSSCG00000009361	POSTN	chr11:13198181-13233797	42.6464	82.458	-0.951235	0.0002	0.00307929
ENSSSCT00000007448	ENSSSCG00000006800	CD53	chr4:119674095-119703427	25.2814	64.4676	-1.3505	5e-05	0.000962999
ENSSSCT00000036512	ENSSSCG00000012234	SRPX	chrX:37892766-37949871	8.79764	15.8559	-0.849834	0.0007	0.00830682
ENSSSCT00000031986	ENSSSCG00000030386	-	chr18:14414154-14455024	26.2851	17.3026	0.603256	0.00735	0.0488069
ENSSSCT00000031984	ENSSSCG00000030095	ZBTB16	chr9:46458176-46459448	4.78209	8.86033	-0.889719	0.00385	0.0304841
ENSSSCT00000031988	ENSSSCG00000029948	-	chr15:147737270-147741541	2.72545	7.73506	-1.50492	0.0001	0.00174319
ENSSSCT00000016707	ENSSSCG00000015334	PDK4	chr9:82625076-82638263	11.3103	21.5224	-0.928198	0.0001	0.00174319
ENSSSCT00000016706	ENSSSCG00000015333	ASB4	chr9:82488675-82579652	0.589032	3.34924	-2.50742	5e-05	0.000962999
ENSSSCT00000031323	ENSSSCG00000027565	HMHA1	chr2:77642048-77655498	7.86967	15.4084	-0.969345	5e-05	0.000962999
ENSSSCT00000019143	ENSSSCG00000017584	PPP1R9B	chr12:26358251-26375423	11.7208	20.5596	-0.81074	0.0004	0.00535566
ENSSSCT00000017898	ENSSSCG00000016437	WDR86	chr18:6342666-6354926	0.755512	3.05793	-2.01703	0.0001	0.00174319
ENSSSCT00000032169	ENSSSCG00000022111	-	chr7:37258052-37267163	26.3426	14.0502	0.906803	0.0003	0.00426167
ENSSSCT00000026620	ENSSSCG00000027766	-	chr18:61102714-61110478	0.414298	0.977714	-1.23874	0.00585	0.0413923
ENSSSCT00000028150	ENSSSCG00000025181	-	chr3:109622368-109667785	148.088	55.6277	1.41258	5e-05	0.000962999
ENSSSCT00000015120	ENSSSCG00000013842	-	chr2:61344294-61358739	127.021	49.0113	1.37388	5e-05	0.000962999
ENSSSCT00000013982	ENSSSCG00000012790	ARHGAP4	chrX:142205929-142220033	6.21129	15.8651	-1.35289	5e-05	0.000962999
ENSSSCT00000013981	ENSSSCG00000012789	AVPR2	chrX:142203294-142205695	0.244512	0.835371	-1.77251	0.0055	0.0396409
ENSSSCT00000013984	ENSSSCG00000012792	RENBP	chrX:142227782-142235400	6.94659	16.2001	-1.22162	5e-05	0.000962999
ENSSSCT00000026331	ENSSSCG00000022226	FASLG	chr9:126641116-126647827	2.50209	7.15504	-1.51583	0.0004	0.00535566
ENSSSCT00000005538	ENSSSCG00000005022	NIN	chr1:200774576-200871792	6.0651	10.3173	-0.766468	0.00075	0.00877277
ENSSSCT00000010983	ENSSSCG00000010026	PIK3IP1	chr14:51151821-51162385	4.71708	8.54556	-0.857282	0.0009	0.0101095
ENSSSCT00000010980	ENSSSCG00000010023	PLA2G3	chr14:51035498-51040030	4.13628	0.923153	2.16369	5e-05	0.000962999
ENSSSCT00000014291	ENSSSCG00000013074	RAB3IL1	chr2:9186047-9194940	1.61733	3.4212	-1.08089	0.0006	0.00735528
ENSSSCT00000001539	ENSSSCG00000001408	AIF1	chr7:27520796-27522927	32.0636	54.6528	-0.769361	0.0024	0.0214077
ENSSSCT00000004722	ENSSSCG00000004273	COL19A1	chr1:56203979-56555009	2.55343	5.77349	-1.17701	5e-05	0.000962999
ENSSSCT00000004721	ENSSSCG00000004272	LMBRD1	chr1:56033198-56143090	32.1245	18.6552	0.784093	0.0005	0.0063879
ENSSSCT00000013212	ENSSSCG00000012078	-	chr13:215141469-215159686	30.3428	60.0046	-0.983718	0.0002	0.00307929
ENSSSCT00000003972	ENSSSCG00000003578	FGR	chr6:78326490-78358088	8.72998	50.0287	-2.5187	5e-05	0.000962999
ENSSSCT00000015915	ENSSSCG00000014565	-	chr2:162095325-162097509	167.909	17.0235	3.30208	5e-05	0.000962999
ENSSSCT00000031045	ENSSSCG00000029982	-	GL894591.2:14280-119131	0	1.39792	#NAME?	5e-05	0.000962999
ENSSSCT00000030173	ENSSSCG00000025598	-	chr15:79412980-79434415	24.3999	8.90874	1.45358	5e-05	0.000962999
ENSSSCT00000003021	ENSSSCG00000002727	IL34	chr6:13511295-13513055	15.4087	36.392	-1.23987	0.00025	0.00368188
ENSSSCT00000025703	ENSSSCG00000029603	-	chr17:57289129-57302070	40.1172	26.1354	0.618218	0.00735	0.0488069
ENSSSCT00000034816	ENSSSCG00000012766	BGN	chrX:141845598-141858874	4.93929	9.20323	-0.897836	0.0045	0.0342518
ENSSSCT00000032557	ENSSSCG00000021466	C7orf60	chr18:35334559-35351722	2.77793	7.47076	-1.42725	0.0026	0.0227112
ENSSSCT00000017667	ENSSSCG00000016225	MOGAT1	chr15:138074694-138108905	33.1966	60.8145	-0.873379	5e-05	0.000962999
ENSSSCT00000017665	ENSSSCG00000016223	ACSL3	chr15:138663705-138712406	212.67	371.796	-0.805896	0.0017	0.0164847
ENSSSCT00000024869	ENSSSCG00000028127	-	GL894711.1:14162-36161	17.388	30.0342	-0.788513	0.00145	0.0145878
ENSSSCT00000016131	ENSSSCG00000014780	TRIM21	chr9:6536120-6543906	31.9732	15.4344	1.05071	5e-05	0.000962999
ENSSSCT00000018668	ENSSSCG00000017148	-	chr12:2102368-2163107	128.585	69.2934	0.891936	0.00025	0.00368188
ENSSSCT00000010477	ENSSSCG00000009558	F10	chr11:86197297-86213979	0.447346	1.20894	-1.43428	0.0022	0.0200365
ENSSSCT00000018083	ENSSSCG00000016609	SLC13A1	chr18:25750453-25810550	9.35622	18.5009	-0.983595	0.00215	0.0197012
ENSSSCT00000016958	ENSSSCG00000015567	FAM129A	chr9:138454825-138618213	1.43813	5.40203	-1.9093	0.0012	0.0126668
ENSSSCT00000014887	ENSSSCG00000013632	C19orf38	chr2:70020223-70035675	0.425593	1.25375	-1.5587	0.0042	0.0325393
ENSSSCT00000029981	ENSSSCG00000022355	CD37	GL896285.1:578-4700	2.11586	5.01767	-1.24577	0.0002	0.00307929
ENSSSCT00000015377	ENSSSCG00000014076	FAM169A	chr2:85441367-85513476	11.9685	6.12095	0.967415	0.00015	0.00244291
ENSSSCT00000009579	ENSSSCG00000008755	-	chr8:17164812-17176828	36.4547	19.6013	0.895153	0.0009	0.0101095
ENSSSCT00000030187	ENSSSCG00000028057	-	GL895030.2:42032-46634	0.547605	1.2489	-1.18945	0.0036	0.0290123
ENSSSCT00000030232	ENSSSCG00000024208	-	GL896163.1:667-2928	0.253092	1.88033	-2.89325	0.00025	0.00368188
ENSSSCT00000030237	ENSSSCG00000021511	GCSAM	chr13:157394413-157415506	1.50027	9.17544	-2.61255	5e-05	0.000962999
ENSSSCT00000012312	ENSSSCG00000011245	-	chr13:24348988-24535915	12.9929	24.0134	-0.88611	0.0009	0.0101095
ENSSSCT00000012313	ENSSSCG00000011246	VILL	chr13:24848153-24867896	6.99566	3.51452	0.99313	0.0002	0.00307929
ENSSSCT00000012317	ENSSSCG00000011250	-	chr13:25168718-25179429	28.0818	43.0962	-0.617928	0.0068	0.0462024
ENSSSCT00000025960	ENSSSCG00000029966	-	chr5:51299670-51303567	4.81242	11.321	-1.23416	5e-05	0.000962999
ENSSSCT00000008956	ENSSSCG00000008178	-	chr3:57260837-57317438	1.09583	2.84685	-1.37735	5e-05	0.000962999
ENSSSCT00000008953	ENSSSCG00000008175	CHST10	chr3:56449362-56485211	4.21917	2.50445	0.752463	0.007	0.0471525
ENSSSCT00000018780	ENSSSCG00000017251	SOX9	chr12:9027638-9033210	7.23833	4.44743	0.702684	0.0033	0.0271467
ENSSSCT00000016361	ENSSSCG00000014997	-	chr9:39189333-39207992	129.352	75.2511	0.781523	0.00105	0.0114137
ENSSSCT00000018433	ENSSSCG00000016926	GAPT	chr16:40115254-40115716	2.48861	13.4383	-2.43294	5e-05	0.000962999
ENSSSCT00000010200	ENSSSCG00000009312	PDX1	chr11:4961176-4966632	8.51172	2.78598	1.61126	5e-05	0.000962999
ENSSSCT00000010202	ENSSSCG00000009314	FLT3	chr11:4980956-5039856	1.56493	5.28424	-1.7556	5e-05	0.000962999
ENSSSCT00000009771	ENSSSCG00000008923	STAP1	chr8:69756946-69789077	3.79332	18.1777	-2.26064	5e-05	0.000962999
ENSSSCT00000000179	ENSSSCG00000000170	-	chr5:14172208-14204048	1.06734	2.73035	-1.35507	0.0008	0.00921701
ENSSSCT00000000171	ENSSSCG00000000162	BTBD11	chr5:12541449-12922450	1.15323	2.89545	-1.32811	5e-05	0.000962999
ENSSSCT00000000170	ENSSSCG00000000161	PWP1	chr5:12488879-12517512	26.1363	15.3081	0.771762	0.00135	0.0138413
ENSSSCT00000036641	ENSSSCG00000030876	RBP5	chr5:65897892-65898095	39.5938	0	inf	0.00185	0.0175755
ENSSSCT00000027819	ENSSSCG00000024614	ITSN1	chr13:207205350-207267685	40.2582	16.1261	1.31988	5e-05	0.000962999
ENSSSCT00000003885	ENSSSCG00000003497	PLA2G2D	chr6:72580426-72587136	5.48661	17.2183	-1.64995	5e-05	0.000962999
ENSSSCT00000007172	ENSSSCG00000006547	SHE	chr4:104110560-104134126	1.40173	2.43568	-0.797118	0.0026	0.0227112
ENSSSCT00000007176	ENSSSCG00000006551	AQP10	chr4:104328861-104331825	10.9458	40.7299	-1.89571	5e-05	0.000962999
ENSSSCT00000018236	ENSSSCG00000016754	AEBP1	chr18:55940539-55950130	9.15079	14.8656	-0.700005	0.00315	0.0262062
ENSSSCT00000031422	ENSSSCG00000027121	ODC1	GL894404.1:6995-13088	199.539	112.834	0.822467	0.00035	0.00481525
ENSSSCT00000031424	ENSSSCG00000025645	-	chr2:87305237-87333149	115.755	69.2707	0.740762	0.0013	0.0134755
ENSSSCT00000031428	ENSSSCG00000024018	SLC16A3	chr12:963451-967637	8.40395	14.7507	-0.811647	0.0015	0.0149758
ENSSSCT00000026339	ENSSSCG00000029533	SEMA4G	chr14:121661737-121674253	21.793	13.8624	0.652691	0.0053	0.0385566
ENSSSCT00000016501	ENSSSCG00000015135	SORL1	chr9:53830780-53907681	39.0675	20.1761	0.953322	5e-05	0.000962999
ENSSSCT00000016503	ENSSSCG00000015137	CRTAM	chr9:55129659-55157001	1.24298	3.04943	-1.29474	0.00045	0.00588315
ENSSSCT00000016502	ENSSSCG00000015136	UBASH3B	chr9:54975988-55118138	4.82837	8.54973	-0.824341	0.0003	0.00426167
ENSSSCT00000023879	ENSSSCG00000028465	ELAC2	chr12:60096782-60116394	14.7805	8.30335	0.831926	0.00085	0.00966213
ENSSSCT00000019627	ENSSSCG00000018032	TRPV2	chr12:62262037-62277466	3.66153	7.83151	-1.09684	5e-05	0.000962999
ENSSSCT00000011366	ENSSSCG00000010383	WDFY4	chr14:97166334-97427141	3.43049	10.8053	-1.65525	5e-05	0.000962999
ENSSSCT00000004054	ENSSSCG00000027920	-	chr6:88407389-88449919	1.09288	3.92496	-1.84455	0.0001	0.00174319
ENSSSCT00000010018	ENSSSCG00000009148	LEF1	chr8:122085974-122204345	0.664534	1.56421	-1.23502	0.0019	0.0179478
ENSSSCT00000009925	ENSSSCG00000009061	NAA15	chr8:93185319-93401410	27.3831	14.7903	0.888631	0.0001	0.00174319
ENSSSCT00000005017	ENSSSCG00000004542	NARS	chr1:117493534-117509485	85.509	52.1924	0.712237	0.0013	0.0134755
ENSSSCT00000000750	ENSSSCG00000000688	LAG3	chr5:66364051-66369815	0.721786	1.81755	-1.33236	0.00135	0.0138413
ENSSSCT00000004830	ENSSSCG00000004369	-	chr1:81577473-81601278	4.5444	8.74392	-0.94419	5e-05	0.000962999
ENSSSCT00000007561	ENSSSCG00000006904	GLMN	chr4:136442544-136467760	5.98375	1.15435	2.37397	0.00165	0.0161095
ENSSSCT00000022256	ENSSSCG00000022011	NMI	chr15:3599-29467	32.1394	20.1884	0.670817	0.00355	0.028707
ENSSSCT00000022255	ENSSSCG00000030054	PSMD5	chr1:292883159-292887958	34.5324	19.0874	0.855331	0.00045	0.00588315
ENSSSCT00000000039	ENSSSCG00000000037	ARFGAP3	chr5:3367603-3498052	46.1072	86.0477	-0.900144	0.00015	0.00244291
ENSSSCT00000000036	ENSSSCG00000000034	-	chr5:3123981-3140535	33.6166	20.9865	0.67971	0.00325	0.0268432
ENSSSCT00000000035	ENSSSCG00000000033	TSPO	chr5:3145791-3157669	40.8542	90.2957	-1.14417	5e-05	0.000962999
ENSSSCT00000027371	ENSSSCG00000023203	-	chr7:83240906-83254185	0.716433	0	inf	0.0001	0.00174319
ENSSSCT00000002520	ENSSSCG00000002263	SLCO3A1	chr7:92719392-93045715	2.09624	4.95092	-1.2399	5e-05	0.000962999
ENSSSCT00000002526	ENSSSCG00000002268	AKAP5	chr7:94903220-94904504	3.32244	10.9589	-1.7218	5e-05	0.000962999
ENSSSCT00000006410	ENSSSCG00000005832	MAMDC4	chr1:313809242-313817969	19.0859	81.6618	-2.09715	5e-05	0.000962999
ENSSSCT00000006416	ENSSSCG00000005837	FAM69B	chr1:313854922-313859160	3.34067	6.16855	-0.884794	0.0044	0.0336608
ENSSSCT00000006419	ENSSSCG00000005840	C8G	chr1:313757726-313759194	0.355059	4.73767	-3.73804	5e-05	0.000962999
ENSSSCT00000025267	ENSSSCG00000021218	TDRD6	chr7:48129442-48145173	1.20882	0.535432	1.17482	0.0002	0.00307929
ENSSSCT00000023029	ENSSSCG00000023165	SEMA7A	GL892482.1:46902-56335	4.98565	8.92891	-0.840702	0.00205	0.019002
ENSSSCT00000032287	ENSSSCG00000020738	EBP	chrX:47619463-47627444	106.114	38.0588	1.47931	5e-05	0.000962999
ENSSSCT00000014803	ENSSSCG00000013553	VAV1	chr2:72827623-72857071	8.26931	16.601	-1.00543	5e-05	0.000962999
ENSSSCT00000015043	ENSSSCG00000013768	-	chr2:65381888-65384075	3.25765	7.69761	-1.24058	0.00015	0.00244291
ENSSSCT00000018836	ENSSSCG00000017300	MRC2	chr12:15951694-15978403	7.00159	13.9041	-0.989756	5e-05	0.000962999
ENSSSCT00000012778	ENSSSCG00000011673	-	chr13:90213893-90214971	4.07363	8.09738	-0.991139	0.0037	0.02961
ENSSSCT00000012774	ENSSSCG00000011669	SLC25A36	chr13:89609654-89630435	32.9253	61.8587	-0.90978	0.0001	0.00174319
ENSSSCT00000014391	ENSSSCG00000013171	LDHB	chr2:12622306-12623588	17.2942	27.4385	-0.665918	0.0065	0.044694
ENSSSCT00000014026	ENSSSCG00000012832	MXRA5	chrX:143912803-143940427	10.247	22.5847	-1.14015	5e-05	0.000962999
ENSSSCT00000019019	ENSSSCG00000017470	TNS4	chr12:22235315-22260304	13.5981	8.08851	0.749456	0.0021	0.019365
ENSSSCT00000013555	ENSSSCG00000012397	IL2RG	chrX:64673720-64677978	10.9153	17.8633	-0.710651	0.00575	0.0409002
ENSSSCT00000007303	ENSSSCG00000006665	SF3B4	chr4:108590353-108596037	22.3879	14.2558	0.651164	0.0071	0.0476177
ENSSSCT00000004574	ENSSSCG00000004139	ADGRG6	chr1:25290206-25409275	16.2701	9.73055	0.741627	0.0013	0.0134755
ENSSSCT00000000652	ENSSSCG00000000606	MGP	chr5:61054165-61058328	29.908	51.9551	-0.796735	0.00145	0.0145878
ENSSSCT00000024337	ENSSSCG00000027677	ABI3	chr12:25368697-25383610	8.32517	16.9928	-1.02937	5e-05	0.000962999
ENSSSCT00000005228	ENSSSCG00000004732	PLA2G4F	chr1:144142458-144154302	6.68402	3.99079	0.744042	0.0061	0.042646
ENSSSCT00000006553	ENSSSCG00000005970	SQLE	chr4:15248862-15279282	53.3701	21.3553	1.32144	5e-05	0.000962999
ENSSSCT00000004107	ENSSSCG00000003708	ANKRD29	chr6:101059850-101103509	2.90683	1.40324	1.05069	0.00095	0.0105581
ENSSSCT00000026740	ENSSSCG00000021222	MCT7	GL896400.1:1358-2680	14.4328	37.6538	-1.38344	5e-05	0.000962999
ENSSSCT00000032610	ENSSSCG00000006374	CD244	chr4:97546369-97579395	4.90714	20.3879	-2.05476	5e-05	0.000962999
ENSSSCT00000024075	ENSSSCG00000027918	STAT1	chr15:106888872-106901999	84.0641	54.5579	0.623701	0.0063	0.0436936
ENSSSCT00000008482	ENSSSCG00000007737	TPST1	chr3:16660039-16739940	4.78829	8.42042	-0.814384	0.00375	0.0299
ENSSSCT00000010537	ENSSSCG00000009614	FAM160B2	chr14:6795874-6812635	6.71881	10.7061	-0.672159	0.0039	0.0307587
ENSSSCT00000010535	ENSSSCG00000009612	DOK2	chr14:6618167-6622585	3.68996	10.407	-1.49588	5e-05	0.000962999
ENSSSCT00000033361	ENSSSCG00000006734	CD101	chr4:113657783-113699309	1.72874	4.14506	-1.26167	0.007	0.0471525
ENSSSCT00000028974	ENSSSCG00000022427	RGS1	chr10:2731388-2735645	14.942	40.203	-1.42793	5e-05	0.000962999
ENSSSCT00000029733	ENSSSCG00000028092	GNG2	chr1:201891054-201920301	7.01934	12.7978	-0.866494	0.00025	0.00368188
ENSSSCT00000005400	ENSSSCG00000004894	SERPINB5	chr1:175646719-175666858	1.34038	0.481375	1.47741	0.0004	0.00535566
ENSSSCT00000005403	ENSSSCG00000004897	ZCCHC2	chr1:176374031-176410884	18.8045	10.2764	0.871745	0.00035	0.00481525
ENSSSCT00000027896	ENSSSCG00000021035	-	GL894090.2:22034-38629	1.84679	3.15505	-0.772643	0.0076	0.0499696
ENSSSCT00000027894	ENSSSCG00000028204	-	chr9:50918842-50924246	4.97137	12.4748	-1.3273	5e-05	0.000962999
ENSSSCT00000027893	ENSSSCG00000027828	-	chr5:20696168-20702336	11.9518	24.8267	-1.05466	0.0001	0.00174319
ENSSSCT00000027891	ENSSSCG00000025097	TMEM61	chr6:145505143-145514876	4.37863	1.66624	1.39389	0.00045	0.00588315
ENSSSCT00000003805	ENSSSCG00000003428	MTHFR	chr6:65755346-65789128	1.21275	2.10243	-0.79377	0.00445	0.033962
ENSSSCT00000034495	ENSSSCG00000010453	IFIT1	chr14:110223575-110235651	494.972	77.1552	2.68151	5e-05	0.000962999
ENSSSCT00000025634	ENSSSCG00000025038	KCNJ13	chr15:147145311-147196329	21.7844	42.2119	-0.954354	0.0007	0.00830682
ENSSSCT00000025636	ENSSSCG00000023292	INF2	GL896538.1:13939-24798	1.13672	0.343156	1.72793	5e-05	0.000962999
ENSSSCT00000025630	ENSSSCG00000024150	-	JH118695.1:5740-27549	3.79101	7.07182	-0.8995	0.00235	0.0210651
ENSSSCT00000031951	ENSSSCG00000022644	HIST2H2BF	chr4:108797101-108798285	531.629	337.516	0.655466	0.00325	0.0268432
ENSSSCT00000031954	ENSSSCG00000026856	ARSA	GL896208.1:2171-5317	8.26617	14.722	-0.832686	0.00115	0.0122469
ENSSSCT00000023703	ENSSSCG00000029059	SSRP1	chr2:13382308-13392053	54.9112	35.9431	0.611384	0.00655	0.0449514
ENSSSCT00000027467	ENSSSCG00000025720	-	chr5:7439810-7440395	18.9825	37.0944	-0.966531	0.00085	0.00966213
ENSSSCT00000027464	ENSSSCG00000025717	HIC1	chr12:50022508-50024653	10.6428	22.9432	-1.10819	5e-05	0.000962999
ENSSSCT00000032428	ENSSSCG00000029323	KCNE3	chr9:9649247-9660143	56.0554	23.4167	1.25932	5e-05	0.000962999
ENSSSCT00000017061	ENSSSCG00000015663	C4BPA	chr9:74195615-74207951	2.93713	9.19848	-1.64699	5e-05	0.000962999
ENSSSCT00000027287	ENSSSCG00000029511	UBASH3A	chr13:216148480-216190620	1.07409	3.8687	-1.84873	5e-05	0.000962999
ENSSSCT00000029539	ENSSSCG00000022585	C1orf54	GL893333.2:19582-27231	1.72089	4.84709	-1.49396	5e-05	0.000962999
ENSSSCT00000029286	ENSSSCG00000026375	-	GL895213.2:26195-47809	1.1811	0.328269	1.84718	0.00115	0.0122469
ENSSSCT00000013746	ENSSSCG00000012571	COL4A6	chrX:103072683-103136037	1.86824	4.21151	-1.17266	5e-05	0.000962999
ENSSSCT00000013747	ENSSSCG00000012572	COL4A5	chrX:103660403-103682903	7.00711	16.359	-1.22319	5e-05	0.000962999
ENSSSCT00000036499	ENSSSCG00000031023	CD24	chr1:82268708-82273291	278.958	134.939	1.04775	5e-05	0.000962999
ENSSSCT00000012837	ENSSSCG00000011727	PTX3	chr13:105238632-105486983	0.402336	1.27685	-1.66612	0.0007	0.00830682
ENSSSCT00000010091	ENSSSCG00000009216	SPP1	chr8:140307937-140315415	40.1323	12.3013	1.70595	5e-05	0.000962999
ENSSSCT00000005332	ENSSSCG00000004830	ATP10A	chr1:157470910-157522115	4.97282	1.73617	1.51816	5e-05	0.000962999
ENSSSCT00000006498	ENSSSCG00000005918	DGAT1	chr4:599696-609272	152.502	240.596	-0.657781	0.0058	0.0411393
ENSSSCT00000001612	ENSSSCG00000001455	SLA-DRB1	chr7:29113231-29125494	152.589	618.758	-2.01972	5e-05	0.000962999
ENSSSCT00000001617	ENSSSCG00000001457	SLA-DQB1	chr7:29180890-29188688	109.406	344.378	-1.65431	5e-05	0.000962999
ENSSSCT00000001616	ENSSSCG00000001456	SLA-DQA	chr7:29164955-29170803	241.647	641.743	-1.40909	5e-05	0.000962999
ENSSSCT00000001619	ENSSSCG00000001459	-	chr7:29241939-29249407	1.13698	2.60541	-1.1963	0.0008	0.00921701
ENSSSCT00000007725	ENSSSCG00000027638	-	chr17:17402039-17412718	6.27916	13.7404	-1.12978	5e-05	0.000962999
ENSSSCT00000024751	ENSSSCG00000020882	-	chr5:9313195-9331848	2.34577	0.329258	2.83277	5e-05	0.000962999
ENSSSCT00000032203	ENSSSCG00000010654	ATRNL1	chr14:136580211-136886343	2.39988	4.63785	-0.950495	0.00045	0.00588315
ENSSSCT00000006932	ENSSSCG00000006324	ALDH9A1	chr4:92685721-92713628	388.364	210.593	0.882952	0.00055	0.00688239
ENSSSCT00000006936	ENSSSCG00000006328	RXRG	chr4:93015119-93063524	12.3438	4.23216	1.54432	5e-05	0.000962999
ENSSSCT00000012267	ENSSSCG00000011201	SATB1	chr13:6017143-6115611	0.995613	1.94269	-0.964401	0.0006	0.00735528
ENSSSCT00000012263	ENSSSCG00000011198	-	chr13:3715200-3725518	9.98023	19.445	-0.962252	0.0011	0.0118238
ENSSSCT00000014312	ENSSSCG00000013092	PGA5	chr2:9791970-9800487	2.90523	0.346101	3.06939	5e-05	0.000962999
ENSSSCT00000014319	ENSSSCG00000013099	MS4A2	chr2:10959669-10979661	3.81158	7.51077	-0.978572	5e-05	0.000962999
ENSSSCT00000006990	ENSSSCG00000006379	CD48	chr4:97721029-97736619	11.4624	24.1135	-1.07293	5e-05	0.000962999
ENSSSCT00000017567	ENSSSCG00000016134	FASTKD2	chr15:121577656-121597977	9.44527	5.92434	0.672937	0.0074	0.0490539
ENSSSCT00000017568	ENSSSCG00000016135	CPO	chr15:121719667-121748610	2.2251	0.184979	3.58843	0.00205	0.019002
ENSSSCT00000019099	ENSSSCG00000017545	-	JH118661.1:5774-15953	2.1335	0.741248	1.52519	0.00475	0.0355692
ENSSSCT00000016211	ENSSSCG00000014859	SERPINH1	chr9:10972132-10976532	138.018	234.538	-0.764967	0.001	0.0109841
ENSSSCT00000011246	ENSSSCG00000010274	SGPL1	chr14:79591563-79629916	23.7502	38.1461	-0.683596	0.00305	0.0255801
ENSSSCT00000016213	ENSSSCG00000014860	MAP6	chr9:10993369-11099236	0.778261	2.31083	-1.57009	5e-05	0.000962999
ENSSSCT00000011248	ENSSSCG00000010276	UNC5B	chr14:80010892-80098908	2.63006	5.42126	-1.04354	5e-05	0.000962999
ENSSSCT00000004641	ENSSSCG00000004200	SMLR1	chr1:36035294-36041273	533.481	216.062	1.30399	0.00035	0.00481525
ENSSSCT00000018327	ENSSSCG00000016832	IL7R	chr16:22282646-22313804	3.73055	6.86906	-0.880724	0.0007	0.00830682
ENSSSCT00000010112	ENSSSCG00000009233	GPAT3	chr8:144210506-144273732	38.6797	65.9898	-0.770666	0.00085	0.00966213
ENSSSCT00000015542	ENSSSCG00000014224	SEMA6A	chr2:125465824-125529074	22.5481	35.8865	-0.670436	0.0031	0.0259036
ENSSSCT00000028876	ENSSSCG00000011113	-	chr10:65552489-65574261	81.4655	47.0008	0.793504	0.00095	0.0105581
ENSSSCT00000002728	ENSSSCG00000002457	ITPK1	chr7:120970534-121053191	114.499	46.6483	1.29544	5e-05	0.000962999
ENSSSCT00000018687	ENSSSCG00000017163	ENPP7	chr12:2682235-2687071	33.692	141.843	-2.07382	5e-05	0.000962999
ENSSSCT00000001968	ENSSSCG00000001761	IDH3A	chr7:53297588-53330721	72.2617	40.5104	0.834939	0.00045	0.00588315
ENSSSCT00000018688	ENSSSCG00000017164	TIMP2	chr12:3293952-3337924	28.3311	45.9841	-0.698745	0.00345	0.0281151
ENSSSCT00000022519	ENSSSCG00000027256	CNIH	JH118455.1:226301-240898	42.459	26.818	0.662868	0.0039	0.0307587
ENSSSCT00000032354	ENSSSCG00000025858	-	chr3:10929441-10935871	10.0359	22.3621	-1.15589	5e-05	0.000962999
ENSSSCT00000005938	ENSSSCG00000005395	-	chr1:271709169-271710365	3428.66	5486.74	-0.678304	0.00555	0.0399058
ENSSSCT00000001133	ENSSSCG00000001039	GCNT2	chr7:7697003-7734495	19.2184	35.2402	-0.874735	5e-05	0.000962999
ENSSSCT00000025305	ENSSSCG00000024638	VARS	GL896442.1:2361-4846	37.2593	21.0676	0.822576	0.0016	0.0157343
ENSSSCT00000028863	ENSSSCG00000022758	PECR	chr15:131179806-131216819	41.5447	107.01	-1.36501	5e-05	0.000962999
ENSSSCT00000028862	ENSSSCG00000030156	APBB1IP	chr10:54365913-54403662	4.8001	9.575	-0.99621	0.00075	0.00877277
ENSSSCT00000017347	ENSSSCG00000015931	-	chr15:84972452-85014156	2.8253	1.35824	1.05666	0.00285	0.0243177
ENSSSCT00000026020	ENSSSCG00000028517	SC5D	chr9:53564366-53580784	32.2498	20.3564	0.663812	0.00495	0.0366593
ENSSSCT00000026023	ENSSSCG00000020898	ELP2	chr6:112410719-112458633	9.99947	6.4792	0.626036	0.0075	0.0495175
ENSSSCT00000014928	ENSSSCG00000013664	C19orf66	chr2:69270347-69278687	10.1824	5.74306	0.826188	0.0011	0.0118238
ENSSSCT00000016432	ENSSSCG00000015066	ZPR1	chr9:49241229-49250598	32.3091	20.5168	0.655136	0.00455	0.0345227
ENSSSCT00000016435	ENSSSCG00000015069	APOC3	chr9:49283445-49285806	767.232	4949.41	-2.68952	5e-05	0.000962999
ENSSSCT00000016434	ENSSSCG00000015068	APOA4	chr9:49273814-49276432	2043.99	7166.35	-1.80985	0.00035	0.00481525
ENSSSCT00000018974	ENSSSCG00000017428	JUP	chr12:21145389-21174257	89.5291	51.5143	0.797384	0.0005	0.0063879
ENSSSCT00000012435	ENSSSCG00000011358	TREX1	chr13:34561815-34563334	18.6584	4.7169	1.98391	5e-05	0.000962999
ENSSSCT00000012434	ENSSSCG00000011357	SHISA5	chr13:34558568-34561740	65.252	37.2848	0.807436	0.0002	0.00307929
ENSSSCT00000012430	ENSSSCG00000011353	PFKFB4	chr13:34459110-34500668	13.7981	24.6666	-0.83809	0.0007	0.00830682
ENSSSCT00000012432	ENSSSCG00000011355	COL7A1	chr13:34507196-34539117	6.47284	10.9952	-0.764406	0.0008	0.00921701
ENSSSCT00000028246	ENSSSCG00000008556	KHK	chr3:119019721-119030158	56.0033	97.7231	-0.803188	0.00155	0.01535
ENSSSCT00000011167	ENSSSCG00000010201	RASGEF1A	chr14:66255791-66348970	0.431721	1.31147	-1.60301	0.0001	0.00174319
ENSSSCT00000011164	ENSSSCG00000010198	-	chr14:65917856-65956260	30.2664	16.5192	0.873575	5e-05	0.000962999
ENSSSCT00000005104	ENSSSCG00000004621	MYO5C	chr1:132514136-132624890	5.70106	2.57498	1.14667	5e-05	0.000962999
ENSSSCT00000014487	ENSSSCG00000013263	CREB3L1	chr2:17530358-17564950	14.245	7.15116	0.994207	5e-05	0.000962999
ENSSSCT00000009818	ENSSSCG00000008963	AREG	chr8:74568825-74579007	28.7592	8.05261	1.8365	5e-05	0.000962999
ENSSSCT00000009817	ENSSSCG00000008962	EREG	chr8:74515114-74519617	10.2459	4.71586	1.11946	0.00615	0.0429102
ENSSSCT00000003224	ENSSSCG00000002919	TYROBP	chr6:40711872-40715184	30.0959	70.9083	-1.23639	5e-05	0.000962999
ENSSSCT00000006769	ENSSSCG00000006175	LY96	chr4:67612434-67656172	4.87754	9.26831	-0.926152	0.0058	0.0411393
ENSSSCT00000030660	ENSSSCG00000022301	EIF4EBP1	chr15:55557784-55560890	77.7622	42.7876	0.861876	0.00025	0.00368188
ENSSSCT00000022493	ENSSSCG00000028099	-	GL892907.2:25803-61580	5.95682	2.79187	1.09331	0.0001	0.00174319
ENSSSCT00000022497	ENSSSCG00000021008	-	chr6:14326350-14334251	14.8342	33.8977	-1.19225	0.0003	0.00426167
ENSSSCT00000007410	ENSSSCG00000006764	PTPN22	chr4:116918293-116927387	4.50267	10.7189	-1.2513	0.0001	0.00174319
ENSSSCT00000007415	ENSSSCG00000006769	SLC16A1	chr4:117603633-117614944	43.4766	27.0643	0.683844	0.0027	0.0233564
ENSSSCT00000026557	ENSSSCG00000029074	-	chr12:26474266-26477726	117.118	181.489	-0.631924	0.0069	0.0466832
ENSSSCT00000013557	ENSSSCG00000012399	FOXO4	chrX:64662673-64670530	4.81977	7.95189	-0.722334	0.00365	0.0293055
ENSSSCT00000007805	ENSSSCG00000007133	ACSS1	chr17:34950890-34988723	71.4938	41.6894	0.778139	0.00045	0.00588315
ENSSSCT00000007803	ENSSSCG00000007131	CST7	chr17:34906654-34915135	5.36704	15.2164	-1.50342	5e-05	0.000962999
ENSSSCT00000033248	ENSSSCG00000013888	JAK3	chr2:59475335-59495969	5.52512	12.9216	-1.2257	5e-05	0.000962999
ENSSSCT00000026619	ENSSSCG00000021899	PIEZO2	JH118544.1:886-82127	2.81274	5.18345	-0.881935	0.0004	0.00535566
ENSSSCT00000005564	ENSSSCG00000005047	CDKN3	chr1:204289993-204304621	11.9645	6.25091	0.936625	0.00295	0.0249649
ENSSSCT00000010604	ENSSSCG00000009671	PBK	chr14:12722901-12795957	22.1215	12.9988	0.767072	0.00125	0.0130696
ENSSSCT00000010608	ENSSSCG00000009674	-	GL893560.1:9121-29894	26.5329	16.3557	0.697991	0.00575	0.0409002
ENSSSCT00000014736	ENSSSCG00000013490	-	chr2:75568726-75615151	2.16456	6.55919	-1.59944	5e-05	0.000962999
ENSSSCT00000014737	ENSSSCG00000013491	TJP3	chr2:75529574-75562894	24.7198	16.0904	0.619465	0.0065	0.044694
ENSSSCT00000006040	ENSSSCG00000026492	-	chr1:286604310-286608866	13.8289	26.9313	-0.961594	0.0003	0.00426167
ENSSSCT00000003698	ENSSSCG00000003331	TNFRSF4	chr6:58011600-58014416	0.384628	2.0338	-2.40264	0.0005	0.0063879
ENSSSCT00000000271	ENSSSCG00000000252	KRT8	chr5:18663338-18671193	4456.86	1975.84	1.17356	0.0039	0.0307587
ENSSSCT00000000272	ENSSSCG00000000253	KRT18	chr5:18725319-18729778	78.8997	16.3213	2.27327	5e-05	0.000962999
ENSSSCT00000000276	ENSSSCG00000000257	ITGB7	chr5:18830223-18839919	19.556	60.5538	-1.63061	5e-05	0.000962999
ENSSSCT00000031672	ENSSSCG00000029924	-	chr2:59187238-59195474	4.2966	9.01224	-1.06869	5e-05	0.000962999
ENSSSCT00000022868	ENSSSCG00000021212	RAB39A	chr9:40452409-40482184	0.587716	1.26621	-1.10732	0.0019	0.0179478
ENSSSCT00000007594	ENSSSCG00000006932	-	chr4:142080449-142110266	459.004	977.916	-1.09121	0.00085	0.00966213
ENSSSCT00000007595	ENSSSCG00000006933	CLCA1	chr4:142139234-142173420	42.6626	107.021	-1.32685	5e-05	0.000962999
ENSSSCT00000007599	ENSSSCG00000006936	ODF2L	chr4:142246489-142276543	3.93022	1.69269	1.2153	5e-05	0.000962999
ENSSSCT00000010352	ENSSSCG00000009444	OLFM4	chr11:27026366-27052064	1811.71	653.898	1.47022	5e-05	0.000962999
ENSSSCT00000035772	ENSSSCG00000014564	IFITM1	chr2:162099156-162210447	437.204	37.8452	3.53012	0.0014	0.0142136
ENSSSCT00000022285	ENSSSCG00000021606	-	chr7:104424136-104479243	22.8713	9.26433	1.30378	5e-05	0.000962999
ENSSSCT00000022284	ENSSSCG00000023525	TMEM26	chr14:69953822-70001435	1.18397	2.03173	-0.779077	0.006	0.0421636
ENSSSCT00000031853	ENSSSCG00000027043	-	chrX:47678114-47683248	17.9141	10.9473	0.710526	0.00505	0.0372038
ENSSSCT00000031859	ENSSSCG00000025499	FXYD5	chr6:40131849-40145607	2.56534	5.36538	-1.06453	0.0025	0.0220709
ENSSSCT00000027506	ENSSSCG00000025485	C1orf162	chr4:119057619-119064131	0.377232	1.45861	-1.95107	0.0009	0.0101095
ENSSSCT00000027501	ENSSSCG00000025108	G6PD	chrX:143495522-143555732	52.5077	34.5242	0.604919	0.00755	0.049751
ENSSSCT00000017656	ENSSSCG00000016215	TUBA4A	chr15:134325129-134328954	107.178	48.79	1.13535	5e-05	0.000962999
ENSSSCT00000025811	ENSSSCG00000026386	SLC30A2	chr6:77113410-77120568	0.462948	1.51811	-1.71336	0.00015	0.00244291
ENSSSCT00000019548	ENSSSCG00000021363	CHD3	chr12:55506215-55528405	15.6329	25.1541	-0.686211	0.0025	0.0220709
ENSSSCT00000019541	ENSSSCG00000017957	EIF4A1	chr12:55300309-55305775	235.628	144.385	0.706593	0.00265	0.0230344
ENSSSCT00000011711	ENSSSCG00000010705	GMFG	chr14:143745489-143752509	17.5653	34.3313	-0.966795	0.0025	0.0220709
ENSSSCT00000011718	ENSSSCG00000010711	IL28B	chr14:143794670-143796256	2.88873	0	inf	5e-05	0.000962999
ENSSSCT00000013628	ENSSSCG00000012462	POF1B	chrX:78329157-78402682	36.3673	9.47981	1.93971	5e-05	0.000962999
ENSSSCT00000008062	ENSSSCG00000007366	MYBL2	chr17:51696565-51726535	14.4734	8.44638	0.777001	0.0013	0.0134755
ENSSSCT00000010190	ENSSSCG00000009302	USP12	chr11:4029942-4071402	12.5427	19.3418	-0.624872	0.0066	0.0452091
ENSSSCT00000014639	ENSSSCG00000013400	-	chr2:50485391-50492739	66.9701	40.883	0.712016	0.00285	0.0243177
ENSSSCT00000028557	ENSSSCG00000025261	RUNX3	chr6:76298300-76302289	1.97595	4.4952	-1.18584	0.00035	0.00481525
ENSSSCT00000028554	ENSSSCG00000029806	-	chr9:149765471-149788489	2.52408	5.90652	-1.22655	5e-05	0.000962999
ENSSSCT00000029605	ENSSSCG00000022520	DOCK2	chr16:58312079-58324214	7.34899	21.5483	-1.55196	5e-05	0.000962999
ENSSSCT00000029602	ENSSSCG00000021498	-	JH118787.1:86706-90301	7.5357	33.9712	-2.1725	5e-05	0.000962999
ENSSSCT00000026928	ENSSSCG00000026675	-	chr7:81905097-81907677	0.508931	2.68666	-2.40027	5e-05	0.000962999
ENSSSCT00000026922	ENSSSCG00000021742	-	GL892316.1:25773-31862	38.717	23.5726	0.715859	0.00135	0.0138413
ENSSSCT00000026923	ENSSSCG00000023666	CTSB	chr14:16202843-16223503	176.211	291.189	-0.724652	0.00415	0.032255
ENSSSCT00000000849	ENSSSCG00000000784	LRRK2	chr5:74510799-74656333	3.666	7.09826	-0.953258	0.00015	0.00244291
ENSSSCT00000009529	ENSSSCG00000008710	JAKMIP1	chr8:2813114-2851074	1.63846	2.96509	-0.855738	0.00685	0.0464403
ENSSSCT00000001710	ENSSSCG00000001535	TCP11	chr7:35783269-35807767	10.0006	1.875	2.41512	5e-05	0.000962999
ENSSSCT00000003712	ENSSSCG00000003343	-	chr6:58309982-58324734	22.378	12.2878	0.864855	0.00045	0.00588315
ENSSSCT00000003713	ENSSSCG00000003344	VWA1	chr6:58299022-58304156	4.5832	8.00952	-0.805359	0.00175	0.0168594
ENSSSCT00000003710	ENSSSCG00000003341	TAS1R3	chr6:58111611-58115907	0.798861	1.52385	-0.931706	0.0043	0.0330891
ENSSSCT00000025388	ENSSSCG00000029813	TSPAN5	chr8:130843386-131031868	1.47215	2.93728	-0.996559	0.0006	0.00735528
ENSSSCT00000006872	ENSSSCG00000006273	MCM4	chr4:87134011-87185073	37.5482	22.518	0.737667	0.00135	0.0138413
ENSSSCT00000034272	ENSSSCG00000017869	ITGAE	chr12:51731261-51809439	5.59874	27.3222	-2.2869	5e-05	0.000962999
ENSSSCT00000008719	ENSSSCG00000007956	NLRC3	chr3:40030862-40049513	2.73839	8.60101	-1.65118	5e-05	0.000962999
ENSSSCT00000017193	ENSSSCG00000015790	SLC25A4	chr15:52922447-52926945	50.7104	81.5272	-0.685002	0.00425	0.0328133
ENSSSCT00000010872	ENSSSCG00000009921	OASL	chr14:43414433-43431814	205.772	9.22096	4.47998	5e-05	0.000962999
ENSSSCT00000018408	ENSSSCG00000016902	GZMA	chr16:36365988-36376137	4.25216	17.6762	-2.05554	5e-05	0.000962999
ENSSSCT00000018409	ENSSSCG00000016903	GZMA	chr16:36385657-36393941	18.1965	37.3587	-1.03778	0.0001	0.00174319
ENSSSCT00000015750	ENSSSCG00000014411	-	chr2:153801403-153932628	36.6188	20.7792	0.817449	0.0008	0.00921701
ENSSSCT00000009725	ENSSSCG00000008882	-	chr13:12164825-12166863	33.1211	65.6424	-0.986877	0.0014	0.0142136
ENSSSCT00000005651	ENSSSCG00000005126	PLAA	chr1:218624267-218670621	13.3197	8.03927	0.728421	0.00155	0.01535
ENSSSCT00000005386	ENSSSCG00000004880	CD226	chr1:169326949-169335646	4.13641	10.6943	-1.37039	0.0001	0.00174319
ENSSSCT00000009895	ENSSSCG00000009035	SLC10A7	chr8:87282707-87651904	8.0213	4.73825	0.759482	0.00735	0.0488069
ENSSSCT00000028458	ENSSSCG00000027487	LAT2	chr3:11037021-11055319	18.3711	32.2353	-0.811207	0.0007	0.00830682
ENSSSCT00000022417	ENSSSCG00000025503	ADGRG5	chr6:17454850-17481206	0.41233	1.03147	-1.32284	0.00015	0.00244291
ENSSSCT00000015181	ENSSSCG00000013895	-	chr2:59234169-59255713	7.21346	15.1994	-1.07525	5e-05	0.000962999
ENSSSCT00000026880	ENSSSCG00000028736	-	chr2:162339841-162340860	100.315	18.5638	2.43398	5e-05	0.000962999
ENSSSCT00000006256	ENSSSCG00000005689	FNBP1	chr1:303945074-304034969	8.78408	17.7633	-1.01594	5e-05	0.000962999
ENSSSCT00000019116	ENSSSCG00000017561	ABCC3	chr12:27060901-27116379	29.7833	17.7394	0.74755	0.00105	0.0114137
ENSSSCT00000019111	ENSSSCG00000017556	-	chr12:27177047-27180928	51.9511	16.9688	1.61427	5e-05	0.000962999
ENSSSCT00000030425	ENSSSCG00000021827	-	chr6:90303817-90308192	29.885	17.8196	0.745957	0.00255	0.0223849
ENSSSCT00000018240	ENSSSCG00000016758	-	chr18:56219323-56255521	17.1618	34.3839	-1.00253	0.00015	0.00244291
ENSSSCT00000034429	ENSSSCG00000012619	2023-09-06	chrX:113558631-113632317	8.61105	18.1806	-1.07814	0.00035	0.00481525
ENSSSCT00000034423	ENSSSCG00000010908	PTPRC	chr10:26308758-26332284	23.7302	56.5763	-1.25347	5e-05	0.000962999
ENSSSCT00000022996	ENSSSCG00000030510	FBL	chr6:44160340-44172057	45.7135	26.6204	0.780085	0.001	0.0109841
ENSSSCT00000032117	ENSSSCG00000029398	-	chr16:67294766-67336627	2.55587	0	inf	5e-05	0.000962999
ENSSSCT00000017226	ENSSSCG00000015818	DDHD2	chr15:55408592-55455195	34.5482	57.3717	-0.731728	0.0022	0.0200365
ENSSSCT00000017222	ENSSSCG00000015814	TACC1	chr15:55038843-55080112	10.3203	19.1877	-0.894702	0.00035	0.00481525
ENSSSCT00000023116	ENSSSCG00000027090	-	GL896459.1:16147-22541	16.7733	9.40243	0.835061	0.0013	0.0134755
ENSSSCT00000035464	ENSSSCG00000030801	GBP6	chr4:139280328-139299776	18.6487	50.1933	-1.42842	5e-05	0.000962999
ENSSSCT00000029870	ENSSSCG00000028073	KCTD11	chr12:54916988-54919775	2.52307	4.83678	-0.938865	0.00065	0.00784192
ENSSSCT00000027125	ENSSSCG00000026043	TGM3	chr17:37610107-37611677	1.51678	0.33706	2.16993	0.00095	0.0105581
ENSSSCT00000015172	ENSSSCG00000013886	B3GNT3	chr2:59504346-59522322	2.40174	4.20677	-0.808636	0.0039	0.0307587
ENSSSCT00000017761	ENSSSCG00000016308	-	chr15:148087402-148163653	55.7811	24.9216	1.16238	5e-05	0.000962999
ENSSSCT00000008774	ENSSSCG00000008006	FBXL16	chr3:41393909-41406058	0.556023	1.12987	-1.02294	0.0047	0.0353101
ENSSSCT00000011084	ENSSSCG00000010123	CLDN5	chr14:54778677-54779334	5.35222	10.7597	-1.00743	0.0049	0.0364028
ENSSSCT00000011089	ENSSSCG00000010128	2023-09-05	chr14:54892090-54900148	2.25819	9.13257	-2.01586	5e-05	0.000962999
ENSSSCT00000012688	ENSSSCG00000011592	PLXND1	chr13:76179148-76229571	6.49766	11.9417	-0.878014	0.0001	0.00174319
ENSSSCT00000010930	ENSSSCG00000009974	EWSR1	chr14:49373500-49403873	99.0878	64.1946	0.626255	0.00535	0.0388225
ENSSSCT00000010931	ENSSSCG00000009975	EMID1	chr14:49322762-49366240	4.03027	7.49696	-0.895429	0.00275	0.0236695
ENSSSCT00000002037	ENSSSCG00000001818	FES	chr7:58504884-58516272	5.66697	11.7931	-1.05729	5e-05	0.000962999
ENSSSCT00000005022	ENSSSCG00000004547	-	chr1:118018184-118027873	6.97923	20.7887	-1.57466	5e-05	0.000962999
ENSSSCT00000009917	ENSSSCG00000009053	RNF150	chr8:91602530-91692322	9.60909	4.33769	1.14747	0.00075	0.00877277
ENSSSCT00000009910	ENSSSCG00000009049	USP38	chr8:89717749-89798021	13.148	22.1516	-0.752569	0.00305	0.0255801
ENSSSCT00000034120	ENSSSCG00000006031	TMEM74	chr4:31062935-31067473	0.366429	1.20721	-1.72007	0.00145	0.0145878
ENSSSCT00000030748	ENSSSCG00000028588	-	GL895073.2:8127-13225	147.309	93.776	0.651555	0.0046	0.0348007
ENSSSCT00000007515	ENSSSCG00000006862	VCAM1	chr4:129040261-129054592	16.291	32.827	-1.01081	5e-05	0.000962999
ENSSSCT00000001000	ENSSSCG00000000916	LUM	chr5:96175703-96184752	14.9809	31.1558	-1.05638	5e-05	0.000962999
ENSSSCT00000016169	ENSSSCG00000014818	STARD10	chr9:8063603-8087719	56.3962	31.7304	0.829732	0.0003	0.00426167
ENSSSCT00000024147	ENSSSCG00000025465	PRKACB	chr6:119806744-119807981	43.7511	79.152	-0.855306	0.0052	0.0380193
ENSSSCT00000019325	ENSSSCG00000017755	NOS2	chr12:46022453-46053026	5.88923	42.6841	-2.85755	5e-05	0.000962999
ENSSSCT00000019323	ENSSSCG00000017754	-	chr12:46002257-46021360	205.413	68.6999	1.58015	5e-05	0.000962999
ENSSSCT00000035940	ENSSSCG00000018045	-	chr12:62666980-62683150	4.77768	7.69077	-0.686817	0.00495	0.0366593
ENSSSCT00000016983	ENSSSCG00000015590	FLVCR1	chr9:143468208-143497706	20.9141	34.4209	-0.718809	0.0013	0.0134755
ENSSSCT00000016987	ENSSSCG00000015594	BATF3	chr9:143623162-143635841	3.31226	13.1111	-1.9849	5e-05	0.000962999
ENSSSCT00000023306	ENSSSCG00000027173	-	GL895967.2:73279-94000	0.775696	0.424644	0.86924	0.00755	0.049751
ENSSSCT00000026152	ENSSSCG00000029088	-	chr14:153754897-153767388	9.57282	5.85168	0.710094	0.00605	0.0424174
ENSSSCT00000026158	ENSSSCG00000028494	-	chr6:119758804-119792459	10.3025	30.1347	-1.54843	5e-05	0.000962999
ENSSSCT00000014859	ENSSSCG00000013604	MYO1F	chr2:71128767-71158974	6.28929	16.5534	-1.39616	5e-05	0.000962999
ENSSSCT00000014853	ENSSSCG00000013599	ANGPTL4	chr2:71271943-71279720	12.9675	23.5516	-0.860924	0.00045	0.00588315
ENSSSCT00000014852	ENSSSCG00000013598	KANK3	chr2:71305327-71320252	2.04171	3.77778	-0.887761	0.00215	0.0197012
ENSSSCT00000012183	ENSSSCG00000011131	PRKCQ	chr10:70509345-70658589	1.7797	3.1606	-0.828563	0.0066	0.0452091
ENSSSCT00000028086	ENSSSCG00000023665	FBXO25	GL894993.1:247-31839	17.2633	36.1027	-1.0644	0.0001	0.00174319
ENSSSCT00000029933	ENSSSCG00000024383	HAUS4	GL896299.1:4596-14729	12.7	7.41052	0.777187	0.0029	0.0246416
ENSSSCT00000029937	ENSSSCG00000029421	-	chr1:268964059-268973843	16.5628	31.2589	-0.916317	0.0007	0.00830682
ENSSSCT00000018809	ENSSSCG00000017277	PECAM1	chr12:14660874-14717153	19.1576	29.2275	-0.60941	0.0072	0.0481215
ENSSSCT00000012721	ENSSSCG00000011624	MCM2	chr13:80148531-80168594	27.6983	18.2692	0.600384	0.00725	0.0483576
ENSSSCT00000012726	ENSSSCG00000011629	ACAD11	chr13:81305208-81403413	17.3074	43.4577	-1.32822	0.00015	0.00244291
ENSSSCT00000010760	ENSSSCG00000009817	P2RX7	chr14:33279226-33340436	3.41125	14.8639	-2.12344	5e-05	0.000962999
ENSSSCT00000002916	ENSSSCG00000002628	ICK	chr7:134402664-134440540	17.0397	7.85308	1.11757	5e-05	0.000962999
ENSSSCT00000002914	ENSSSCG00000002626	-	chr7:134316100-134325814	747.5	153.27	2.286	5e-05	0.000962999
ENSSSCT00000002910	ENSSSCG00000002623	-	chr7:134289616-134312033	1763.65	664.971	1.4072	5e-05	0.000962999
ENSSSCT00000007379	ENSSSCG00000006736	CD2	chr4:113925944-113941749	8.8122	24.2786	-1.46211	5e-05	0.000962999
ENSSSCT00000007377	ENSSSCG00000006734	CD101	chr4:113657783-113699309	1.24248	2.63707	-1.08571	0.0046	0.0348007
ENSSSCT00000004620	ENSSSCG00000004181	VNN1	chr1:34523096-34543521	3.95029	39.6039	-3.32561	5e-05	0.000962999
ENSSSCT00000003794	ENSSSCG00000003420	-	chr6:65674579-65698152	4.9305	9.32839	-0.919895	0.001	0.0109841
ENSSSCT00000003795	ENSSSCG00000003421	FBXO44	chr6:65666670-65673480	1.04552	3.02604	-1.53321	5e-05	0.000962999
ENSSSCT00000007080	ENSSSCG00000006463	PEAR1	chr4:101749211-101777229	2.57744	4.14371	-0.684987	0.0051	0.0374858
ENSSSCT00000024303	ENSSSCG00000022913	SLPI	chr17:53167237-53169798	22.7691	81.0754	-1.83219	5e-05	0.000962999
ENSSSCT00000000689	ENSSSCG00000000640	-	chr5:64347589-64352543	2.31599	9.29727	-2.00518	5e-05	0.000962999
ENSSSCT00000000682	ENSSSCG00000000635	MAGOHB	chr5:64150382-64158555	26.7778	16.1159	0.732554	0.00505	0.0372038
ENSSSCT00000031626	ENSSSCG00000022559	-	GL896447.1:66753-107624	33.8138	19.2409	0.813435	0.0002	0.00307929
ENSSSCT00000003130	ENSSSCG00000002829	MMP2	chr6:27526397-27553927	15.5177	32.6395	-1.07271	5e-05	0.000962999
ENSSSCT00000006562	ENSSSCG00000005979	ANXA13	chr4:16450336-16485285	521.199	291.329	0.839184	0.00085	0.00966213
ENSSSCT00000031201	ENSSSCG00000026264	HSPB11	chr6:146038997-146066626	9.37469	3.36853	1.47665	5e-05	0.000962999
ENSSSCT00000030286	ENSSSCG00000027222	-	chr9:73621386-73630717	2.51262	6.08832	-1.27685	0.00425	0.0328133
ENSSSCT00000031715	ENSSSCG00000023497	CAMK4	chr2:120787640-120817434	2.29973	4.53839	-0.980716	0.00045	0.00588315
ENSSSCT00000034941	ENSSSCG00000000137	NCF4	chr5:8474344-8497583	6.51458	13.4166	-1.04227	0.0006	0.00735528
ENSSSCT00000034940	ENSSSCG00000012077	MX1	chr13:214988890-215011264	488.991	52.2304	3.22685	5e-05	0.000962999
ENSSSCT00000026797	ENSSSCG00000030074	-	chr8:70690432-70703495	15.1208	4.93703	1.61482	5e-05	0.000962999
ENSSSCT00000034549	ENSSSCG00000005967	FAM84B	chr4:13883559-13886484	24.4492	13.1186	0.898171	0.0003	0.00426167
ENSSSCT00000017118	ENSSSCG00000015718	C2orf76	chr15:28517963-28578003	11.6812	6.37222	0.874326	0.0069	0.0466832
ENSSSCT00000030919	ENSSSCG00000025953	OGFOD1	GL893413.1:9500-33233	21.0401	12.7306	0.724838	0.00165	0.0161095
ENSSSCT00000016646	ENSSSCG00000015277	SOX13	chr9:71086951-71095772	1.9908	3.92245	-0.978409	0.0032	0.0265227
ENSSSCT00000025915	ENSSSCG00000022124	NANP	chr17:35137341-35149722	8.747	4.69177	0.898656	0.00015	0.00244291
ENSSSCT00000010569	ENSSSCG00000009641	SLC25A37	chr14:8517482-8695957	32.4385	18.9276	0.777218	0.00275	0.0236695
ENSSSCT00000010564	ENSSSCG00000009636	-	chr14:8076242-8084520	3.6091	0.952547	1.92178	5e-05	0.000962999
ENSSSCT00000017937	ENSSSCG00000016473	-	chr18:7652954-7658739	1.07442	4.45904	-2.05318	5e-05	0.000962999
ENSSSCT00000017933	ENSSSCG00000016469	TRPV6	chr18:7636964-7652271	41.5821	74.5845	-0.842912	0.00015	0.00244291
ENSSSCT00000017939	ENSSSCG00000016475	-	chr18:7722751-7744165	19.3268	50.1095	-1.37448	5e-05	0.000962999
ENSSSCT00000013132	ENSSSCG00000012001	-	chr13:186520073-186882856	6.96795	12.4175	-0.833568	0.00025	0.00368188
ENSSSCT00000013137	ENSSSCG00000012006	-	chr13:189414689-189546760	12.1016	5.81125	1.05828	5e-05	0.000962999
ENSSSCT00000029735	ENSSSCG00000023050	2023-09-10	chr3:47790818-47829498	29.6764	17.3321	0.775873	0.0012	0.0126668
ENSSSCT00000029768	ENSSSCG00000030545	-	GL896367.1:643-2343	44.9081	76.2178	-0.763153	0.0066	0.0452091
ENSSSCT00000029765	ENSSSCG00000021576	CD83	chr7:10634534-10817827	3.72497	10.0161	-1.42702	5e-05	0.000962999
ENSSSCT00000029764	ENSSSCG00000027982	ISG15	GL895967.2:58448-59139	750.918	92.9045	3.01483	5e-05	0.000962999
ENSSSCT00000004369	ENSSSCG00000003950	TIE1	chr6:155288382-155321728	2.11891	4.01383	-0.921656	0.00085	0.00966213
ENSSSCT00000009205	ENSSSCG00000008408	RTN4	chr3:90961307-91258248	55.3579	31.4715	0.814746	0.00305	0.0255801
ENSSSCT00000001457	ENSSSCG00000001341	SLA-11	chr7:26674361-26684664	436.702	223.879	0.963928	0.00015	0.00244291
ENSSSCT00000024516	ENSSSCG00000029457	YARS	chr6:83114910-83145823	42.4369	20.5223	1.04813	5e-05	0.000962999
ENSSSCT00000022910	ENSSSCG00000025840	-	chr14:96808152-96817027	0.930831	1.93598	-1.05647	0.00435	0.033374
ENSSSCT00000031454	ENSSSCG00000027226	-	chr12:26958092-26965856	0.678675	0.287017	1.24158	0.00355	0.028707
ENSSSCT00000032198	ENSSSCG00000028420	EIF4E	chr8:130594674-130649857	29.2973	18.9495	0.628612	0.0048	0.0358481
ENSSSCT00000025640	ENSSSCG00000027146	GLA	GL896183.1:73941-82624	19.2255	33.0304	-0.780771	0.00085	0.00966213
ENSSSCT00000016869	ENSSSCG00000015485	-	chr9:126532895-126604581	22.0558	34.1903	-0.632433	0.0067	0.0456908
ENSSSCT00000026345	ENSSSCG00000022843	-	chr12:2297791-2411578	112.958	58.9799	0.937495	0.0006	0.00735528
ENSSSCT00000023732	ENSSSCG00000028220	-	JH118486.1:63167-70831	0.570142	1.75081	-1.61863	0.00045	0.00588315
ENSSSCT00000023888	ENSSSCG00000025993	SGPP2	chr15:137861023-137905123	32.5436	15.2936	1.08945	5e-05	0.000962999
ENSSSCT00000017091	ENSSSCG00000015691	-	chr15:18441730-18456507	320.16	600.702	-0.907857	0.00365	0.0293055
ENSSSCT00000012579	ENSSSCG00000011496	ADAMTS9	chr13:50518487-50690257	2.9447	5.77209	-0.970972	0.0002	0.00307929
ENSSSCT00000008803	ENSSSCG00000008034	NOXO1	chr3:42192095-42194137	2.15176	4.50671	-1.06656	0.00495	0.0366593
ENSSSCT00000018527	ENSSSCG00000017015	-	chr16:59959168-59972168	89.5682	54.3089	0.7218	0.0023	0.0207217
ENSSSCT00000004003	ENSSSCG00000003608	LCK	chr6:82831192-82921450	9.23347	28.2813	-1.6149	5e-05	0.000962999
ENSSSCT00000018520	ENSSSCG00000017008	-	chr16:58215143-58276383	7.35628	19.727	-1.42312	5e-05	0.000962999
ENSSSCT00000013710	ENSSSCG00000012541	-	chrX:98832415-98833552	0.374078	2.0628	-2.46319	0.0004	0.00535566
ENSSSCT00000015652	ENSSSCG00000014326	KIF20A	chr2:145901080-145910004	28.7524	18.3385	0.648808	0.00515	0.0377493
ENSSSCT00000009447	ENSSSCG00000008635	NOL10	chr3:134629252-134722996	12.699	7.73815	0.714658	0.00415	0.032255
ENSSSCT00000005755	ENSSSCG00000005222	SLC1A1	chr1:243229380-243270334	26.511	16.2774	0.703722	0.00295	0.0249649
ENSSSCT00000005750	ENSSSCG00000005217	RCL1	chr1:242978573-243040568	15.6094	9.18161	0.765592	0.0024	0.0214077
ENSSSCT00000009990	ENSSSCG00000009123	CAMK2D	chr8:116955004-117260328	85.2676	49.4942	0.784738	0.0002	0.00307929
ENSSSCT00000014526	ENSSSCG00000013300	EHF	chr2:28658520-28699570	46.329	25.1909	0.879015	0.0003	0.00426167
ENSSSCT00000001854	ENSSSCG00000026568	DNPH1	chr7:43764020-43767087	10.0164	4.59585	1.12395	0.00075	0.00877277
ENSSSCT00000012031	ENSSSCG00000010990	NOL6	chr10:37284170-37297547	9.96509	6.34441	0.651396	0.0045	0.0342518
ENSSSCT00000012033	ENSSSCG00000010992	-	chr10:37361492-37376617	3.23263	9.55457	-1.56348	5e-05	0.000962999
ENSSSCT00000012036	ENSSSCG00000010995	CHMP5	chr10:37475288-37484532	72.5028	46.4906	0.641096	0.0055	0.0396409
ENSSSCT00000012039	ENSSSCG00000010997	SPINK4	chr10:37503363-37512778	853.357	355.811	1.26204	5e-05	0.000962999
ENSSSCT00000000067	ENSSSCG00000000061	PMM1	chr5:4336773-4347697	13.1692	25.4056	-0.947978	0.00025	0.00368188
ENSSSCT00000001088	ENSSSCG00000000998	RPP40	chr7:3094489-3108404	5.54438	3.1855	0.799507	0.00245	0.0217506
ENSSSCT00000001082	ENSSSCG00000000992	FOXF2	chr7:914756-920677	5.41131	8.863	-0.711816	0.00615	0.0429102
ENSSSCT00000002573	ENSSSCG00000002311	SUSD6	chr7:99531533-99622015	25.3979	39.2373	-0.627518	0.00625	0.0434383
ENSSSCT00000024494	ENSSSCG00000030388	UPP1	GL894763.1:6320-17326	34.2581	19.0793	0.844437	0.0009	0.0101095
ENSSSCT00000011767	ENSSSCG00000010755	PTPRE	chr14:149003755-149167170	3.55553	8.61455	-1.27671	5e-05	0.000962999
ENSSSCT00000023382	ENSSSCG00000026707	XCR1	chr13:32247995-32256018	1.22881	5.21943	-2.08663	5e-05	0.000962999
ENSSSCT00000027607	ENSSSCG00000028996	ALDH1A1	chr1:252793169-252808540	899.589	377.666	1.25215	5e-05	0.000962999
ENSSSCT00000017680	ENSSSCG00000016237	-	chr15:139929260-140112107	3.11178	7.36989	-1.2439	5e-05	0.000962999
ENSSSCT00000019048	ENSSSCG00000017495	GRB7	chr12:23031759-23036590	4.31329	12.1395	-1.49284	5e-05	0.000962999
ENSSSCT00000019047	ENSSSCG00000017494	IKZF3	chr12:22924802-23013416	3.4019	9.93038	-1.54551	5e-05	0.000962999
ENSSSCT00000029066	ENSSSCG00000028337	-	GL896294.1:1246-7864	21.8342	11.8978	0.875903	0.0058	0.0411393
ENSSSCT00000013521	ENSSSCG00000012364	-	chrX:58774510-58776353	2.5146	6.74941	-1.42443	5e-05	0.000962999
ENSSSCT00000013522	ENSSSCG00000012365	MSN	chrX:58532139-58596671	25.3678	42.8468	-0.756187	0.00095	0.0105581
ENSSSCT00000004635	ENSSSCG00000028817	-	chr1:35364977-35374883	2.89378	7.31092	-1.3371	0.00175	0.0168594
ENSSSCT00000015598	ENSSSCG00000014275	SLC22A4	chr2:139999367-140042945	2.84727	6.72112	-1.23912	5e-05	0.000962999
ENSSSCT00000005278	ENSSSCG00000004779	PLCB2	chr1:146283054-146302583	1.60389	3.56617	-1.1528	5e-05	0.000962999
ENSSSCT00000022568	ENSSSCG00000029456	SLC7A1	chr11:6181361-6188211	7.96862	4.00108	0.99394	5e-05	0.000962999
ENSSSCT00000000384	ENSSSCG00000000362	RDH5	chr5:22647706-22650606	4.5867	8.67505	-0.919417	0.00475	0.0355692
ENSSSCT00000026717	ENSSSCG00000015363	AGR2	chr9:94842762-94862517	621.561	258.502	1.26572	5e-05	0.000962999
ENSSSCT00000027044	ENSSSCG00000024292	-	chr3:43030017-43051427	32.4241	18.5325	0.807012	0.0005	0.0063879
ENSSSCT00000001168	ENSSSCG00000001073	TPMT	chr7:14562433-14587800	2.60199	1.39753	0.896737	0.0059	0.0416608
ENSSSCT00000001160	ENSSSCG00000001065	ATXN1	chr7:12903589-12921730	3.36207	5.95937	-0.825812	0.0025	0.0220709
ENSSSCT00000006888	ENSSSCG00000006287	SELL	chr4:88931477-88951561	9.14245	51.4269	-2.49187	5e-05	0.000962999
ENSSSCT00000025373	ENSSSCG00000026255	-	GL894209.2:1645-56000	4.81871	7.72012	-0.679978	0.00585	0.0413923
ENSSSCT00000033083	ENSSSCG00000006105	GEM	chr4:45876685-45889986	4.32577	13.6588	-1.6588	0.00085	0.00966213
ENSSSCT00000028903	ENSSSCG00000024583	COL21A1	chrX:103689318-103704424	7.8042	17.2397	-1.14341	0.00015	0.00244291
ENSSSCT00000023021	ENSSSCG00000022246	-	chr13:216984860-216994632	5.90429	13.5565	-1.19914	5e-05	0.000962999
ENSSSCT00000023025	ENSSSCG00000022666	-	chr5:22893079-22897807	50.4148	27.6679	0.865635	0.0003	0.00426167
ENSSSCT00000017315	ENSSSCG00000015902	-	chr15:79683635-79795742	30.1512	11.8478	1.3476	5e-05	0.000962999
ENSSSCT00000005458	ENSSSCG00000004946	ZWILCH	chr1:182248013-182262495	17.4393	10.2948	0.760428	0.00305	0.0255801
ENSSSCT00000001367	ENSSSCG00000001252	UBD	chr7:25330260-25332807	44.2483	859.523	-4.27984	5e-05	0.000962999
ENSSSCT00000004461	ENSSSCG00000004033	AGPAT4	chr1:8330535-8439727	20.3599	12.0525	0.756403	0.0026	0.0227112
ENSSSCT00000003856	ENSSSCG00000003470	FAM131C	chr6:69529631-69545560	19.4817	47.5396	-1.28701	5e-05	0.000962999
ENSSSCT00000003851	ENSSSCG00000003465	FBLIM1	chr6:69340841-69373056	26.0792	16.1008	0.695764	0.0027	0.0233564
ENSSSCT00000002107	ENSSSCG00000001882	NEIL1	chr7:62949964-62956276	5.10174	10.4945	-1.04057	0.00035	0.00481525
ENSSSCT00000009828	ENSSSCG00000008973	NAAA	chr8:75709378-75738808	14.469	38.039	-1.39451	5e-05	0.000962999
ENSSSCT00000009829	ENSSSCG00000008974	SDAD1	chr8:75750053-75782963	18.7951	10.158	0.887737	0.0002	0.00307929
ENSSSCT00000031105	ENSSSCG00000025934	-	chr9:131482933-131582080	4.64293	9.02521	-0.958924	0.0023	0.0207217
ENSSSCT00000006733	ENSSSCG00000006140	CA2	chr4:56156731-56174841	1.32163	3.7566	-1.50711	5e-05	0.000962999
ENSSSCT00000006737	ENSSSCG00000006144	C8orf59	chr4:56483973-56527980	14.8125	8.63603	0.778375	0.00545	0.0393653
ENSSSCT00000006736	ENSSSCG00000006143	CA13	chr4:56424375-56464499	1.48995	3.99618	-1.42336	0.0012	0.0126668
ENSSSCT00000025173	ENSSSCG00000028792	-	JH118989.1:2828-4185	2.80663	5.79868	-1.04688	0.00665	0.0454571
ENSSSCT00000026396	ENSSSCG00000025008	-	chr15:59917446-60041096	4.30276	2.11676	1.02341	5e-05	0.000962999
ENSSSCT00000036577	ENSSSCG00000014047	FGFR4	chr2:82414996-82427326	4.8901	2.42976	1.00905	0.0023	0.0207217
ENSSSCT00000031926	ENSSSCG00000021205	STK26	chrX:124210634-124230967	5.86097	16.328	-1.47814	5e-05	0.000962999
ENSSSCT00000026527	ENSSSCG00000026466	-	chr17:14814400-14825321	16.4955	9.35233	0.818674	0.00025	0.00368188
ENSSSCT00000012845	ENSSSCG00000011734	ARL14	chr13:108688053-108688632	49.9315	3.94431	3.66211	5e-05	0.000962999
ENSSSCT00000032422	ENSSSCG00000029732	-	GL895502.2:17442-28057	53.7895	32.0783	0.745727	0.00085	0.00966213
ENSSSCT00000004204	ENSSSCG00000003799	IL12RB2	chr6:134096225-134161817	0.616582	3.11958	-2.33899	5e-05	0.000962999
ENSSSCT00000011569	ENSSSCG00000010576	NOLC1	chr14:123007502-123020014	28.8539	15.5136	0.89523	5e-05	0.000962999
ENSSSCT00000011560	ENSSSCG00000010568	NPM3	chr14:122671873-122673382	129.07	66.3339	0.960338	5e-05	0.000962999
ENSSSCT00000015453	ENSSSCG00000014149	MEF2C	chr2:98794387-98885272	8.28962	31.8723	-1.94293	5e-05	0.000962999
ENSSSCT00000026326	ENSSSCG00000028896	DIO1	chr6:146076208-146094289	13.942	38.68	-1.47215	5e-05	0.000962999
ENSSSCT00000001660	ENSSSCG00000001488	GCLC	chr7:31702761-31747437	56.7514	35.2838	0.685651	0.00295	0.0249649
ENSSSCT00000024419	ENSSSCG00000027197	DYRK1B	chr6:44172222-44181016	10.9648	21.5323	-0.973621	5e-05	0.000962999
ENSSSCT00000022819	ENSSSCG00000024151	SPIRE1	chr6:90571461-90592504	1.68545	9.85152	-2.54721	5e-05	0.000962999
ENSSSCT00000000229	ENSSSCG00000000214	GPD1	chr5:16330757-16334499	37.6977	107.44	-1.51099	5e-05	0.000962999
ENSSSCT00000031712	ENSSSCG00000022729	KLHL6	chr13:130828812-130850584	2.50349	5.00465	-0.999326	5e-05	0.000962999
ENSSSCT00000006945	ENSSSCG00000006337	HSD17B7	chr4:95571647-95594175	36.4587	15.69	1.21642	5e-05	0.000962999
ENSSSCT00000006948	ENSSSCG00000006340	UAP1	chr4:95738940-95772729	31.6356	19.9261	0.666887	0.00405	0.0316657
ENSSSCT00000030040	ENSSSCG00000025831	NREP	chr2:122386528-122393187	15.8957	29.1279	-0.873762	0.0002	0.00307929
ENSSSCT00000026224	ENSSSCG00000021712	HERC6	GL892728.1:2196-17710	83.3556	38.5812	1.11138	5e-05	0.000962999
ENSSSCT00000026222	ENSSSCG00000024315	-	chr2:53864637-53868865	57.6703	34.1354	0.756562	0.004	0.0313608
ENSSSCT00000027577	ENSSSCG00000026705	NVL	chr10:15003500-15040170	14.3572	7.91938	0.858311	0.0069	0.0466832
ENSSSCT00000024889	ENSSSCG00000029668	-	chr5:8231063-8248404	7.84093	25.1392	-1.68084	5e-05	0.000962999
ENSSSCT00000027680	ENSSSCG00000028728	-	JH118447.1:32284-59184	115.554	71.5889	0.690764	0.0027	0.0233564
ENSSSCT00000017609	ENSSSCG00000016173	ATIC	chr15:130321647-130348840	25.8055	11.3546	1.1844	5e-05	0.000962999
ENSSSCT00000025862	ENSSSCG00000023374	SRGN	chr14:78211061-78215931	63.8943	126.542	-0.985857	5e-05	0.000962999
ENSSSCT00000019510	ENSSSCG00000017927	BCL6B	chr12:54708168-54711360	1.2141	2.6665	-1.13507	0.00275	0.0236695
ENSSSCT00000013612	ENSSSCG00000012446	P2RY10	chrX:72343323-72359036	1.65008	3.57998	-1.11742	0.001	0.0109841
ENSSSCT00000015519	ENSSSCG00000014203	-	chr2:121307405-121321227	1.55759	3.53828	-1.18373	0.00535	0.0388225
ENSSSCT00000005143	ENSSSCG00000004658	FBN1	chr1:137103319-137303566	18.132	30.416	-0.746294	0.0017	0.0164847
ENSSSCT00000005149	ENSSSCG00000004663	SEMA6D	chr1:138044832-138096757	12.2713	21.2512	-0.792259	0.0003	0.00426167
ENSSSCT00000014648	ENSSSCG00000013408	ADM	chr2:52576214-52578540	15.2034	8.83957	0.782341	0.0025	0.0220709
ENSSSCT00000006322	ENSSSCG00000005750	-	chr1:307780256-307851628	7.13854	12.0472	-0.755	0.00295	0.0249649
ENSSSCT00000006323	ENSSSCG00000005751	COL5A1	chr1:308064162-308174334	19.4118	33.1238	-0.770936	0.00145	0.0145878
ENSSSCT00000023235	ENSSSCG00000024932	CERS5	chr5:16459444-16485452	59.7851	34.6851	0.78547	0.0006	0.00735528
ENSSSCT00000026602	ENSSSCG00000022448	CLNK	GL896531.2:187336-248846	0.677949	3.05347	-2.1712	0.0061	0.042646
ENSSSCT00000017748	ENSSSCG00000016298	INPP5D	chr15:147606611-147668699	5.70444	13.1448	-1.20433	5e-05	0.000962999
ENSSSCT00000005727	ENSSSCG00000005195	PTPRD	chr1:239134395-239146114	4.21222	9.08027	-1.10815	0.00075	0.00877277
ENSSSCT00000005726	ENSSSCG00000005194	-	chr1:238795292-238950756	3.22598	6.68055	-1.05023	0.00025	0.00368188
ENSSSCT00000028560	ENSSSCG00000027564	LIN52	chr7:103136845-103337802	9.31938	5.78857	0.687026	0.0073	0.0485912
ENSSSCT00000006585	ENSSSCG00000006001	ENPP2	chr4:20368318-20453101	9.82404	26.0738	-1.40821	5e-05	0.000962999
ENSSSCT00000012175	ENSSSCG00000011125	GATA3	chr10:69581079-69601347	0.749057	1.64026	-1.13078	0.00095	0.0105581
ENSSSCT00000005966	ENSSSCG00000005423	ABCA1	chr1:275740051-275862912	11.4945	34.1678	-1.57169	5e-05	0.000962999
ENSSSCT00000005962	ENSSSCG00000005419	-	chr1:275589186-275590131	0	0.945582	#NAME?	5e-05	0.000962999
ENSSSCT00000009511	ENSSSCG00000008693	NOP14	chr8:1298933-1369770	17.5973	10.0211	0.81232	0.0005	0.0063879
ENSSSCT00000018157	ENSSSCG00000016677	GARS	chr18:46675441-46768425	65.166	31.4675	1.05025	5e-05	0.000962999
ENSSSCT00000024601	ENSSSCG00000028978	CAD	GL895077.1:20-17088	4.37175	2.42414	0.850741	0.00075	0.00877277
ENSSSCT00000031522	ENSSSCG00000025744	KDSR	chr1:175775173-175816627	14.7594	26.2529	-0.830849	0.0003	0.00426167
ENSSSCT00000031528	ENSSSCG00000027769	HMSD	chr7:1832640-1835126	386.665	250.177	0.628135	0.0039	0.0307587
ENSSSCT00000027720	ENSSSCG00000030045	PRMT5	GL896267.1:4286-12552	34.991	19.7872	0.822417	0.00065	0.00784192
ENSSSCT00000028767	ENSSSCG00000025033	-	chr1:248529154-248617801	24.6254	38.0246	-0.626786	0.00675	0.0459426
ENSSSCT00000029499	ENSSSCG00000027055	NUAK1	chr5:14214561-14290637	1.34163	2.33872	-0.801734	0.00235	0.0210651
ENSSSCT00000029497	ENSSSCG00000021181	DHCR7	chr2:851767-864461	34.5216	21.9296	0.654618	0.0054	0.0390858
ENSSSCT00000019496	ENSSSCG00000017914	GLTPD2	chr12:54324903-54326943	2.66721	6.59812	-1.30672	5e-05	0.000962999
ENSSSCT00000019497	ENSSSCG00000017915	VMO1	chr12:54329873-54330888	1.37424	3.40758	-1.31011	0.00655	0.0449514
ENSSSCT00000017478	ENSSSCG00000016053	NEMP2	chr15:106492810-106519614	3.40539	1.77461	0.940319	0.0035	0.0284161
ENSSSCT00000017475	ENSSSCG00000016050	INPP1	chr15:106358845-106371914	22.5763	36.0626	-0.675698	0.0031	0.0259036
ENSSSCT00000010267	ENSSSCG00000009370	FOXO1	chr11:15544859-15688360	7.41038	11.3687	-0.617446	0.00675	0.0459426
ENSSSCT00000015728	ENSSSCG00000014391	ARAP3	chr2:149506499-149530200	2.98006	5.64502	-0.921637	0.00015	0.00244291
ENSSSCT00000015723	ENSSSCG00000014386	PCDHGA7	chr2:149220767-149223197	0.384137	0.919907	-1.25987	0.0043	0.0330891
ENSSSCT00000002632	ENSSSCG00000002368	LTBP2	chr7:103590367-103694062	0.663974	1.67387	-1.33399	5e-05	0.000962999
ENSSSCT00000013183	ENSSSCG00000012051	RUNX1	chr13:208204967-208304419	2.59186	4.84738	-0.903214	0.0025	0.0220709
ENSSSCT00000013187	ENSSSCG00000012055	MORC3	chr13:210024233-210065080	32.4545	20.8975	0.635087	0.0056	0.040168
ENSSSCT00000013185	ENSSSCG00000012053	CBR3	chr13:209842575-209852620	4.41862	1.4818	1.57624	5e-05	0.000962999
ENSSSCT00000013188	ENSSSCG00000012056	CHAF1B	chr13:210075872-210099924	6.22771	3.71977	0.743489	0.00575	0.0409002
ENSSSCT00000022443	ENSSSCG00000026624	TMEM135	GL895033.1:51050-64668	28.3609	49.261	-0.796544	0.00185	0.0175755
ENSSSCT00000027255	ENSSSCG00000021090	-	chr9:144388385-144389573	33.3932	17.8888	0.900494	0.0035	0.0284161
ENSSSCT00000027250	ENSSSCG00000026472	RPL7L1	chr7:43388883-43399417	27.7381	16.4132	0.757007	0.0007	0.00830682
ENSSSCT00000027259	ENSSSCG00000030141	-	GL894924.2:244-5272	1.38017	2.42709	-0.814377	0.0037	0.02961
ENSSSCT00000031306	ENSSSCG00000025166	-	chr9:113119526-113180465	1.35878	3.95631	-1.54184	5e-05	0.000962999
ENSSSCT00000031309	ENSSSCG00000030543	COTL1	GL895339.1:14933-61203	44.3143	85.7596	-0.952527	0.0006	0.00735528
ENSSSCT00000019125	ENSSSCG00000017570	-	chr12:26771408-26783066	23.9018	13.5975	0.813784	0.00225	0.0203757
ENSSSCT00000027870	ENSSSCG00000030160	COL18A1	chr13:217835233-217887335	54.3983	84.4478	-0.634497	0.0064	0.0442068
ENSSSCT00000018296	ENSSSCG00000016806	CDH6	chr16:18351300-18479581	7.58838	14.7958	-0.963319	5e-05	0.000962999
ENSSSCT00000034470	ENSSSCG00000007507	PCK1	chr17:65094782-65100751	3.9855	32.3632	-3.02152	5e-05	0.000962999
ENSSSCT00000032142	ENSSSCG00000021956	LY75	chr15:73975797-74019900	18.2879	39.3121	-1.10409	5e-05	0.000962999
ENSSSCT00000032147	ENSSSCG00000003521	-	chr6:74137834-74165870	2.126	3.79376	-0.835487	0.00265	0.0230344
ENSSSCT00000017219	ENSSSCG00000015811	PLEKHA2	chr15:54710264-54730497	15.7458	26.3843	-0.744714	0.0031	0.0259036
ENSSSCT00000005883	ENSSSCG00000005344	MELK	chr1:265175023-265288283	12.7664	8.02998	0.668884	0.0043	0.0330891
ENSSSCT00000008707	ENSSSCG00000007944	-	chr3:38983197-39040299	11.2396	17.9575	-0.675995	0.0041	0.0319477
ENSSSCT00000008703	ENSSSCG00000007941	CDIP1	chr3:38890995-38894684	11.299	17.4479	-0.626857	0.00745	0.0492815
ENSSSCT00000011308	ENSSSCG00000010330	-	chr14:88334130-88341267	11.4097	4.96497	1.2004	5e-05	0.000962999
ENSSSCT00000010657	ENSSSCG00000009720	DDX60	chr14:22292406-22365368	148.167	70.8925	1.06352	0.0001	0.00174319
ENSSSCT00000030817	ENSSSCG00000028975	-	chr13:44032660-44033167	27.42	15.6691	0.807305	0.00645	0.0444561
ENSSSCT00000015686	ENSSSCG00000014357	CXXC5	chr2:147317593-147321676	7.37371	13.1129	-0.830523	0.0009	0.0101095
ENSSSCT00000003959	ENSSSCG00000003565	NR0B2	chr6:77795874-77798356	28.1672	49.5217	-0.814044	0.0006	0.00735528
ENSSSCT00000003956	ENSSSCG00000003562	SFN	chr6:77758723-77760027	8.91468	0.789361	3.49743	5e-05	0.000962999
ENSSSCT00000002397	ENSSSCG00000002143	PARP2	chr7:83563414-83579726	34.9687	21.5719	0.696908	0.00265	0.0230344
ENSSSCT00000003046	ENSSSCG00000002749	HP	chr6:14643377-14648241	2.78858	7.80648	-1.48514	5e-05	0.000962999
ENSSSCT00000000097	ENSSSCG00000000091	APOBEC3H	chr5:6373933-6377382	4.17309	7.68541	-0.881006	0.00115	0.0122469
ENSSSCT00000002803	ENSSSCG00000002524	AMN	chr7:128896528-128904678	30.2123	52.3633	-0.793422	0.0004	0.00535566
ENSSSCT00000002806	ENSSSCG00000002527	ANKRD9	chr7:129270532-129271648	21.06	10.5739	0.993996	0.00015	0.00244291
ENSSSCT00000026407	ENSSSCG00000030136	HS3ST3B1	chr12:61093361-61148384	1.98905	4.58126	-1.20367	5e-05	0.000962999
ENSSSCT00000026408	ENSSSCG00000022507	POLR2H	chr13:131741120-131745991	35.0883	22.5287	0.639227	0.00595	0.04191
ENSSSCT00000008548	ENSSSCG00000007800	2023-09-01	chr3:18359590-18376614	6.11614	16.8673	-1.46354	5e-05	0.000962999
ENSSSCT00000008545	ENSSSCG00000007797	ITGAL	chr3:18259592-18298947	5.42534	12.6538	-1.22178	5e-05	0.000962999
ENSSSCT00000035918	ENSSSCG00000006979	MSR1	chr17:4110395-4191497	5.45181	10.4685	-0.941244	0.0058	0.0411393
ENSSSCT00000031064	ENSSSCG00000021556	BBOX1	GL893210.2:6917-56507	54.2552	20.1797	1.42686	5e-05	0.000962999
ENSSSCT00000028303	ENSSSCG00000024627	-	chr6:45002827-45016396	2.17612	27.711	-3.67063	5e-05	0.000962999
ENSSSCT00000014043	ENSSSCG00000012848	EPS8L2	chr2:220369-238887	35.5785	57.3865	-0.689706	0.00315	0.0262062
ENSSSCT00000014049	ENSSSCG00000012853	IRF7	chr2:299389-333963	246.448	52.3874	2.23399	5e-05	0.000962999
ENSSSCT00000002921	ENSSSCG00000002632	SLC28A1	GL894030.1:5912-35776	23.0614	51.3205	-1.15405	5e-05	0.000962999
ENSSSCT00000009598	ENSSSCG00000008773	-	chr8:30718142-30753812	84.0386	27.1033	1.63258	5e-05	0.000962999
ENSSSCT00000009590	ENSSSCG00000008765	PCDH7	chr8:24323041-24333142	2.56481	4.83428	-0.914452	0.00045	0.00588315
ENSSSCT00000009596	ENSSSCG00000008771	C4orf19	chr8:30512256-30515528	11.0835	6.53717	0.761674	0.0071	0.0476177
ENSSSCT00000009597	ENSSSCG00000008772	RELL1	chr8:30533246-30569474	20.2864	10.2033	0.991472	5e-05	0.000962999
ENSSSCT00000022853	ENSSSCG00000021442	FCF1	chr7:103783792-103805586	6.07244	3.59212	0.757441	0.00165	0.0161095
ENSSSCT00000001743	ENSSSCG00000001564	-	chr7:37191602-37198743	167.123	105.851	0.658878	0.0037	0.02961
ENSSSCT00000001749	ENSSSCG00000001570	PI16	chr7:37504336-37514234	1.06471	3.29613	-1.63031	0.0001	0.00174319
ENSSSCT00000002211	ENSSSCG00000001977	STXBP6	chr7:79510867-79712569	124.601	71.9914	0.791421	0.0008	0.00921701
ENSSSCT00000002212	ENSSSCG00000001978	GZMB	chr7:79831196-79834605	65.4761	315.271	-2.26755	5e-05	0.000962999
ENSSSCT00000006985	ENSSSCG00000006374	CD244	chr4:97546369-97579395	3.01418	10.9427	-1.86013	5e-05	0.000962999
ENSSSCT00000006823	ENSSSCG00000006227	GGH	chr4:77278489-77303727	19.8604	10.2161	0.959045	0.00015	0.00244291
ENSSSCT00000025085	ENSSSCG00000025286	-	chr2:104928919-105006277	1.60355	4.44445	-1.47073	5e-05	0.000962999
ENSSSCT00000036482	ENSSSCG00000013106	PTGDR2	chr2:10479527-10494225	12.6407	5.9862	1.07836	0.0011	0.0118238
ENSSSCT00000023648	ENSSSCG00000014131	SSBP2	chr2:91864389-91953271	6.93723	13.2637	-0.935046	0.00025	0.00368188
ENSSSCT00000023649	ENSSSCG00000022031	CHST2	chr13:91594732-91596334	2.97132	5.4548	-0.876419	0.00375	0.0299
ENSSSCT00000004392	ENSSSCG00000003970	GUCA2B	chr6:156482578-156484656	130.381	369.121	-1.50136	5e-05	0.000962999
ENSSSCT00000025948	ENSSSCG00000026116	FHOD1	chr6:25107402-25111026	3.54492	6.18592	-0.803235	0.00385	0.0304841
ENSSSCT00000025943	ENSSSCG00000024945	-	chr14:70813607-70848888	7.32322	2.6334	1.47555	0.0003	0.00426167
ENSSSCT00000019410	ENSSSCG00000017835	CLUH	chr12:50510791-50522735	49.1126	27.7276	0.824769	0.00045	0.00588315
ENSSSCT00000011646	ENSSSCG00000010647	ADRB1	chr14:135520691-135522044	0.792916	2.24938	-1.50429	0.00075	0.00877277
ENSSSCT00000011649	ENSSSCG00000010650	AFAP1L2	chr14:135751396-135856772	3.1384	11.8131	-1.91229	5e-05	0.000962999
ENSSSCT00000016349	ENSSSCG00000014986	MMP3	chr9:37393982-37401150	38.3392	23.3287	0.716715	0.0022	0.0200365
ENSSSCT00000016348	ENSSSCG00000014985	MMP1	chr9:37358376-37367260	553.472	248.694	1.15414	5e-05	0.000962999
ENSSSCT00000010593	ENSSSCG00000009661	ADRA1A	chr14:11814049-11909810	0.844918	1.8901	-1.16158	0.0011	0.0118238
ENSSSCT00000010599	ENSSSCG00000009666	EPHX2	chr14:12397749-12473597	15.249	46.8242	-1.61854	5e-05	0.000962999
ENSSSCT00000017902	ENSSSCG00000016441	ABCF2	chr18:6372035-6380650	21.8766	14.0556	0.638244	0.00575	0.0409002
ENSSSCT00000005627	ENSSSCG00000005105	MRPL46	chr1:212754936-212764272	44.8208	26.5462	0.755663	0.00215	0.0197012
ENSSSCT00000013107	ENSSSCG00000011978	CPOX	chr13:170521798-170536695	38.3953	23.9605	0.68027	0.003	0.0252734
ENSSSCT00000004990	ENSSSCG00000004518	SKA1	chr1:109665471-109732810	10.6247	6.21174	0.774347	0.0071	0.0476177
ENSSSCT00000007970	ENSSSCG00000007285	GGT7	chr17:43403290-43427878	8.77052	5.38399	0.703988	0.00525	0.0382853
ENSSSCT00000007971	ENSSSCG00000007286	ACSS2	chr17:43454991-43540004	20.4302	10.8332	0.915237	0.00405	0.0316657
ENSSSCT00000004335	ENSSSCG00000003920	HPDL	chr6:153420625-153422621	5.60392	2.38014	1.23539	0.0001	0.00174319
ENSSSCT00000026831	ENSSSCG00000028327	-	chr14:69409731-69421137	5.4	10.118	-0.905896	0.00125	0.0130696
ENSSSCT00000009251	ENSSSCG00000008449	-	chr3:102250486-102356772	38.3115	14.7138	1.38061	5e-05	0.000962999
ENSSSCT00000030477	ENSSSCG00000029484	EMB	chr16:31747650-31764733	3.14332	6.92594	-1.13972	5e-05	0.000962999
ENSSSCT00000018219	ENSSSCG00000016737	PPIA	chr18:55287035-55290463	1583.75	991.036	0.676339	0.0067	0.0456908
ENSSSCT00000018213	ENSSSCG00000016732	-	chr18:55197781-55209243	24.6629	15.2643	0.692181	0.00255	0.0223849
ENSSSCT00000018210	ENSSSCG00000016729	IGFBP3	chr18:54851503-54856012	5.04664	19.5883	-1.9566	5e-05	0.000962999
ENSSSCT00000024527	ENSSSCG00000024748	THUMPD1	chr3:26070074-26079765	25.4089	15.7963	0.685745	0.00255	0.0223849
ENSSSCT00000024520	ENSSSCG00000021819	-	chr2:47619283-47653921	2.40481	5.15833	-1.10099	5e-05	0.000962999
ENSSSCT00000006783	ENSSSCG00000006189	EYA1	chr4:69915804-69916434	0	21.2322	#NAME?	0.00205	0.019002
ENSSSCT00000006780	ENSSSCG00000006186	-	chr4:69215129-69265560	1.27317	0.608503	1.06509	0.0016	0.0157343
ENSSSCT00000033711	ENSSSCG00000012118	TLR8	chrX:10500861-10512940	0.910262	3.59814	-1.9829	0.0042	0.0325393
ENSSSCT00000023852	ENSSSCG00000026977	TRAIP	chr13:35543751-35560504	12.6433	7.339	0.784714	0.00705	0.0474015
ENSSSCT00000027198	ENSSSCG00000025849	-	chr4:104276240-104305131	3.24992	1.81369	0.841473	0.0037	0.02961
ENSSSCT00000027193	ENSSSCG00000024817	RASSF2	chr17:14563016-14588375	7.19272	13.1875	-0.874563	0.0002	0.00307929
ENSSSCT00000027197	ENSSSCG00000023804	-	chrX:127953761-127956043	1.65262	4.69461	-1.50625	5e-05	0.000962999
ENSSSCT00000005800	ENSSSCG00000005265	GDA	chr1:252188402-252196071	24.972	11.4631	1.12331	5e-05	0.000962999
ENSSSCT00000005804	ENSSSCG00000005269	TRPM6	chr1:254710736-254831866	5.34325	16.7142	-1.64528	5e-05	0.000962999
ENSSSCT00000012523	ENSSSCG00000011443	STAB1	chr13:37846301-37876779	4.16922	9.33898	-1.16349	5e-05	0.000962999
ENSSSCT00000012529	ENSSSCG00000011449	GNL3	chr13:38020616-38028557	31.4785	16.0181	0.974662	5e-05	0.000962999
ENSSSCT00000014276	ENSSSCG00000013060	-	chr2:8619965-8624573	7.91634	20.0702	-1.34215	0.00065	0.00784192
ENSSSCT00000019601	ENSSSCG00000018007	MYH3	chr12:58110958-58132945	0.906019	1.75042	-0.950089	0.00145	0.0145878
ENSSSCT00000008783	ENSSSCG00000008015	SPSB3	chr3:41622663-41625791	10.5876	21.299	-1.00841	0.00035	0.00481525
ENSSSCT00000010381	ENSSSCG00000009468	KCTD12	chr11:53668523-53669504	11.6352	19.9272	-0.776237	0.00375	0.0299
ENSSSCT00000011387	ENSSSCG00000010403	2023-03-08	chr14:98768453-98897870	7.1087	12.3413	-0.795839	0.0004	0.00535566
ENSSSCT00000015600	ENSSSCG00000014277	IRF1	chr2:140229793-140252687	101.786	238.494	-1.22841	5e-05	0.000962999
ENSSSCT00000003339	ENSSSCG00000003006	CYP2B6	chr6:44929853-44978800	2.32677	35.7759	-3.94258	5e-05	0.000962999
ENSSSCT00000003330	ENSSSCG00000002998	SNRPA	chr6:44655717-44667220	32.1702	18.2476	0.818013	0.00095	0.0105581
ENSSSCT00000011811	ENSSSCG00000010795	NDUFAB1	chr10:50588-62614	277.861	135.32	1.03799	5e-05	0.000962999
ENSSSCT00000007548	ENSSSCG00000006893	BCAR3	chr4:135280374-135321500	16.8536	30.3971	-0.85088	0.0005	0.0063879
ENSSSCT00000007546	ENSSSCG00000006891	GCLM	chr4:135017069-135032511	28.2287	15.3676	0.877275	0.0005	0.0063879
ENSSSCT00000000019	ENSSSCG00000000018	-	chr5:1491428-1503189	7.00656	11.0018	-0.650967	0.00695	0.0469161
ENSSSCT00000031881	ENSSSCG00000010607	-	chr14:124879141-124925432	39.7158	11.6269	1.77225	5e-05	0.000962999
ENSSSCT00000032589	ENSSSCG00000030269	B4GALNT2	chr12:25313094-25352176	54.6224	33.0653	0.724173	0.00115	0.0122469
ENSSSCT00000031269	ENSSSCG00000028936	-	GL895701.1:20-1472	0.29036	2.274	-2.96931	0.0061	0.042646
ENSSSCT00000031264	ENSSSCG00000021657	SATB2	chr15:114024845-114088824	0.297304	0.827249	-1.47638	0.00035	0.00481525
ENSSSCT00000006434	ENSSSCG00000005855	EXD3	chr1:314032463-314078885	2.68565	4.91423	-0.871692	0.0013	0.0134755
ENSSSCT00000019370	ENSSSCG00000017798	TMIGD1	chr12:48510032-48519510	73.5089	4.98411	3.88251	5e-05	0.000962999
ENSSSCT00000018026	ENSSSCG00000016556	CEP41	chr18:19435379-19467828	6.59918	3.76994	0.807743	0.0022	0.0200365
ENSSSCT00000022732	ENSSSCG00000025291	SEC16B	chr9:131350791-131355268	27.6271	53.3096	-0.948309	0.0001	0.00174319
ENSSSCT00000022734	ENSSSCG00000021241	ADAMTS13	chr1:306998074-307029937	0.606358	1.38757	-1.19432	0.0001	0.00174319
ENSSSCT00000026292	ENSSSCG00000022236	-	chr9:7507498-7511916	39.3594	96.3374	-1.29139	5e-05	0.000962999
ENSSSCT00000014824	ENSSSCG00000013572	PNPLA6	chr2:72031151-72055011	21.2951	42.8673	-1.00936	5e-05	0.000962999
ENSSSCT00000026120	ENSSSCG00000028651	EXOC3L4	GL895133.1:3092-5464	55.4389	110.05	-0.989193	0.0003	0.00426167
ENSSSCT00000035204	ENSSSCG00000001346	ABCF1	chr7:26795831-26813601	22.5552	14.0019	0.687841	0.00275	0.0236695
ENSSSCT00000035208	ENSSSCG00000016855	FYB	chr16:25516198-25621534	4.47309	9.34182	-1.06243	0.0037	0.02961
ENSSSCT00000029965	ENSSSCG00000030166	-	chr2:105347804-105404616	3.91675	11.3604	-1.53629	0.0026	0.0227112
ENSSSCT00000029960	ENSSSCG00000029944	-	chr12:1023476-1034681	68.2697	27.3291	1.32081	5e-05	0.000962999
ENSSSCT00000011955	ENSSSCG00000010924	UBE2T	chr10:28850284-28854883	20.8414	12.5552	0.731172	0.00425	0.0328133
ENSSSCT00000011958	ENSSSCG00000010926	SYT2	chr10:29084687-29094358	2.77258	0.70754	1.97035	5e-05	0.000962999
ENSSSCT00000015065	ENSSSCG00000013788	-	chr2:64438135-64538453	5.78774	12.189	-1.07451	5e-05	0.000962999
ENSSSCT00000017501	ENSSSCG00000016074	ANKRD44	chr15:112052129-112388886	7.82449	15.5409	-0.990005	5e-05	0.000962999
ENSSSCT00000009047	ENSSSCG00000008261	HK2	chr3:71331771-71407448	8.70374	2.71387	1.68128	5e-05	0.000962999
ENSSSCT00000002743	ENSSSCG00000002471	ISG12(A)	chr7:122215477-122220545	2455.27	650.252	1.91681	5e-05	0.000962999
ENSSSCT00000031639	ENSSSCG00000023328	-	chr15:43943818-43951131	0.525117	1.37047	-1.38396	0.0012	0.0126668
ENSSSCT00000025002	ENSSSCG00000022784	PLEKHO1	chr4:108196724-108208211	9.68033	31.0908	-1.68336	5e-05	0.000962999
ENSSSCT00000001986	ENSSSCG00000001771	RASGRF1	chr7:53660480-53785364	0.225505	1.62834	-2.85218	5e-05	0.000962999
ENSSSCT00000007665	ENSSSCG00000006999	ZFP42	chr17:8283106-8283991	2.179	0.668668	1.70431	0.0029	0.0246416
ENSSSCT00000011242	ENSSSCG00000010271	PRF1	chr14:79362924-79368419	2.59243	5.35538	-1.04669	0.00015	0.00244291
ENSSSCT00000026720	ENSSSCG00000024876	-	chr1:10372367-10377224	2.97961	6.46461	-1.11744	0.00625	0.0434383
ENSSSCT00000027093	ENSSSCG00000028227	-	chr17:45863307-45874955	394.131	250.899	0.651568	0.00425	0.0328133
ENSSSCT00000001158	ENSSSCG00000001063	MYLIP	chr7:12713073-12733740	14.539	23.7062	-0.70534	0.00245	0.0217506
ENSSSCT00000001159	ENSSSCG00000001064	GMPR	chr7:12850722-12893472	249.596	48.1597	2.3737	5e-05	0.000962999
ENSSSCT00000016619	ENSSSCG00000015250	ADAMTS15	chr9:63398129-63422854	7.41001	3.66945	1.01391	5e-05	0.000962999
ENSSSCT00000008468	ENSSSCG00000007723	WBSCR16	chr3:11634917-11669064	15.1461	8.63136	0.811282	0.00075	0.00877277
ENSSSCT00000035817	ENSSSCG00000015094	CD3G	chr9:50686386-50696073	1.13501	6.73319	-2.56859	0.00605	0.0424174
ENSSSCT00000029888	ENSSSCG00000027778	GLO1	chr7:39241000-39271606	40.2471	25.471	0.660031	0.0029	0.0246416
ENSSSCT00000017325	ENSSSCG00000015911	SCN3A	chr15:80065974-80230411	1.48146	2.64986	-0.8389	0.00205	0.019002
ENSSSCT00000010895	ENSSSCG00000009943	SSH1	chr14:44506785-44568699	10.5574	17.9965	-0.769456	0.00095	0.0105581
ENSSSCT00000014161	ENSSSCG00000012956	PACS1	chr2:5210216-5246316	3.01151	6.51445	-1.11316	5e-05	0.000962999
ENSSSCT00000002720	ENSSSCG00000002450	SLC24A4	chr7:120438866-120614498	8.57764	19.1328	-1.15739	5e-05	0.000962999
ENSSSCT00000002721	ENSSSCG00000002451	-	chr7:120684112-120771331	4.43701	9.27587	-1.06389	5e-05	0.000962999
ENSSSCT00000005117	ENSSSCG00000004633	TNFAIP8L3	chr1:134119714-134120323	2.04938	4.75848	-1.21531	0.0068	0.0462024
ENSSSCT00000016699	ENSSSCG00000015326	COL1A2	chr9:81357191-81393120	80.5425	133.299	-0.726848	0.00505	0.0372038
ENSSSCT00000031155	ENSSSCG00000025233	-	chr3:90333167-90336056	10.3091	4.4417	1.21474	5e-05	0.000962999
ENSSSCT00000031480	ENSSSCG00000024863	-	chr1:120451816-120471798	22.0201	12.0551	0.869174	0.0025	0.0220709
ENSSSCT00000031489	ENSSSCG00000027269	-	GL895825.2:17983-35455	195.719	79.8892	1.29271	5e-05	0.000962999
ENSSSCT00000006706	ENSSSCG00000006114	CU207250.1	chr4:47615754-47616772	8.04044	4.15731	0.951625	0.00185	0.0175755
ENSSSCT00000022964	ENSSSCG00000030177	EBNA1BP2	chr6:155486006-155494384	27.7187	16.4581	0.752063	0.00155	0.01535
ENSSSCT00000030356	ENSSSCG00000029651	SLN	chr9:40309460-40314414	1.22662	5.57805	-2.18507	5e-05	0.000962999
ENSSSCT00000030358	ENSSSCG00000029657	-	JH118626.1:97336-105382	11.3075	23.6169	-1.06254	0.00045	0.00588315
ENSSSCT00000022340	ENSSSCG00000029790	PCYOX1	chr3:75469722-75494660	57.9086	34.3517	0.753394	0.0062	0.0431662
ENSSSCT00000031974	ENSSSCG00000023684	-	chr6:26353887-26411796	880.591	17.1759	5.68002	5e-05	0.000962999
ENSSSCT00000023769	ENSSSCG00000021766	-	GL896000.1:6983-16745	115.684	53.1068	1.12322	5e-05	0.000962999
ENSSSCT00000017046	ENSSSCG00000015649	DYRK3	chr9:73652435-73654362	2.0437	6.40027	-1.64695	5e-05	0.000962999
ENSSSCT00000017044	ENSSSCG00000015647	RASSF5	chr9:73508689-73590643	4.0587	9.87134	-1.28223	5e-05	0.000962999
ENSSSCT00000017048	ENSSSCG00000015651	PIGR	chr9:73889671-73899096	99.8309	44.5648	1.16358	5e-05	0.000962999
ENSSSCT00000032448	ENSSSCG00000025830	NUP93	GL894339.1:16804-87317	21.5231	12.7735	0.752735	0.0017	0.0164847
ENSSSCT00000032449	ENSSSCG00000025037	PRKCB	chr3:22971379-22999871	5.79745	11.7954	-1.02473	0.0032	0.0265227
ENSSSCT00000011079	ENSSSCG00000010118	HIRA	chr14:54596103-54652180	42.3007	24.1075	0.811198	0.0005	0.0063879
ENSSSCT00000010309	ENSSSCG00000009408	LRCH1	chr11:21040035-21292457	5.99085	10.7643	-0.845421	0.00085	0.00966213
ENSSSCT00000012813	ENSSSCG00000011703	TM4SF4	chr13:97705018-97729210	1295.03	715.199	0.856568	0.00115	0.0122469
ENSSSCT00000011893	ENSSSCG00000010871	-	chr10:18607441-18681061	2.35452	4.53122	-0.944465	0.00345	0.0281151
ENSSSCT00000023246	ENSSSCG00000028877	-	chr7:98322319-98486847	8.03861	3.94925	1.02537	0.00205	0.019002
ENSSSCT00000023248	ENSSSCG00000029221	-	chr1:284727820-284751025	74.9815	114.096	-0.605643	0.00715	0.0478693
ENSSSCT00000029896	ENSSSCG00000027689	SRM	chr6:65154803-65161685	4.87996	2.38103	1.03528	5e-05	0.000962999
ENSSSCT00000012043	ENSSSCG00000011001	APTX	chr10:37724513-37837919	14.3769	8.78525	0.710597	0.0039	0.0307587
ENSSSCT00000004273	ENSSSCG00000003861	-	chr6:147484988-147512214	2.80251	1.36364	1.03926	0.0008	0.00921701
ENSSSCT00000004510	ENSSSCG00000004081	SYNE1	chr1:16065605-16221209	2.88005	6.77719	-1.2346	5e-05	0.000962999
ENSSSCT00000001638	ENSSSCG00000001472	SLA-DOA	chr7:29545478-29549278	1.88472	5.55872	-1.5604	5e-05	0.000962999
ENSSSCT00000001633	ENSSSCG00000001469	SLA-DMB	chr7:29485889-29491702	34.0251	70.7807	-1.05676	5e-05	0.000962999
ENSSSCT00000001634	ENSSSCG00000001470	HLA-DMA	chr7:29500106-29504539	19.2	37.432	-0.963164	0.0002	0.00307929
ENSSSCT00000024989	ENSSSCG00000024509	SLC30A1	chr9:144670897-144673738	84.7434	48.5343	0.804096	0.0004	0.00535566
ENSSSCT00000027937	ENSSSCG00000024881	-	chr5:14038431-14067985	2.71527	5.15179	-0.92398	0.0007	0.00830682
ENSSSCT00000003988	ENSSSCG00000003593	NKAIN1	chr6:81479840-81487848	1.80187	0.67763	1.41093	0.0004	0.00535566
ENSSSCT00000003985	ENSSSCG00000003590	PTPRU	chr6:80024321-80106273	0.268536	1.01395	-1.91679	5e-05	0.000962999
ENSSSCT00000023141	ENSSSCG00000027854	HSD17B6	chr5:23775888-23798121	0.149201	0.650458	-2.12419	0.003	0.0252734
ENSSSCT00000023146	ENSSSCG00000023740	-	chr1:35443501-35461217	141.484	341.114	-1.26962	5e-05	0.000962999
ENSSSCT00000024771	ENSSSCG00000020886	-	chr12:54343359-54345103	30.3422	13.0057	1.22218	5e-05	0.000962999
ENSSSCT00000034539	ENSSSCG00000023443	REG3G	chr3:68078690-68081405	38.0684	14.1223	1.43062	0.00095	0.0105581
ENSSSCT00000034530	ENSSSCG00000013564	INSR	chr2:72388086-72425053	5.2263	8.35196	-0.676325	0.00605	0.0424174
ENSSSCT00000006912	ENSSSCG00000006307	RCSD1	chr4:90996956-91079847	3.39923	7.02977	-1.04827	5e-05	0.000962999
ENSSSCT00000005812	ENSSSCG00000005277	GCNT1	chr1:256219661-256220948	4.97147	9.21004	-0.889535	0.0013	0.0134755
ENSSSCT00000036390	ENSSSCG00000015896	FAP	chr15:76322711-76394187	0.932606	1.91833	-1.04051	0.00355	0.028707
ENSSSCT00000026215	ENSSSCG00000022204	-	chr6:57851224-57880810	31.5101	14.7731	1.09284	5e-05	0.000962999
ENSSSCT00000019527	ENSSSCG00000017943	ACAP1	chr12:54904769-54915794	2.94941	7.48444	-1.34347	5e-05	0.000962999
ENSSSCT00000014337	ENSSSCG00000013117	GIF	chr2:11108688-11126311	6.64144	1.51104	2.13595	5e-05	0.000962999
ENSSSCT00000017589	ENSSSCG00000016156	ACADL	chr15:124758367-124793429	24.7234	47.1989	-0.932876	5e-05	0.000962999
ENSSSCT00000016185	ENSSSCG00000014833	UCP2	chr9:9147992-9155011	6.02684	20.8444	-1.79018	5e-05	0.000962999
ENSSSCT00000016187	ENSSSCG00000014835	C2CD3	chr9:9183638-9349502	22.5203	9.49702	1.24568	5e-05	0.000962999
ENSSSCT00000018693	ENSSSCG00000017169	SEC14L1	chr12:4186694-4236139	22.2469	36.5801	-0.717454	0.00135	0.0138413
ENSSSCT00000015527	ENSSSCG00000014209	-	chr2:121986203-122087421	0.376959	1.03079	-1.45128	0.0041	0.0319477
ENSSSCT00000004669	ENSSSCG00000004224	HDDC2	chr1:41395602-41415268	10.8601	5.03889	1.10786	0.0003	0.00426167
ENSSSCT00000009626	ENSSSCG00000008799	-	chr8:34048455-34405243	3.32649	5.47337	-0.718428	0.00525	0.0382853
ENSSSCT00000009621	ENSSSCG00000008794	RHOH	chr8:32988376-33036670	8.07925	24.6538	-1.60952	5e-05	0.000962999
ENSSSCT00000003475	ENSSSCG00000003134	GRWD1	chr6:49562278-49569131	12.7316	6.64316	0.93847	0.0003	0.00426167
ENSSSCT00000003478	ENSSSCG00000003137	PLEKHA4	chr6:49891577-49917064	2.65562	1.04446	1.34629	0.0001	0.00174319
ENSSSCT00000028536	ENSSSCG00000026554	FAM213B	chr6:58856808-58859702	1.9399	4.93901	-1.34824	0.0042	0.0325393
ENSSSCT00000018549	ENSSSCG00000017036	CCNJL	chr16:68685899-68714006	3.38161	1.59135	1.08745	0.00025	0.00368188
ENSSSCT00000022539	ENSSSCG00000023825	-	chr4:8546060-8556796	0.602015	1.39045	-1.20768	0.0046	0.0348007
ENSSSCT00000022535	ENSSSCG00000028561	CD28	chr15:118472582-118501321	0.450624	1.13167	-1.32845	0.0021	0.019365
ENSSSCT00000026943	ENSSSCG00000028875	HAVCR2	chr16:71986889-72008135	4.25329	6.97016	-0.712611	0.0055	0.0396409
ENSSSCT00000032815	ENSSSCG00000011925	CD200R1	chr13:156554456-156665967	2.29567	9.42296	-2.03726	5e-05	0.000962999
ENSSSCT00000024096	ENSSSCG00000030302	SEPW1	chr6:49000915-49004988	99.6289	52.7306	0.917923	0.00025	0.00368188
ENSSSCT00000024099	ENSSSCG00000023467	-	chr7:134354731-134365476	79.2531	13.6686	2.53561	5e-05	0.000962999
ENSSSCT00000035898	ENSSSCG00000010451	IFIT2	chr14:110179711-110190465	171.519	26.2541	2.70775	5e-05	0.000962999
ENSSSCT00000018101	ENSSSCG00000016626	CFTR	chr18:30396464-30566740	63.1579	38.5896	0.710748	0.0022	0.0200365
ENSSSCT00000024631	ENSSSCG00000028060	SLC4A8	chr5:17478544-17521947	0.504681	1.19877	-1.24811	0.0011	0.0118238
ENSSSCT00000024635	ENSSSCG00000022880	-	chr3:90359456-90371028	62.2629	17.1566	1.85961	5e-05	0.000962999
ENSSSCT00000024639	ENSSSCG00000023842	TRAT1	chr13:159759026-159796242	3.0159	8.51782	-1.4979	5e-05	0.000962999
ENSSSCT00000026008	ENSSSCG00000025567	-	chr3:5013716-5021792	3.63506	13.689	-1.91297	5e-05	0.000962999
ENSSSCT00000027757	ENSSSCG00000028711	CASP1	chr9:39209730-39222235	315.953	197.416	0.67847	0.0048	0.0358481
ENSSSCT00000027751	ENSSSCG00000030565	GRIA4	chr9:39464925-39841255	0.947252	2.61457	-1.46475	5e-05	0.000962999
ENSSSCT00000010810	ENSSSCG00000009862	RNFT2	chr14:37854311-37909901	4.1948	2.01684	1.05651	0.0001	0.00174319
ENSSSCT00000010816	ENSSSCG00000009868	RBM19	chr14:40541834-40663247	12.015	7.79495	0.624228	0.0054	0.0390858
ENSSSCT00000009128	ENSSSCG00000008336	ANXA4	chr3:76060038-76128752	504.227	237.321	1.08724	5e-05	0.000962999
ENSSSCT00000009783	ENSSSCG00000008935	-	chr8:70584970-70615383	68.9092	21.5602	1.67633	5e-05	0.000962999
ENSSSCT00000009787	ENSSSCG00000022724	-	chr8:70822153-70840065	156.358	0.245214	9.3166	5e-05	0.000962999
ENSSSCT00000009784	ENSSSCG00000025786	-	chr8:70754971-70768093	22.0612	6.11406	1.85131	5e-05	0.000962999
ENSSSCT00000005367	ENSSSCG00000004861	TSHZ1	chr1:164832381-164835889	6.01685	9.62498	-0.677775	0.00535	0.0388225
ENSSSCT00000025125	ENSSSCG00000015712	DDX18	chr15:26805696-26823022	42.9448	22.5474	0.92952	5e-05	0.000962999
ENSSSCT00000025122	ENSSSCG00000026990	FAM162A	chr13:147726442-147762654	343.567	215.826	0.670726	0.00265	0.0230344
ENSSSCT00000025698	ENSSSCG00000022389	TPPP	GL895923.1:20859-27070	0.669183	2.86525	-2.09819	0.0047	0.0353101
ENSSSCT00000007436	ENSSSCG00000006788	ADORA3	chr4:118996433-119053012	4.85848	8.59402	-0.822828	0.0024	0.0214077
ENSSSCT00000026571	ENSSSCG00000028731	CXCL13	chr8:77268243-77274304	1.2079	6.31638	-2.3866	5e-05	0.000962999
ENSSSCT00000026570	ENSSSCG00000028330	-	JH118994.1:52093-58894	20.0853	41.1231	-1.03381	5e-05	0.000962999
ENSSSCT00000027226	ENSSSCG00000010521	UBTD1	chr14:118390693-118447182	12.624	20.2149	-0.679258	0.00365	0.0293055
ENSSSCT00000016713	ENSSSCG00000015340	ASNS	chr9:84879389-84898643	32.7815	7.31084	2.16477	5e-05	0.000962999
ENSSSCT00000016715	ENSSSCG00000015342	COL28A1	chr9:85222168-85494172	1.33033	0.410772	1.69538	0.0002	0.00307929
ENSSSCT00000008253	ENSSSCG00000007526	ZNF831	chr17:66732652-66801613	0.661612	1.16158	-0.812033	0.0065	0.044694
ENSSSCT00000033540	ENSSSCG00000011393	UBA7	chr13:35509776-35520887	44.7954	15.8615	1.49783	5e-05	0.000962999
ENSSSCT00000017242	ENSSSCG00000015834	RNF122	chr15:59503837-59520949	1.64497	4.10243	-1.31841	5e-05	0.000962999
ENSSSCT00000017379	ENSSSCG00000015961	CDCA7	chr15:88746847-88761828	27.3244	13.4382	1.02385	0.0001	0.00174319
ENSSSCT00000029811	ENSSSCG00000023095	-	chr10:35157520-35159392	1.31737	0.565731	1.21947	0.00595	0.04191
ENSSSCT00000012593	ENSSSCG00000011507	ARL6IP5	chr13:55590552-55669972	3.49086	6.06764	-0.797551	0.003	0.0252734
ENSSSCT00000012598	ENSSSCG00000011511	FRMD4B	chr13:55733973-55875266	5.06268	7.79348	-0.622367	0.00635	0.0439637
ENSSSCT00000013972	ENSSSCG00000012780	PLXNB3	chrX:142074112-142087377	2.62434	6.22991	-1.24726	5e-05	0.000962999
ENSSSCT00000015481	ENSSSCG00000014170	CAST	chr2:106934105-107128389	150.475	67.811	1.14993	5e-05	0.000962999
ENSSSCT00000015485	ENSSSCG00000014173	LNPEP	chr2:107369917-107462862	23.8831	42.5967	-0.834751	0.00055	0.00688239
ENSSSCT00000012628	ENSSSCG00000011538	LMCD1	chr13:72215847-72275505	1.62923	3.60683	-1.14654	0.00095	0.0105581
ENSSSCT00000030827	ENSSSCG00000022285	-	chr1:230727442-230728815	0.795846	0	inf	0.0022	0.0200365
ENSSSCT00000003904	ENSSSCG00000003514	-	chr6:73920981-73947323	20.0354	31.0454	-0.631829	0.0066	0.0452091
ENSSSCT00000007211	ENSSSCG00000006582	S100A14	chr4:104969374-104971615	82.2905	36.8298	1.15985	0.0009	0.0101095
ENSSSCT00000010548	ENSSSCG00000009622	POLR3D	chr14:6954989-6963583	14.4242	8.30135	0.797078	0.00075	0.00877277
ENSSSCT00000031058	ENSSSCG00000026007	-	chr9:53693576-53825971	23.5614	12.7313	0.888053	0.0002	0.00307929
ENSSSCT00000003017	ENSSSCG00000002723	-	chr6:13363476-13385173	70.5597	43.2533	0.706037	0.00145	0.0145878
ENSSSCT00000006995	ENSSSCG00000006382	SLAMF6	chr4:97870919-97893024	3.40636	6.59128	-0.952329	0.0004	0.00535566
ENSSSCT00000006994	ENSSSCG00000006381	CD84	chr4:97824477-97853630	2.60894	5.19971	-0.994967	0.003	0.0252734
ENSSSCT00000017670	ENSSSCG00000016228	-	chr15:137710957-137711176	283.582	109.984	1.36648	0.00255	0.0223849
ENSSSCT00000024870	ENSSSCG00000022733	-	chr13:91734521-91993076	2.14921	4.36698	-1.02283	0.0004	0.00535566
ENSSSCT00000008042	ENSSSCG00000007350	PPP1R16B	chr17:47245804-47536983	4.17512	11.3398	-1.4415	0.00015	0.00244291
ENSSSCT00000018613	ENSSSCG00000017095	SEMA5A	chr16:78913409-79294356	21.7963	37.0217	-0.76429	0.00365	0.0293055
ENSSSCT00000010462	ENSSSCG00000009544	COL4A1	chr11:84373662-84432619	59.678	128.599	-1.10761	5e-05	0.000962999
ENSSSCT00000010463	ENSSSCG00000009545	COL4A2	chr11:84613772-84675898	36.3937	73.0893	-1.00597	5e-05	0.000962999
ENSSSCT00000027779	ENSSSCG00000026049	-	chr9:40120494-40120812	0	0.786119	#NAME?	0.00135	0.0138413
ENSSSCT00000014614	ENSSSCG00000013380	NUCB2	chr2:44840130-44888595	19.7395	11.1347	0.82603	0.00065	0.00784192
ENSSSCT00000023362	ENSSSCG00000021734	GPR174	chrX:72635873-72638570	0.612745	2.26013	-1.88305	5e-05	0.000962999
ENSSSCT00000023367	ENSSSCG00000024764	TRGV11	chr9:119612220-119635131	6.38763	22.0551	-1.78776	0.00535	0.0388225
ENSSSCT00000013832	ENSSSCG00000012651	XPNPEP2	chrX:122102764-122131132	2.46837	5.00868	-1.02087	0.00035	0.00481525
ENSSSCT00000013833	ENSSSCG00000012652	SASH3	chrX:122142843-122158078	12.142	34.513	-1.50713	5e-05	0.000962999
ENSSSCT00000013839	ENSSSCG00000012658	RAB33A	chrX:122481203-122491866	0.559897	2.58969	-2.20955	5e-05	0.000962999
ENSSSCT00000012125	ENSSSCG00000011079	PIP4K2A	chr10:57880199-58064685	10.0574	25.0049	-1.31394	5e-05	0.000962999
ENSSSCT00000029669	ENSSSCG00000028638	UTP4	chr6:16732584-16748636	19.9741	9.491	1.0735	5e-05	0.000962999
ENSSSCT00000029661	ENSSSCG00000023546	-	chrX:78195595-78244129	147.199	289.848	-0.977526	5e-05	0.000962999
ENSSSCT00000011474	ENSSSCG00000010486	HELLS	chr14:115768791-115812890	10.7531	6.43	0.741859	0.002	0.0186509
ENSSSCT00000007807	ENSSSCG00000007135	NINL	chr17:35161184-35273202	0.327782	1.14867	-1.80916	0.00125	0.0130696
ENSSSCT00000015368	ENSSSCG00000014068	UTP15	chr2:84211406-84223829	18.2992	10.7915	0.761888	0.00185	0.0175755
ENSSSCT00000007808	ENSSSCG00000007136	-	chr17:35280220-35296195	14.4801	7.99386	0.857107	0.0024	0.0214077
ENSSSCT00000004132	ENSSSCG00000003732	MEP1B	chr6:108695978-108727131	68.9349	147.808	-1.10042	5e-05	0.000962999
ENSSSCT00000009096	ENSSSCG00000008305	SMYD5	chr3:72756037-72769306	9.34815	5.58283	0.743685	0.00265	0.0230344
ENSSSCT00000002979	ENSSSCG00000002686	HSD17B2	GL893173.1:14825-22427	152.486	45.1862	1.75472	5e-05	0.000962999
ENSSSCT00000009549	ENSSSCG00000008729	LYAR	chr8:5776312-5794798	21.0786	8.8936	1.24494	5e-05	0.000962999
ENSSSCT00000001778	ENSSSCG00000001598	-	JH118526.1:131994-139638	4.55488	7.67763	-0.753246	0.00745	0.0492815
ENSSSCT00000003738	ENSSSCG00000003368	RNF207	chr6:62013769-62022702	0.143556	0.6647	-2.21109	0.00275	0.0236695
ENSSSCT00000032306	ENSSSCG00000021806	-	chr6:14241721-14256249	9.94019	25.4524	-1.35646	5e-05	0.000962999
ENSSSCT00000006810	ENSSSCG00000006214	RRS1	chr4:74454454-74455573	12.0926	6.73237	0.844934	0.00255	0.0223849
ENSSSCT00000030199	ENSSSCG00000021687	ABI3BP	chr13:167514211-167515102	26.6442	59.6079	-1.16168	0.0005	0.0063879
ENSSSCT00000035656	ENSSSCG00000001439	GPSM3	chr7:28048459-28050665	4.68292	9.25839	-0.983354	0.00095	0.0105581
ENSSSCT00000033551	ENSSSCG00000010437	PAPSS2	chr14:108701139-108789588	46.7473	111.775	-1.25765	0.0002	0.00307929
ENSSSCT00000023611	ENSSSCG00000027204	-	chr1:269000347-269007038	16.499	32.7283	-0.988164	0.0002	0.00307929
ENSSSCT00000028730	ENSSSCG00000028816	-	chr15:146783644-146787111	52.8797	106.56	-1.01088	5e-05	0.000962999
ENSSSCT00000019445	ENSSSCG00000017869	ITGAE	chr12:51731261-51809439	5.29612	24.2485	-2.19489	5e-05	0.000962999
ENSSSCT00000019444	ENSSSCG00000017868	-	chr12:51642372-51706358	1.59931	3.43439	-1.10261	0.0016	0.0157343
ENSSSCT00000018791	ENSSSCG00000017262	SLC16A6	chr12:12219742-12359072	2.8306	1.45183	0.963237	0.0021	0.019365
ENSSSCT00000016377	ENSSSCG00000015013	RDX	chr9:42953205-43009694	12.0838	25.8864	-1.09912	5e-05	0.000962999
ENSSSCT00000008365	ENSSSCG00000007625	ARPC1B	chr3:6524629-6527834	90.4613	190.942	-1.07776	5e-05	0.000962999
ENSSSCT00000003286	ENSSSCG00000002962	MAP4K1	chr6:42960281-43026776	3.08278	6.83208	-1.14809	5e-05	0.000962999
ENSSSCT00000028470	ENSSSCG00000028567	-	chr2:159560625-159577201	0.374438	1.7466	-2.22175	5e-05	0.000962999
ENSSSCT00000031350	ENSSSCG00000024596	NOCT	chr8:93479432-93503333	9.57482	5.75069	0.735509	0.0039	0.0307587
ENSSSCT00000006230	ENSSSCG00000005667	-	chr1:303275682-303329083	16.713	10.9613	0.608553	0.00745	0.0492815
ENSSSCT00000018224	ENSSSCG00000016742	MYO1G	chr18:55378173-55388675	4.57375	10.9269	-1.25643	5e-05	0.000962999
ENSSSCT00000024578	ENSSSCG00000025217	PYCR1	GL892292.1:29515-31411	13.443	5.27656	1.34918	5e-05	0.000962999
ENSSSCT00000031430	ENSSSCG00000030515	GABRA4	chr8:38744278-38811784	2.74607	0.963345	1.51125	5e-05	0.000962999
ENSSSCT00000031431	ENSSSCG00000022975	AMT	JH118489.1:28423-34573	25.7446	12.6044	1.03034	5e-05	0.000962999
ENSSSCT00000031437	ENSSSCG00000028424	-	chr9:113183480-113208758	1.84345	4.95761	-1.42724	5e-05	0.000962999
ENSSSCT00000016510	ENSSSCG00000015144	-	chr9:55749695-55793772	6.71522	12.5999	-0.907906	5e-05	0.000962999
ENSSSCT00000027145	ENSSSCG00000020750	-	chr3:59648029-59648796	33.1993	15.3648	1.11152	0.00235	0.0210651
ENSSSCT00000023799	ENSSSCG00000025992	-	JH118716.1:672-56823	12.753	29.8148	-1.2252	5e-05	0.000962999
ENSSSCT00000008544	ENSSSCG00000007796	DCTPP1	chr3:18312090-18315959	41.6471	18.4166	1.17721	0.0001	0.00174319
ENSSSCT00000032498	ENSSSCG00000021916	-	chr13:24158585-24160695	4.77131	9.54404	-1.00022	0.00195	0.018293
ENSSSCT00000005856	ENSSSCG00000005317	TLN1	chr1:264141074-264169348	81.4696	133.337	-0.710745	0.0066	0.0452091
ENSSSCT00000012514	ENSSSCG00000011434	PPM1M	chr13:37619536-37624850	3.97261	6.88636	-0.793654	0.00335	0.0274754
ENSSSCT00000014203	ENSSSCG00000012993	SLC25A45	chr2:5984014-5990284	0.636802	2.3745	-1.89871	5e-05	0.000962999
ENSSSCT00000004061	ENSSSCG00000030187	-	chr6:88658517-88739468	2.87317	9.68983	-1.75383	5e-05	0.000962999
ENSSSCT00000004065	ENSSSCG00000003669	MFSD2A	chr6:88931084-88945397	70.9074	142.522	-1.00718	5e-05	0.000962999
ENSSSCT00000015634	ENSSSCG00000014310	CXCL14	chr2:143444415-143453547	90.4227	164.452	-0.862906	0.0001	0.00174319
ENSSSCT00000014581	ENSSSCG00000013351	-	chr2:42202740-42245884	2.2825	1.22323	0.899916	0.0023	0.0207217
ENSSSCT00000002057	ENSSSCG00000001835	ABHD2	chr7:59631040-59745342	65.3329	101.474	-0.635223	0.005	0.0369387
ENSSSCT00000010414	ENSSSCG00000009497	-	chr11:71298809-71453998	70.526	11.6236	2.6011	5e-05	0.000962999
ENSSSCT00000007577	ENSSSCG00000022397	-	chr4:139458144-139473151	8.02043	15.0574	-0.908724	0.0005	0.0063879
ENSSSCT00000007574	ENSSSCG00000022090	-	chr4:138808247-138810824	1.73166	3.32168	-0.939758	0.0018	0.0172238
ENSSSCT00000007575	ENSSSCG00000006917	LRRC8C	chr4:138996945-139077605	3.9613	6.74587	-0.76803	0.00115	0.0122469
ENSSSCT00000007579	ENSSSCG00000006919	GBP4	chr4:139582094-139601161	85.0709	161.17	-0.921841	5e-05	0.000962999
ENSSSCT00000012222	ENSSSCG00000011160	ADARB2	chr10:75201375-75302603	0.942832	1.73025	-0.875908	0.0032	0.0265227
ENSSSCT00000001066	ENSSSCG00000000976	MOV10L1	chr5:110732529-110790394	0.475931	3.02105	-2.66623	5e-05	0.000962999
ENSSSCT00000031250	ENSSSCG00000026994	ADAMTS10	chr2:71100634-71119498	1.39287	3.00061	-1.1072	0.0001	0.00174319
ENSSSCT00000008517	ENSSSCG00000007770	ORAI3	chr3:17807471-17814006	6.81895	10.7431	-0.655793	0.00695	0.0469161
ENSSSCT00000025213	ENSSSCG00000021408	TKT	chr13:38418427-38447163	258.233	139.343	0.890028	0.00015	0.00244291
ENSSSCT00000025215	ENSSSCG00000023608	-	GL894932.2:102044-115809	6.79826	3.83773	0.824912	0.0026	0.0227112
ENSSSCT00000035960	ENSSSCG00000002981	DMBT1	chr6:43728924-43753137	1319.48	594.355	1.15057	0.00055	0.00688239
ENSSSCT00000035963	ENSSSCG00000001252	UBD	chr7:25330260-25332807	71.4594	1427.47	-4.3202	5e-05	0.000962999
ENSSSCT00000036617	ENSSSCG00000015622	CD34	chr9:148445970-148470659	3.4852	5.91168	-0.762325	0.00425	0.0328133
ENSSSCT00000029915	ENSSSCG00000028748	NDC1	chr6:146160489-146215022	15.362	7.65445	1.00499	0.0001	0.00174319
ENSSSCT00000028358	ENSSSCG00000021386	PTGR1	chr1:283170863-283176380	691.669	276.081	1.32499	5e-05	0.000962999
ENSSSCT00000018823	ENSSSCG00000017291	LIMD2	chr12:15212868-15214392	11.9612	27.2273	-1.18669	5e-05	0.000962999
ENSSSCT00000018828	ENSSSCG00000017296	ACE	chr12:15381359-15401171	84.1568	317.042	-1.91352	5e-05	0.000962999
ENSSSCT00000008657	ENSSSCG00000007901	CIITA	chr3:33125171-33145562	2.44649	5.80618	-1.24687	5e-05	0.000962999
ENSSSCT00000008658	ENSSSCG00000027756	-	JH118819.1:35734-58655	0.880993	2.10594	-1.25726	0.0023	0.0207217
ENSSSCT00000018364	ENSSSCG00000016861	C6	chr16:27210755-27269057	106.058	60.3123	0.814329	0.0005	0.0063879
ENSSSCT00000009010	ENSSSCG00000008228	GNLY	chr3:61952961-61957608	9.40519	32.6279	-1.79458	5e-05	0.000962999
ENSSSCT00000002790	ENSSSCG00000002512	DEGS2	chr7:128590393-128593644	43.3196	12.7642	1.76291	5e-05	0.000962999
ENSSSCT00000004560	ENSSSCG00000004125	STX11	chr1:23480021-23510485	3.88256	7.68465	-0.984971	0.00045	0.00588315
ENSSSCT00000004568	ENSSSCG00000004133	FUCA2	chr1:24129146-24151404	15.0053	23.2325	-0.630666	0.00575	0.0409002
ENSSSCT00000031648	ENSSSCG00000029426	RHOG	chr9:7080945-7081310	95.9843	186.023	-0.95461	0.0032	0.0265227
ENSSSCT00000003114	ENSSSCG00000002814	ADGRG3	chr6:17679846-17699546	0.271786	0.736787	-1.43878	0.00285	0.0243177
ENSSSCT00000003112	ENSSSCG00000002812	KIFC3	chr6:17719918-17751388	3.58903	6.83754	-0.929885	0.0008	0.00921701
ENSSSCT00000003118	ENSSSCG00000002818	PLLP	chr6:17207505-17232216	69.1325	40.2209	0.781418	0.0009	0.0101095
ENSSSCT00000006894	ENSSSCG00000006290	SLC19A2	chr4:89134706-89161100	4.40341	2.36446	0.897111	0.0008	0.00921701
ENSSSCT00000006891	ENSSSCG00000006288	SELP	chr4:88990383-89025954	1.07222	2.33716	-1.12416	0.00085	0.00966213
ENSSSCT00000030110	ENSSSCG00000030460	ARHGEF6	chrX:127660522-127741866	8.10929	15.529	-0.937321	0.0003	0.00426167
ENSSSCT00000030117	ENSSSCG00000024093	-	JH118994.1:36900-44225	160.882	296.684	-0.882921	0.00025	0.00368188
ENSSSCT00000026772	ENSSSCG00000022512	TRDC	chr7:81784306-81794767	22.4199	98.6237	-2.13715	5e-05	0.000962999
ENSSSCT00000026775	ENSSSCG00000030408	DDX58	chr10:38145073-38192181	116.873	16.3191	2.84031	5e-05	0.000962999
ENSSSCT00000034521	ENSSSCG00000003395	CH242-402I11.1	chr6:64031604-64091057	3.42072	6.36736	-0.896397	0.00035	0.00481525
ENSSSCT00000017138	ENSSSCG00000015738	-	chr15:36045462-36051320	21.2663	41.651	-0.969782	5e-05	0.000962999
ENSSSCT00000017135	ENSSSCG00000015735	PTPN18	chr15:35772236-35792027	9.90647	21.5982	-1.12447	5e-05	0.000962999
ENSSSCT00000017130	ENSSSCG00000015730	NIFK	chr15:34678355-34692425	84.6719	47.5196	0.83336	0.0002	0.00307929
ENSSSCT00000018717	ENSSSCG00000017192	EVPL	chr12:5364941-5381504	1.03546	0.517956	0.999374	0.00175	0.0168594
ENSSSCT00000010546	ENSSSCG00000009620	BMP1	chr14:6881425-6923145	7.69545	18.5216	-1.26713	5e-05	0.000962999
ENSSSCT00000013150	ENSSSCG00000012019	TMPRSS15	chr13:192997370-193141213	45.2614	9.37194	2.27186	5e-05	0.000962999
ENSSSCT00000028960	ENSSSCG00000027272	-	chr9:117537645-117576054	2.99198	6.07925	-1.02279	5e-05	0.000962999
ENSSSCT00000023555	ENSSSCG00000028135	-	chr10:55903794-55911223	24.5064	15.821	0.631314	0.0067	0.0456908
ENSSSCT00000023553	ENSSSCG00000026482	-	chr5:20667162-20670221	3.05387	7.2389	-1.24513	0.0001	0.00174319
ENSSSCT00000007921	ENSSSCG00000007240	-	chr17:40656379-40667247	4.83835	12.4149	-1.35949	5e-05	0.000962999
ENSSSCT00000007920	ENSSSCG00000007239	-	chr17:40604636-40623901	0.593332	1.31206	-1.14492	0.0032	0.0265227
ENSSSCT00000005433	ENSSSCG00000004923	SLC51B	GL894399.1:19206-23149	667.262	387.509	0.784025	0.0004	0.00535566
ENSSSCT00000005438	ENSSSCG00000004928	CILP	chr1:180762059-180777585	1.1721	2.48221	-1.08253	0.00045	0.00588315
ENSSSCT00000009196	ENSSSCG00000008399	-	chr3:90413972-90422822	51.703	14.5269	1.83152	5e-05	0.000962999
ENSSSCT00000009194	ENSSSCG00000008397	EFEMP1	chr3:90132131-90197713	4.91554	8.10443	-0.72136	0.00525	0.0382853
ENSSSCT00000030481	ENSSSCG00000020916	-	chr1:118044143-118050736	8.09168	27.6284	-1.77164	5e-05	0.000962999
ENSSSCT00000007481	ENSSSCG00000006830	PSMA5	chr4:121153781-121226070	318.295	167.331	0.927657	5e-05	0.000962999
ENSSSCT00000007486	ENSSSCG00000006835	SARS	chr4:121350388-121368612	88.7038	51.0132	0.798126	0.00075	0.00877277
ENSSSCT00000023711	ENSSSCG00000024368	UBXN11	GL896324.1:51194-58781	5.2812	12.7409	-1.27053	0.00685	0.0464403
ENSSSCT00000017070	ENSSSCG00000015671	-	chr15:9034597-9571350	12.7071	24.1117	-0.924102	0.0005	0.0063879
ENSSSCT00000018503	ENSSSCG00000016992	-	chr16:55913975-55917978	2.36746	4.48327	-0.921213	0.0067	0.0456908
ENSSSCT00000008281	ENSSSCG00000007549	CYP2W1	chr3:746181-751300	4.25428	7.56731	-0.830865	0.0076	0.0499696
ENSSSCT00000008286	ENSSSCG00000007554	ZFAND2A	chr3:873365-879193	15.9411	9.34225	0.770914	0.0037	0.02961
ENSSSCT00000008139	ENSSSCG00000007436	MMP9	chr17:53819787-53827092	0.420973	1.8902	-2.16674	5e-05	0.000962999
ENSSSCT00000008138	ENSSSCG00000007435	PLTP	chr17:53738524-53740290	2.06848	8.2161	-1.98989	0.0006	0.00735528
ENSSSCT00000009428	ENSSSCG00000008617	FAM49A	chr3:129216700-129316886	7.95134	20.2615	-1.34947	5e-05	0.000962999
ENSSSCT00000010080	ENSSSCG00000009206	GPRIN3	chr8:139330554-139332882	5.19413	13.173	-1.34263	5e-05	0.000962999
ENSSSCT00000011840	ENSSSCG00000010822	BPNT1	chr10:11741454-11765922	287.754	155.385	0.888988	0.00015	0.00244291
ENSSSCT00000000958	ENSSSCG00000000875	NR1H4	chr5:87784469-87828141	24.5318	8.24521	1.57303	5e-05	0.000962999
ENSSSCT00000000951	ENSSSCG00000000871	SLC5A8	chr5:87013250-87067058	85.1428	53.1014	0.681133	0.003	0.0252734
ENSSSCT00000001609	ENSSSCG00000001453	SLA-DRA	chr7:29036551-29042147	344.033	882.955	-1.35979	5e-05	0.000962999
ENSSSCT00000002555	ENSSSCG00000002294	ARG2	chr7:97650735-97721130	19.7516	4.52747	2.1252	0.0005	0.0063879
ENSSSCT00000007738	ENSSSCG00000007067	JAG1	chr17:22065795-22104506	38.34	24.5312	0.644233	0.005	0.0369387
ENSSSCT00000024748	ENSSSCG00000023302	-	GL895302.2:19252-21265	6.11018	1.04781	2.54384	5e-05	0.000962999
ENSSSCT00000022741	ENSSSCG00000026336	-	GL895302.2:7746-17312	89.5974	12.241	2.87173	5e-05	0.000962999
ENSSSCT00000035270	ENSSSCG00000012136	PIR	chrX:12853826-12994334	7.89166	2.83867	1.47511	0.00205	0.019002
ENSSSCT00000028024	ENSSSCG00000021206	IL1RAP	chr13:137315797-137369721	1.93501	3.77496	-0.964122	0.0029	0.0246416
ENSSSCT00000028028	ENSSSCG00000026612	TIMM50	chr6:43825767-43833236	37.2569	24.0163	0.633496	0.0071	0.0476177
ENSSSCT00000023900	ENSSSCG00000004509	LIPG	chr1:108638411-108667299	2.9706	1.61217	0.881747	0.00315	0.0262062
ENSSSCT00000014095	ENSSSCG00000012893	-	chr2:3539586-3551073	33.7377	14.8352	1.18533	5e-05	0.000962999
ENSSSCT00000014092	ENSSSCG00000012890	TCIRG1	chr2:3476377-3488420	15.2206	9.58624	0.666991	0.0053	0.0385566
ENSSSCT00000029086	ENSSSCG00000020813	-	chr3:112278-120551	8.62887	2.89274	1.57674	5e-05	0.000962999
ENSSSCT00000029085	ENSSSCG00000023993	CD96	chr13:158860322-158915497	1.80879	5.56387	-1.62106	5e-05	0.000962999
ENSSSCT00000011255	ENSSSCG00000010283	-	chr14:80897947-80907523	4.79926	8.68632	-0.855933	0.0031	0.0259036
ENSSSCT00000018330	ENSSSCG00000016835	SKP2	chr16:22479821-22519334	11.5945	7.1164	0.704225	0.0041	0.0319477
ENSSSCT00000010120	ENSSSCG00000009240	PLAC8	chr8:144545690-144573889	215.345	39.0418	2.46356	5e-05	0.000962999
ENSSSCT00000015577	ENSSSCG00000014256	FBN2	chr2:136503754-136602304	2.76571	4.52882	-0.711484	0.0035	0.0284161
ENSSSCT00000015576	ENSSSCG00000014255	SLC12A2	chr2:136368427-136457596	90.9194	50.928	0.83613	0.00055	0.00688239
ENSSSCT00000028843	ENSSSCG00000021588	-	chr1:118993357-119044819	2.24417	6.44597	-1.52221	5e-05	0.000962999
ENSSSCT00000005290	ENSSSCG00000004791	RASGRP1	chr1:148187751-148270286	4.80106	13.8188	-1.52521	5e-05	0.000962999
ENSSSCT00000003444	ENSSSCG00000003105	SLC1A5	chr6:47968135-48032120	35.3384	15.3526	1.20275	5e-05	0.000962999
ENSSSCT00000023223	ENSSSCG00000025981	SLC38A5	chrX:47547720-47558697	16.5256	7.70785	1.1003	5e-05	0.000962999
ENSSSCT00000022509	ENSSSCG00000028366	-	chr3:120476758-120585993	5.72361	10.5999	-0.889056	0.00285	0.0243177
ENSSSCT00000005904	ENSSSCG00000005364	TDRD7	chr1:267342109-267425086	67.7552	41.5565	0.705257	0.0015	0.0149758
ENSSSCT00000014235	ENSSSCG00000022815	PYGB	GL896323.1:723-23646	7.14476	13.082	-0.872622	0.0007	0.00830682
ENSSSCT00000001103	ENSSSCG00000001011	-	chr7:1784202-1792444	215.728	137.279	0.652104	0.0042	0.0325393
ENSSSCT00000027023	ENSSSCG00000026284	-	chr11:71182319-71227012	5.94744	58.2877	-3.29285	5e-05	0.000962999
ENSSSCT00000027028	ENSSSCG00000022839	-	chr6:71470879-71540224	2.69982	6.23583	-1.20772	0.0002	0.00307929
ENSSSCT00000026995	ENSSSCG00000021943	-	GL896296.2:4932-5477	88.0014	147.92	-0.749218	0.0023	0.0207217
ENSSSCT00000019261	ENSSSCG00000017696	C17orf78	chr12:40399169-40496388	16.3114	5.76369	1.50081	5e-05	0.000962999
ENSSSCT00000025314	ENSSSCG00000021180	POLR2K	chr4:39764914-39768384	14.8231	8.66494	0.774584	0.00545	0.0393653
ENSSSCT00000035845	ENSSSCG00000015567	FAM129A	chr9:138454825-138618213	3.78376	8.32397	-1.13745	0.00025	0.00368188
ENSSSCT00000018133	ENSSSCG00000016655	GPR141	chr18:40252701-40253613	1.42171	3.44702	-1.27772	0.00275	0.0236695
ENSSSCT00000018131	ENSSSCG00000016653	DNAJB9	chr18:40219848-40224536	59.8648	94.8612	-0.66411	0.0044	0.0336608
ENSSSCT00000018136	ENSSSCG00000016658	ANLN	chr18:41294199-41348331	22.3002	14.1162	0.659701	0.0033	0.0271467
ENSSSCT00000026033	ENSSSCG00000023044	-	chr12:1048558-1052166	68.5673	28.136	1.2851	5e-05	0.000962999
ENSSSCT00000014931	ENSSSCG00000013667	COL5A3	chr2:69156852-69193845	2.6586	4.88749	-0.878426	0.00055	0.00688239
ENSSSCT00000029780	ENSSSCG00000028112	CLIC6	chr13:208080350-208130411	0.888193	3.54151	-1.99542	5e-05	0.000962999
ENSSSCT00000018905	ENSSSCG00000017366	HDAC5	chr12:19364144-19375391	13.0932	21.4564	-0.712587	0.0019	0.0179478
ENSSSCT00000008997	ENSSSCG00000008216	RMND5A	chr3:60805042-60844483	19.7884	31.1504	-0.654597	0.0033	0.0271467
ENSSSCT00000029122	ENSSSCG00000027372	SAMD9	chr9:79679835-79684587	102.421	52.5055	0.963968	5e-05	0.000962999
ENSSSCT00000014112	ENSSSCG00000012909	PTPRCAP	chr2:3806256-3806883	25.7585	71.316	-1.46918	5e-05	0.000962999
ENSSSCT00000014115	ENSSSCG00000012912	TBC1D10C	chr2:3830956-3837376	3.69615	12.5119	-1.75921	5e-05	0.000962999
ENSSSCT00000001341	ENSSSCG00000001233	TRIM26	chr7:24795833-24820308	46.2114	29.1836	0.663092	0.00615	0.0429102
ENSSSCT00000004442	ENSSSCG00000004017	FRMD1	chr1:2657896-2672308	0.115147	1.14999	-3.32008	0.0037	0.02961
ENSSSCT00000003877	ENSSSCG00000003490	MRTO4	chr6:71809895-71816020	41.5626	19.5309	1.08952	5e-05	0.000962999
ENSSSCT00000003872	ENSSSCG00000003486	ARHGEF10L	chr6:70488561-70524285	7.1103	3.9051	0.864551	0.00215	0.0197012
ENSSSCT00000007187	ENSSSCG00000006560	CREB3L4	chr4:104617838-104624254	5.93695	3.40131	0.803631	0.00585	0.0413923
ENSSSCT00000002698	ENSSSCG00000002429	FOXN3	chr7:117530993-117907020	22.2261	35.2928	-0.667116	0.0039	0.0307587
ENSSSCT00000024200	ENSSSCG00000026182	-	chr1:296330289-296332085	59.1517	5.84269	3.33972	5e-05	0.000962999
ENSSSCT00000031121	ENSSSCG00000023512	SLC36A1	chr16:77761982-77799297	8.15903	17.9554	-1.13795	5e-05	0.000962999
ENSSSCT00000006752	ENSSSCG00000006158	MRPS28	chr4:61813285-61908322	53.8518	29.5286	0.866883	0.00075	0.00877277
ENSSSCT00000025151	ENSSSCG00000020883	-	chr1:84446263-84464489	4.24493	7.09721	-0.741511	0.00485	0.036123
ENSSSCT00000030658	ENSSSCG00000025543	FABP2	chr8:112120799-112125861	1122.56	2826.28	-1.33211	0.0005	0.0063879
ENSSSCT00000030657	ENSSSCG00000028828	KLF6	chr10:72992244-73001823	22.9965	41.9725	-0.868028	0.00025	0.00368188
ENSSSCT00000007409	ENSSSCG00000006763	BCL2L15	chr4:116879921-116887481	377.402	177.113	1.09144	0.0001	0.00174319
ENSSSCT00000036552	ENSSSCG00000024982	LITAF	chr3:32319227-32355928	45.1762	92.7842	-1.03831	5e-05	0.000962999
ENSSSCT00000024946	ENSSSCG00000026384	-	chr1:96425073-96526987	8.32882	0	inf	0.0007	0.00830682
ENSSSCT00000016743	ENSSSCG00000015368	HDAC9	chr9:96806465-96960969	0.834643	3.44503	-2.04529	0.00615	0.0429102
ENSSSCT00000016747	ENSSSCG00000015372	-	chr9:97984251-98006828	5.19795	2.43845	1.09198	0.002	0.0186509
ENSSSCT00000018583	ENSSSCG00000017068	FAXDC2	chr16:74279151-74307479	27.0276	61.7595	-1.19223	5e-05	0.000962999
ENSSSCT00000018581	ENSSSCG00000017066	GEMIN5	chr16:74198946-74246709	9.34392	6.0578	0.625235	0.0071	0.0476177
ENSSSCT00000010375	ENSSSCG00000009464	-	chr11:52202659-52264604	2.14386	4.25275	-0.988184	0.0011	0.0118238
ENSSSCT00000010376	ENSSSCG00000009465	TBC1D4	chr11:52159563-52187156	3.26346	5.44121	-0.737523	0.00515	0.0377493
ENSSSCT00000013059	ENSSSCG00000011935	-	chr13:158917245-158926297	6.05086	14.126	-1.22314	0.0029	0.0246416
ENSSSCT00000013052	ENSSSCG00000011928	CCDC80	chr13:156787576-156826093	9.03949	14.9619	-0.726983	0.003	0.0252734
ENSSSCT00000012090	ENSSSCG00000011046	ITGA8	chr10:50828507-51000248	1.41636	2.48892	-0.813337	0.00225	0.0203757
ENSSSCT00000004229	ENSSSCG00000003821	KANK4	chr6:138309635-138383020	0.428721	0.954005	-1.15396	0.0018	0.0172238
ENSSSCT00000015473	ENSSSCG00000014164	-	chr2:105133375-105217497	3.33612	8.9894	-1.43005	5e-05	0.000962999
ENSSSCT00000015477	ENSSSCG00000014168	ELL2	chr2:106406383-106475265	22.7785	14.0017	0.702072	0.0033	0.0271467
ENSSSCT00000011546	ENSSSCG00000010554	SCD	chr14:120964205-120980914	49.5439	14.698	1.75309	5e-05	0.000962999
ENSSSCT00000005573	ENSSSCG00000005056	DLGAP5	chr1:204978763-205027971	23.8511	14.8246	0.686058	0.00275	0.0236695
ENSSSCT00000030736	ENSSSCG00000025298	-	chr9:97875809-97900100	11.4991	5.35102	1.10363	5e-05	0.000962999
ENSSSCT00000006173	ENSSSCG00000005614	FAM129B	chr1:301920984-301940945	47.0325	23.2362	1.01728	5e-05	0.000962999
ENSSSCT00000002087	ENSSSCG00000001862	ETFA	chr7:60946213-61035996	180.754	118.562	0.60838	0.0076	0.0499696
ENSSSCT00000001682	ENSSSCG00000001509	DAXX	chr7:34180625-34184970	31.9891	16.7839	0.930507	0.0001	0.00174319
ENSSSCT00000031087	ENSSSCG00000025806	-	chr9:58919680-58968398	16.8429	10.1189	0.735096	0.00235	0.0210651
ENSSSCT00000000798	ENSSSCG00000000735	TSPAN9	chr5:69219129-69394433	3.09866	6.22188	-1.00571	5e-05	0.000962999
ENSSSCT00000031081	ENSSSCG00000022237	SUSD3	GL893195.1:8916-17477	24.1607	11.7099	1.04493	5e-05	0.000962999
ENSSSCT00000000791	ENSSSCG00000000728	PARP11	chr5:68750884-68791407	17.8115	10.0878	0.8202	0.00035	0.00481525
ENSSSCT00000000790	ENSSSCG00000000727	CCND2	chr5:68314897-68331943	132.307	72.1984	0.873846	0.0004	0.00535566
ENSSSCT00000030088	ENSSSCG00000022533	-	chr1:35795800-35851239	25.4651	15.8412	0.684841	0.00455	0.0345227
ENSSSCT00000030027	ENSSSCG00000027894	FAM76A	chr6:78416216-78446670	24.9081	14.639	0.766801	0.001	0.0109841
ENSSSCT00000023457	ENSSSCG00000021834	ERCC6L	chrX:65797032-65800710	6.75718	3.57696	0.917686	0.00035	0.00481525
ENSSSCT00000027512	ENSSSCG00000021418	LSS	chr13:218517419-218540493	40.1276	20.1889	0.991029	5e-05	0.000962999
ENSSSCT00000032512	ENSSSCG00000024620	-	GL895956.1:553-36259	14.6218	31.2745	-1.09686	5e-05	0.000962999
ENSSSCT00000029372	ENSSSCG00000026617	-	chr17:42843145-42862228	96.5599	62.1303	0.636128	0.00395	0.0310612
ENSSSCT00000025808	ENSSSCG00000028746	-	GL893669.1:913-6622	2.68397	6.32544	-1.2368	0.00285	0.0243177
ENSSSCT00000019577	ENSSSCG00000017990	PIK3R6	chr12:56662052-56723007	1.21868	3.30835	-1.4408	0.0001	0.00174319
ENSSSCT00000019579	ENSSSCG00000017991	PIK3R5	chr12:56731611-56799399	1.84284	3.23099	-0.810044	0.0028	0.023997
ENSSSCT00000013634	ENSSSCG00000012467	KLHL4	chrX:80884836-81001424	1.38818	4.65987	-1.74709	5e-05	0.000962999
ENSSSCT00000016280	ENSSSCG00000014924	CTSC	chr9:24081770-24116601	60.512	112.36	-0.892829	0.0001	0.00174319
ENSSSCT00000016284	ENSSSCG00000014927	NOX4	chr9:25236705-25427981	0.566826	1.43261	-1.33767	0.0002	0.00307929
ENSSSCT00000019393	ENSSSCG00000017818	SERPINF1	JH118861.1:217801-222233	16.7345	33.5117	-1.00184	0.0001	0.00174319
ENSSSCT00000014624	ENSSSCG00000013388	-	chr2:47573502-47619007	2.55482	6.17021	-1.2721	0.0001	0.00174319
ENSSSCT00000005166	ENSSSCG00000004679	SORD	chr1:141257111-141301015	24.4737	38.5141	-0.654155	0.0049	0.0364028
ENSSSCT00000009679	ENSSSCG00000008842	KIT	chr8:43550235-43602062	5.33503	9.22797	-0.790518	0.00095	0.0105581
ENSSSCT00000009671	ENSSSCG00000008835	RASL11B	chr8:41829635-41834420	2.14906	4.00844	-0.899338	0.00235	0.0210651
ENSSSCT00000016913	ENSSSCG00000015525	TOR3A	chr9:132634648-132661448	17.3441	6.16796	1.49158	5e-05	0.000962999
ENSSSCT00000028540	ENSSSCG00000023735	-	JH118703.1:112045-123350	5.70085	16.1915	-1.50599	5e-05	0.000962999
ENSSSCT00000028542	ENSSSCG00000023966	-	chr7:122374849-122383712	20.2318	12.8248	0.657695	0.00605	0.0424174
ENSSSCT00000028549	ENSSSCG00000023256	-	GL895698.2:2274-3401	140.488	60.7569	1.20932	5e-05	0.000962999
ENSSSCT00000029631	ENSSSCG00000023278	-	chr10:18525258-18599966	2.30488	4.06784	-0.81957	0.00295	0.0249649
ENSSSCT00000017906	ENSSSCG00000016444	TMEM176B	chr18:6650911-6657271	91.3266	137.983	-0.595387	0.0073	0.0485912
ENSSSCT00000002981	ENSSSCG00000002688	-	chr6:6994096-7068918	11.2726	19.0905	-0.760036	0.0007	0.00830682
ENSSSCT00000003763	ENSSSCG00000003392	SLC25A33	chr6:64148525-64168532	11.8819	5.47863	1.11688	0.00015	0.00244291
ENSSSCT00000007071	ENSSSCG00000006455	CD5L	chr4:100732582-100750193	1.22436	12.0992	-3.30482	5e-05	0.000962999
ENSSSCT00000007074	ENSSSCG00000006457	FCRL3	chr4:100799184-100839573	1.13295	3.00042	-1.40508	5e-05	0.000962999
ENSSSCT00000022629	ENSSSCG00000025932	AP1S3	GL893592.2:34538-51784	18.4637	10.0562	0.876598	0.0008	0.00921701
ENSSSCT00000006844	ENSSSCG00000006245	SDR16C5	chr4:82506091-82518561	5.20082	24.6362	-2.24397	5e-05	0.000962999
ENSSSCT00000013413	ENSSSCG00000012266	SLC9A7	chrX:46035668-46154468	1.19253	3.2307	-1.43782	0.004	0.0313608
ENSSSCT00000027702	ENSSSCG00000028813	SFTA2	chr7:27142712-27143699	9.69013	4.77202	1.02191	0.00575	0.0409002
ENSSSCT00000017459	ENSSSCG00000016034	COL3A1	chr15:104067017-104105776	416.568	824.856	-0.98559	0.00575	0.0409002
ENSSSCT00000014192	ENSSSCG00000012982	-	chr2:5760305-5768449	6.41131	18.1035	-1.49758	5e-05	0.000962999
ENSSSCT00000016327	ENSSSCG00000014966	SESN3	chr9:31043641-31068217	22.6097	39.644	-0.810164	0.00075	0.00877277
ENSSSCT00000016326	ENSSSCG00000014965	ENDOD1	chr9:30923140-30952504	6.79929	3.45812	0.975396	0.00035	0.00481525
ENSSSCT00000018471	ENSSSCG00000016962	-	chr16:51338615-51356428	3.16239	1.20459	1.39247	0.0045	0.0342518
ENSSSCT00000009733	ENSSSCG00000008890	TMA16	chr8:55470821-55498954	10.5158	6.19734	0.762843	0.0034	0.0277882
ENSSSCT00000005647	ENSSSCG00000005122	TEK	chr1:218224161-218500245	4.9555	8.53492	-0.784347	0.00395	0.0310612
ENSSSCT00000003567	ENSSSCG00000003212	NAPSA	chr6:51070033-51079245	0.921195	2.45606	-1.41477	0.00075	0.00877277
ENSSSCT00000031772	ENSSSCG00000030241	-	chrX:102611633-102614919	23.022	45.7505	-0.990773	5e-05	0.000962999
ENSSSCT00000004932	ENSSSCG00000004465	-	chr1:96603029-96716539	19.1701	9.58765	0.999607	0.0001	0.00174319
ENSSSCT00000004931	ENSSSCG00000004464	FAM46A	chr1:95104352-95109056	56.1292	33.4115	0.748406	0.0012	0.0126668
ENSSSCT00000000131	ENSSSCG00000000125	LGALS1	chr5:7642311-7646221	77.9778	124.354	-0.673312	0.0056	0.040168
ENSSSCT00000000139	ENSSSCG00000000133	TST	chr5:8349104-8358974	115.456	72.7555	0.666211	0.00315	0.0262062
ENSSSCT00000008502	ENSSSCG00000007755	-	chr3:17622063-17633306	1.05449	3.77913	-1.8415	0.0001	0.00174319
ENSSSCT00000026893	ENSSSCG00000027387	MS4A12	chr2:10736890-10753331	413.534	197.649	1.06506	5e-05	0.000962999
ENSSSCT00000027272	ENSSSCG00000020706	-	chr13:209752043-209758486	57.9587	22.2288	1.38259	5e-05	0.000962999
ENSSSCT00000006268	ENSSSCG00000005699	HMCN2	chr1:304346786-304445413	2.60683	4.54284	-0.8013	0.00095	0.0105581
ENSSSCT00000019103	ENSSSCG00000017549	PHB	chr12:25535896-25549085	78.8197	48.8656	0.689736	0.00215	0.0197012
ENSSSCT00000027859	ENSSSCG00000024595	APOBR	GL896271.1:2-6247	1.20354	3.91374	-1.70126	5e-05	0.000962999
ENSSSCT00000034453	ENSSSCG00000011695	AGTR1	chr13:96933072-96978416	0.806565	2.39303	-1.56897	0.0011	0.0118238
ENSSSCT00000017234	ENSSSCG00000015826	PROSC	chr15:55741204-55752950	30.0372	18.188	0.723765	0.0022	0.0200365
ENSSSCT00000023164	ENSSSCG00000020774	-	chr5:51068457-51115752	2.60142	6.05491	-1.21881	0.00015	0.00244291
ENSSSCT00000035478	ENSSSCG00000017614	TRIM25	chr12:34080928-34087929	108.429	60.7283	0.836309	0.00045	0.00588315
ENSSSCT00000029868	ENSSSCG00000029050	-	chr2:78533529-78535171	23.8774	14.1734	0.752463	0.00285	0.0243177
ENSSSCT00000029869	ENSSSCG00000025835	-	GL894147.1:752-11814	8.89445	4.5898	0.954473	0.00135	0.0138413
ENSSSCT00000027134	ENSSSCG00000023508	BCO1	JH118737.1:77448-85301	32.7784	68.3239	-1.05964	0.0001	0.00174319
ENSSSCT00000028116	ENSSSCG00000022970	-	JH118559.1:2353-9158	1.65509	4.1925	-1.34091	0.0002	0.00307929
ENSSSCT00000008762	ENSSSCG00000007995	FAM195A	chr3:41348588-41353426	129.866	84.8417	0.614182	0.00675	0.0459426
ENSSSCT00000011098	ENSSSCG00000010137	RANBP1	chr14:55131299-55137465	166.276	94.3129	0.818054	0.0001	0.00174319
ENSSSCT00000012672	ENSSSCG00000011579	PPARG	chr13:75578054-75650239	12.3164	1.92318	2.67902	5e-05	0.000962999
ENSSSCT00000012670	ENSSSCG00000011578	TAMM41	chr13:75136045-75196974	9.39412	4.85277	0.952949	0.00145	0.0145878
ENSSSCT00000004093	ENSSSCG00000003694	EMILIN2	chr6:96738828-96792567	11.5649	24.6449	-1.09153	5e-05	0.000962999
ENSSSCT00000004096	ENSSSCG00000003697	-	chr6:97024063-97060808	16.0969	7.9361	1.02028	5e-05	0.000962999
ENSSSCT00000002002	ENSSSCG00000001787	IL16	chr7:55573941-55702252	4.16768	12.2803	-1.55902	5e-05	0.000962999
ENSSSCT00000009960	ENSSSCG00000009094	CCNA2	chr8:109455652-109461806	39.0575	21.897	0.834869	0.00025	0.00368188
ENSSSCT00000031007	ENSSSCG00000021208	SEPP1	chr16:28995336-29026496	335.278	677.352	-1.01455	0.0003	0.00426167
ENSSSCT00000000719	ENSSSCG00000000663	KLRG1	chr5:65412926-65430432	0.34709	3.83586	-3.46617	0.00185	0.0175755
ENSSSCT00000025742	ENSSSCG00000026855	-	chr9:11491516-11509501	0.741073	3.55282	-2.26128	5e-05	0.000962999
ENSSSCT00000030753	ENSSSCG00000022307	RAB7B	chr9:72916106-72946419	1.69667	5.1972	-1.61502	5e-05	0.000962999
ENSSSCT00000026460	ENSSSCG00000023171	-	chr1:310163332-310221475	4.33943	8.14577	-0.908545	0.0002	0.00307929
ENSSSCT00000026469	ENSSSCG00000021940	CYP2J34	chr6:139902193-139929805	47.5712	112.496	-1.24171	5e-05	0.000962999
ENSSSCT00000027339	ENSSSCG00000029889	CST3	chr17:34559975-34563745	239.667	922.102	-1.94389	5e-05	0.000962999
ENSSSCT00000027330	ENSSSCG00000030270	CNN2	chr2:77612061-77622362	14.6327	35.1734	-1.26529	5e-05	0.000962999
ENSSSCT00000027336	ENSSSCG00000027525	DHCR24	chr6:145547687-145582947	60.753	32.1089	0.919982	5e-05	0.000962999
ENSSSCT00000001039	ENSSSCG00000000950	E2F7	chr5:109254251-109290485	6.60497	3.91293	0.755305	0.0014	0.0142136
ENSSSCT00000024829	ENSSSCG00000025770	ST6GAL1	GL894735.1:15395-44627	7.46471	16.1047	-1.10932	5e-05	0.000962999
ENSSSCT00000024828	ENSSSCG00000027093	FOLH1B	chr9:25630148-25687747	18.251	61.0915	-1.743	5e-05	0.000962999
ENSSSCT00000024827	ENSSSCG00000023861	PFAS	chr12:55937084-55949916	6.4663	3.89779	0.730285	0.0034	0.0277882
ENSSSCT00000024821	ENSSSCG00000029367	CARD6	GL893678.1:33570-39575	23.66	11.6549	1.02151	5e-05	0.000962999
ENSSSCT00000016170	ENSSSCG00000014819	ATG16L2	chr9:8108619-8122236	1.71355	3.13772	-0.872729	0.00525	0.0382853
ENSSSCT00000016177	ENSSSCG00000014825	RELT	chr9:8497719-8515461	1.5146	2.73804	-0.854207	0.00535	0.0388225
ENSSSCT00000008565	ENSSSCG00000007816	IL21R	chr3:19681472-19722036	1.47289	2.94937	-1.00175	0.00145	0.0145878
ENSSSCT00000025883	ENSSSCG00000021170	FAR1	chr2:48831841-48904569	29.0287	17.8211	0.70389	0.0015	0.0149758
ENSSSCT00000019311	ENSSSCG00000017743	CRLF3	chr12:44722199-44765122	17.6378	33.6164	-0.930496	0.00015	0.00244291
ENSSSCT00000019313	ENSSSCG00000017745	UTP6	chr12:44850354-44878534	12.3513	7.33166	0.75245	0.00195	0.018293
ENSSSCT00000019316	ENSSSCG00000017747	RAB11FIP4	chr12:45193861-45303181	2.59653	4.75409	-0.872585	0.0009	0.0101095
ENSSSCT00000035939	ENSSSCG00000003729	RNF125	chr6:108515329-108561302	2.55175	6.59306	-1.36946	0.00125	0.0130696
ENSSSCT00000025228	ENSSSCG00000023479	NCKAP5	chr15:21862471-21927980	2.70214	6.10783	-1.17656	5e-05	0.000962999
ENSSSCT00000006200	ENSSSCG00000005638	-	chr1:302600678-302605199	0.475663	2.78404	-2.54917	0.00015	0.00244291
ENSSSCT00000033442	ENSSSCG00000017497	ERBB2	chr12:23049117-23069930	27.1171	46.1366	-0.76671	0.00105	0.0114137
ENSSSCT00000016993	ENSSSCG00000015600	DTL	chr9:144272743-144322912	5.11186	3.06865	0.736245	0.0036	0.0290123
ENSSSCT00000016996	ENSSSCG00000015603	LPGAT1	chr9:144465288-144538584	25.0913	75.6283	-1.59174	5e-05	0.000962999
ENSSSCT00000016994	ENSSSCG00000015601	-	chr9:144381160-144388329	14.3229	8.74045	0.712549	0.0035	0.0284161
ENSSSCT00000012199	ENSSSCG00000011147	-	chr10:71833305-71847875	83.7843	0.266161	8.29824	5e-05	0.000962999
ENSSSCT00000028090	ENSSSCG00000026297	KLB	chr8:32268562-32303388	15.0679	8.07033	0.90078	0.00025	0.00368188
ENSSSCT00000028094	ENSSSCG00000023470	-	chr10:21746749-21749788	22.2915	8.63501	1.36823	0.00145	0.0145878
ENSSSCT00000014364	ENSSSCG00000013144	MPEG1	chr2:11807281-11811580	38.7783	86.3257	-1.15454	5e-05	0.000962999
ENSSSCT00000015336	ENSSSCG00000014039	RGS14	chr2:82278888-82294443	1.35013	2.83063	-1.06803	0.00035	0.00481525
ENSSSCT00000010770	ENSSSCG00000009827	HVCN1	chr14:33898492-33943793	2.44075	6.48941	-1.41076	5e-05	0.000962999
ENSSSCT00000006038	ENSSSCG00000005492	C9orf91	chr1:286220698-286241331	5.74666	3.21503	0.837889	0.00315	0.0262062
ENSSSCT00000009022	ENSSSCG00000008239	CAPG	chr3:62357527-62367116	18.8276	38.5121	-1.03246	5e-05	0.000962999
ENSSSCT00000009020	ENSSSCG00000008237	RETSAT	chr3:62309274-62323100	83.2377	148.875	-0.83879	0.00045	0.00588315
ENSSSCT00000019060	ENSSSCG00000017507	-	chr12:23427947-23438968	15.2178	6.87405	1.14653	5e-05	0.000962999
ENSSSCT00000000698	ENSSSCG00000000647	OLR1	chr5:64579162-64590512	13.7687	2.481	2.4724	5e-05	0.000962999
ENSSSCT00000000691	ENSSSCG00000000641	KLRK1	chr5:64370013-64378469	4.1572	8.25257	-0.989231	0.00155	0.01535
ENSSSCT00000030479	ENSSSCG00000024392	THEMIS	chr1:38932150-38997305	5.20114	10.134	-0.962308	0.0063	0.0436936
ENSSSCT00000029694	ENSSSCG00000029596	-	chr9:119542538-119595213	4.59822	13.7415	-1.57939	0.00375	0.0299
ENSSSCT00000016205	ENSSSCG00000014853	GDPD5	chr9:10840404-10883005	6.8976	11.5108	-0.738824	0.00135	0.0138413
ENSSSCT00000034952	ENSSSCG00000021334	CH242-307A4.1	chr3:67957189-67973255	371.625	36.2676	3.35709	5e-05	0.000962999
ENSSSCT00000018812	ENSSSCG00000017280	ICAM2	chr12:14963913-14982966	4.41071	8.81275	-0.998581	0.00265	0.0230344
ENSSSCT00000023663	ENSSSCG00000028019	LRRC59	chr12:26587659-26603718	82.9967	50.3157	0.722044	0.0013	0.0134755
ENSSSCT00000027786	ENSSSCG00000023657	-	chr6:82695028-82697222	1.73678	3.47747	-1.00162	0.00565	0.0404139
ENSSSCT00000027782	ENSSSCG00000028241	-	chrX:58756064-58763172	2.21235	6.52873	-1.56122	0.00275	0.0236695
ENSSSCT00000019437	ENSSSCG00000017861	ASPA	chr12:51468685-51493212	1.1251	2.12191	-0.915316	0.0018	0.0172238
ENSSSCT00000011625	ENSSSCG00000010629	ADRA2A	chr14:132403893-132405246	3.1514	1.65038	0.933199	0.00665	0.0454571
ENSSSCT00000011627	ENSSSCG00000010631	GPAM	chr14:133473305-133513513	22.8485	14.7711	0.629318	0.00425	0.0328133
ENSSSCT00000011623	ENSSSCG00000010627	PDCD4	chr14:132232407-132260976	60.58	97.4025	-0.685118	0.00195	0.018293
ENSSSCT00000018748	ENSSSCG00000017222	-	chr12:6307211-6316443	0.668744	0.275874	1.27745	0.0059	0.0416608
ENSSSCT00000018741	ENSSSCG00000017216	-	chr12:6227158-6232482	1.3863	3.62363	-1.3862	5e-05	0.000962999
ENSSSCT00000010573	ENSSSCG00000009645	ADAMDEC1	chr14:9497813-9512872	41.1476	156.85	-1.93051	5e-05	0.000962999
ENSSSCT00000010570	ENSSSCG00000009642	STC1	chr14:8805560-8816800	1.8526	0.624523	1.56872	5e-05	0.000962999
ENSSSCT00000034310	ENSSSCG00000015093	CD3D	chr9:50680924-50685383	17.724	79.6714	-2.16836	5e-05	0.000962999
ENSSSCT00000023504	ENSSSCG00000027733	RRP7A	GL896147.1:20-4841	11.1673	5.93968	0.910825	0.00115	0.0122469
ENSSSCT00000028424	ENSSSCG00000030209	MFNG	chr5:7859081-7869542	2.29466	4.34254	-0.920262	0.00165	0.0161095
ENSSSCT00000029770	ENSSSCG00000025423	KCNK5	chr7:39704034-39743285	24.5218	53.5167	-1.12592	5e-05	0.000962999
ENSSSCT00000007950	ENSSSCG00000007265	SNTA1	chr17:41868152-41896580	4.59788	13.6759	-1.5726	5e-05	0.000962999
ENSSSCT00000023756	ENSSSCG00000025729	IRS1	chr15:142086243-142089969	8.69431	5.2298	0.733317	0.0024	0.0214077
ENSSSCT00000026814	ENSSSCG00000025034	LAPTM5	chr6:81070176-81095159	34.7258	85.2736	-1.29609	5e-05	0.000962999
ENSSSCT00000034552	ENSSSCG00000015405	CD36	chr9:110040076-110106938	11.2224	19.67	-0.809616	0.0021	0.019365
ENSSSCT00000018622	ENSSSCG00000017104	NSUN2	chr16:81695147-81726541	34.5943	21.3602	0.695607	0.00285	0.0243177
ENSSSCT00000007132	ENSSSCG00000006512	FDPS	chr4:103291797-103304048	139.106	70.89	0.972536	5e-05	0.000962999
ENSSSCT00000019464	ENSSSCG00000017887	XAF1	chr12:52643900-52658713	235.218	31.9506	2.88009	5e-05	0.000962999
ENSSSCT00000022901	ENSSSCG00000030696	SLC19A1	chr13:218092025-218113606	18.9388	41.2302	-1.12235	5e-05	0.000962999
ENSSSCT00000031460	ENSSSCG00000022946	-	chr6:70568783-70578438	7.22532	3.57037	1.01699	0.00075	0.00877277
ENSSSCT00000016894	ENSSSCG00000015507	-	chr9:128929459-128986770	0.763165	4.62756	-2.60018	5e-05	0.000962999
ENSSSCT00000016893	ENSSSCG00000015506	TNN	chr9:128929459-128986770	0.263631	1.64081	-2.63782	5e-05	0.000962999
ENSSSCT00000016899	ENSSSCG00000015512	PAPPA2	chr9:130015439-130283638	1.10741	0.619729	0.837476	0.00675	0.0459426
ENSSSCT00000028623	ENSSSCG00000021029	-	chr4:104384881-104387324	9.66285	4.47608	1.11021	0.0009	0.0101095
ENSSSCT00000024990	ENSSSCG00000028759	-	chr4:10661791-10668865	3.25507	5.56846	-0.774593	0.00255	0.0223849
ENSSSCT00000028192	ENSSSCG00000023894	-	chr1:285795978-286174228	2.89189	6.28212	-1.11924	5e-05	0.000962999
ENSSSCT00000012546	ENSSSCG00000011465	PDE12	chr13:43327040-43332915	32.2234	10.3418	1.63962	5e-05	0.000962999
ENSSSCT00000017711	ENSSSCG00000016265	SP100	chr15:145104682-145130125	13.6528	7.32994	0.89732	0.00155	0.01535
ENSSSCT00000017718	ENSSSCG00000016270	C2orf72	chr15:145450296-145460228	5.3821	2.15501	1.32048	5e-05	0.000962999
ENSSSCT00000014254	ENSSSCG00000013041	FERMT3	chr2:6950711-6976696	9.25103	22.1025	-1.25652	5e-05	0.000962999
ENSSSCT00000011016	ENSSSCG00000010055	GGT5	chr14:53082458-53104960	5.12686	8.63969	-0.752905	0.0035	0.0284161
ENSSSCT00000007866	ENSSSCG00000007189	SDCBP2	chr17:38419446-38446267	115.197	59.5646	0.95158	5e-05	0.000962999
ENSSSCT00000013709	ENSSSCG00000012540	SLC25A53	chrX:98822340-98823261	0.642397	2.18757	-1.76779	0.0017	0.0164847
ENSSSCT00000015665	ENSSSCG00000014338	HSPA9	chr2:146229841-146246784	190.871	103.825	0.878444	0.0001	0.00174319
ENSSSCT00000010051	ENSSSCG00000009178	H2AFZ	chr8:129743690-129745568	193.148	116.755	0.726229	0.00235	0.0210651
ENSSSCT00000007369	ENSSSCG00000006727	WDR3	chr4:112790955-112841012	21.7955	13.4022	0.701567	0.00255	0.0223849
ENSSSCT00000014539	ENSSSCG00000013313	PRRG4	chr2:30550075-30569173	29.497	14.4014	1.03436	5e-05	0.000962999
ENSSSCT00000014530	ENSSSCG00000013304	NAT10	chr2:29153521-29194481	8.4215	4.67836	0.848075	0.0006	0.00735528
ENSSSCT00000011837	ENSSSCG00000010820	-	chr10:11651047-11651278	162.574	343.961	-1.08115	0.00225	0.0203757
ENSSSCT00000003350	ENSSSCG00000003017	TGFB1	chr6:45127026-45139176	5.82344	10.636	-0.869009	0.0037	0.02961
ENSSSCT00000011838	ENSSSCG00000010821	EPRS	chr10:11663246-11730329	61.0727	38.2194	0.676225	0.0037	0.02961
ENSSSCT00000006187	ENSSSCG00000005627	AK1	chr1:302277901-302287920	6.34167	2.76531	1.19742	0.00025	0.00368188
ENSSSCT00000006188	ENSSSCG00000005628	ST6GALNAC4	chr1:302314205-302324802	51.2662	80.7993	-0.656335	0.00385	0.0304841
ENSSSCT00000030552	ENSSSCG00000023557	CCRL2	chr13:32566383-32568453	3.27371	8.01121	-1.29109	5e-05	0.000962999
ENSSSCT00000030556	ENSSSCG00000027877	TLR10	chr8:31604731-31615025	0.653973	2.71044	-2.05122	5e-05	0.000962999
ENSSSCT00000032791	ENSSSCG00000012394	GJB1	chrX:64844645-64852108	23.8133	10.5513	1.17435	5e-05	0.000962999
ENSSSCT00000033941	ENSSSCG00000009314	FLT3	chr11:4980956-5039856	0.988572	2.75636	-1.47935	0.0024	0.0214077
ENSSSCT00000011934	ENSSSCG00000010907	-	chr10:26249078-26284300	21.3332	51.0024	-1.25746	5e-05	0.000962999
ENSSSCT00000028011	ENSSSCG00000029097	RCC1	chr6:79360234-79380216	17.6112	9.65775	0.866733	0.00035	0.00481525
ENSSSCT00000023973	ENSSSCG00000022119	RABGAP1L	chr9:128463376-128604899	20.0334	36.0023	-0.845681	0.0008	0.00921701
ENSSSCT00000029059	ENSSSCG00000030300	MT1X	chr6:26420804-26421708	811.831	84.9682	3.25618	5e-05	0.000962999
ENSSSCT00000029057	ENSSSCG00000005518	-	chr1:293629344-293709841	6.766	14.8019	-1.12941	0.0007	0.00830682
ENSSSCT00000019051	ENSSSCG00000017498	PPP1R1B	chr12:23071449-23079034	261.268	117.451	1.15347	5e-05	0.000962999
ENSSSCT00000015581	ENSSSCG00000014260	-	chr2:137682927-137688133	58.1456	0	inf	0.00205	0.019002
ENSSSCT00000028835	ENSSSCG00000024712	APCDD1	GL893427.2:1797-14528	1.87834	5.06103	-1.42997	0.0041	0.0319477
ENSSSCT00000005268	ENSSSCG00000004769	CASC5	chr1:145844009-145846476	26.3071	16.3433	0.686748	0.0066	0.0452091
ENSSSCT00000003148	ENSSSCG00000002847	GPT2	chr6:32866058-32907567	3.31855	9.46116	-1.51147	5e-05	0.000962999
ENSSSCT00000030140	ENSSSCG00000030548	HERC5	chr8:139945978-139974969	104.615	19.7453	2.4055	5e-05	0.000962999
ENSSSCT00000030143	ENSSSCG00000023594	RARRES2	GL892911.1:274865-276565	24.2708	82.992	-1.77375	5e-05	0.000962999
ENSSSCT00000018552	ENSSSCG00000017039	TTC1	chr16:68949397-69004490	22.4611	14.4784	0.633527	0.00715	0.0478693
ENSSSCT00000026707	ENSSSCG00000022492	AMPD3	chr2:52379711-52419852	11.9693	6.04737	0.984965	5e-05	0.000962999
ENSSSCT00000027076	ENSSSCG00000025203	KNOP1	GL893735.2:66226-76731	12.6658	7.8212	0.695473	0.005	0.0369387
ENSSSCT00000019213	ENSSSCG00000017649	SKA2	chr12:37094023-37108508	61.6347	32.0883	0.941697	0.0025	0.0220709
ENSSSCT00000025342	ENSSSCG00000024088	-	chr1:120431330-120439666	22.3387	12.7866	0.804916	0.00085	0.00966213
ENSSSCT00000032057	ENSSSCG00000027602	PLBD1	chr5:61337115-61373313	9.50903	16.0288	-0.753292	0.0038	0.0301925
ENSSSCT00000032059	ENSSSCG00000023901	-	JH118657.1:1466-7779	15.5227	32.1345	-1.04975	5e-05	0.000962999
ENSSSCT00000017304	ENSSSCG00000015892	PSMD14	chr15:75640606-75707668	72.0242	40.2586	0.839187	0.0005	0.0063879
ENSSSCT00000017307	ENSSSCG00000015895	GCG	chr15:76292761-76298963	9.98511	33.8572	-1.76161	5e-05	0.000962999
ENSSSCT00000028203	ENSSSCG00000022098	DUS2	chr6:25957757-26000163	17.2365	10.7539	0.680602	0.00465	0.0350431
ENSSSCT00000004396	ENSSSCG00000003974	-	chr6:157372511-157373602	10.7549	33.0361	-1.61905	5e-05	0.000962999
ENSSSCT00000012477	ENSSSCG00000011399	GNAI2	chr13:35891301-35911741	40.276	68.8328	-0.773176	0.00065	0.00784192
ENSSSCT00000014148	ENSSSCG00000012943	MRPL11	chr2:5054875-5057918	42.8224	25.7338	0.734702	0.00245	0.0217506
ENSSSCT00000009142	ENSSSCG00000008348	-	chr3:77408776-77439119	3.44084	13.2077	-1.94054	5e-05	0.000962999
ENSSSCT00000004477	ENSSSCG00000004049	ACAT2	chr1:9389097-9411773	86.5469	28.0545	1.62525	0.001	0.0109841
ENSSSCT00000002135	ENSSSCG00000001906	CYP1A1	chr7:63491453-63497651	29.1753	2.72559	3.42011	5e-05	0.000962999
ENSSSCT00000000403	ENSSSCG00000000377	-	chr5:23103686-23107038	75.2294	41.1792	0.869383	0.0001	0.00174319
ENSSSCT00000031178	ENSSSCG00000028010	ABHD3	chr6:99355422-99401229	59.1123	132.138	-1.16052	5e-05	0.000962999
ENSSSCT00000024583	ENSSSCG00000027527	SLC1A4	chr3:80747564-80754506	3.74018	1.76244	1.08553	0.00035	0.00481525
ENSSSCT00000016815	ENSSSCG00000015435	NAMPT	chr9:116884916-116931198	36.0496	20.9757	0.781262	0.00045	0.00588315
ENSSSCT00000022326	ENSSSCG00000023709	PTPRJ	chr2:15632259-15688569	5.34744	9.76214	-0.868348	0.0001	0.00174319
ENSSSCT00000022324	ENSSSCG00000022757	TIMM13	chr2:76698394-76699720	52.948	33.6522	0.653875	0.0056	0.040168
ENSSSCT00000031919	ENSSSCG00000021707	ADCY7	GL895152.1:365-17281	3.85228	9.61236	-1.31918	5e-05	0.000962999
ENSSSCT00000023746	ENSSSCG00000023298	-	chr17:39335393-39342318	26.3802	13.7143	0.943772	5e-05	0.000962999
ENSSSCT00000032466	ENSSSCG00000023670	-	GL894216.2:4912-17833	162.736	95.1888	0.77367	0.0006	0.00735528
ENSSSCT00000024912	ENSSSCG00000029066	-	chr10:75367602-75370787	80.3256	22.5168	1.83486	5e-05	0.000962999
ENSSSCT00000024911	ENSSSCG00000022952	NMD3	chr13:109220804-109339504	23.4283	14.0615	0.736507	0.0031	0.0259036
ENSSSCT00000024916	ENSSSCG00000029033	-	chr2:121253510-121295449	3.2301	6.4316	-0.993599	0.0058	0.0411393
ENSSSCT00000016773	ENSSSCG00000015398	-	chr9:106573371-106597357	3.53417	1.25175	1.49742	5e-05	0.000962999
ENSSSCT00000013000	ENSSSCG00000011884	HCLS1	chr13:148480007-148508215	17.2994	55.7502	-1.68825	5e-05	0.000962999
ENSSSCT00000011607	ENSSSCG00000022351	GSTO1	chr14:125175434-125185836	1113.55	567.39	0.972754	0.0001	0.00174319
ENSSSCT00000024059	ENSSSCG00000024430	HES4	chr6:57945475-57946990	17.8184	2.76261	2.68926	5e-05	0.000962999
ENSSSCT00000004219	ENSSSCG00000003812	-	chr6:137171270-137233581	142.056	232.381	-0.710038	0.00355	0.028707
ENSSSCT00000011516	ENSSSCG00000010526	AVPI1	chr14:118548267-118556353	27.676	15.3672	0.848785	0.0008	0.00921701
ENSSSCT00000015429	ENSSSCG00000014125	DHFR	chr2:91077847-91102076	17.2734	10.5511	0.711156	0.00415	0.032255
ENSSSCT00000015423	ENSSSCG00000014119	-	chr2:90636015-90694074	6.28083	9.938	-0.662001	0.0038	0.0301925
ENSSSCT00000001655	ENSSSCG00000001483	FAM83B	chr7:30525283-30609643	15.1693	7.98524	0.925748	5e-05	0.000962999
ENSSSCT00000027951	ENSSSCG00000025836	SULT1C4	chr3:49934276-49946446	5.94744	2.13001	1.48141	5e-05	0.000962999
ENSSSCT00000003652	ENSSSCG00000003288	HSPBP1	chr6:54381183-54393103	15.0911	9.11417	0.727512	0.0024	0.0214077
ENSSSCT00000022824	ENSSSCG00000023301	F13B	GL894968.1:9732-36048	6.08132	2.50573	1.27915	0.0001	0.00174319
ENSSSCT00000000232	ENSSSCG00000000216	ASIC1	chr5:16354867-16364821	1.24266	0.471617	1.39774	0.0004	0.00535566
ENSSSCT00000030079	ENSSSCG00000021262	-	chr13:32016151-32043484	10.3376	5.91668	0.805036	0.00535	0.0388225
ENSSSCT00000030078	ENSSSCG00000025414	PYY	chr12:19442754-19444987	12.83	25.0888	-0.967518	0.0004	0.00535566
ENSSSCT00000018496	ENSSSCG00000016986	CREBRF	chr16:55464123-55496215	15.1422	24.993	-0.72295	0.0015	0.0149758
ENSSSCT00000026496	ENSSSCG00000021110	-	GL895692.1:7-24693	21.013	44.6274	-1.08665	5e-05	0.000962999
ENSSSCT00000023461	ENSSSCG00000023166	-	chr12:55530185-55532845	1.46289	2.7	-0.884135	0.0038	0.0301925
ENSSSCT00000027544	ENSSSCG00000022892	BCS1L	JH118457.1:38968-41880	22.3677	13.6463	0.712906	0.00395	0.0310612
ENSSSCT00000017610	ENSSSCG00000016174	FN1	chr15:130357872-130430503	46.9709	126.82	-1.43294	5e-05	0.000962999
ENSSSCT00000019507	ENSSSCG00000017924	-	chr12:54447616-54450006	18.498	7.82587	1.24105	5e-05	0.000962999
ENSSSCT00000019500	ENSSSCG00000017918	ARRB2	chr12:54269859-54287455	9.8638	18.9107	-0.938986	0.00615	0.0429102
ENSSSCT00000035099	ENSSSCG00000006612	S100A10	chr4:106272295-106283881	271.758	146.187	0.894506	0.0009	0.0101095
ENSSSCT00000029321	ENSSSCG00000022225	NOP58	chr15:117351066-117375010	71.6121	39.485	0.858899	0.00035	0.00481525
ENSSSCT00000008680	ENSSSCG00000007920	-	chr3:38315842-38330692	2.6764	1.0784	1.3114	0.00345	0.0281151
ENSSSCT00000013661	ENSSSCG00000012494	TIMM8A	chrX:91010562-91013453	37.4369	21.5343	0.797828	0.00025	0.00368188
ENSSSCT00000016255	ENSSSCG00000014900	RAB30	chr9:19117862-19130117	19.8036	36.9873	-0.901269	0.0006	0.00735528
ENSSSCT00000016253	ENSSSCG00000014898	DDIAS	chr9:18876946-18896503	3.76826	2.20073	0.775914	0.0059	0.0416608
ENSSSCT00000015505	ENSSSCG00000014191	-	chr2:118230892-118454133	21.2639	32.662	-0.619207	0.0071	0.0476177
ENSSSCT00000005152	ENSSSCG00000004666	-	chr1:140670862-140706384	105.289	63.5084	0.729331	0.00215	0.0197012
ENSSSCT00000005158	ENSSSCG00000004672	GATM	chr1:140842955-140861814	1.0793	9.81385	-3.18472	5e-05	0.000962999
ENSSSCT00000001929	ENSSSCG00000001725	ADGRF5	chr7:48301659-48428872	3.89107	6.09347	-0.647098	0.007	0.0471525
ENSSSCT00000028510	ENSSSCG00000026757	-	chr7:22031969-22032350	880.378	472.066	0.899134	5e-05	0.000962999
ENSSSCT00000005975	ENSSSCG00000005431	-	chr1:278058493-278100676	1.08135	3.64243	-1.75206	5e-05	0.000962999
ENSSSCT00000026965	ENSSSCG00000026945	LRRC2	chr13:32727322-32749038	0.28819	1.153	-2.00031	0.0055	0.0396409
ENSSSCT00000017384	ENSSSCG00000015965	GPR155	chr15:89587687-89695502	20.7246	60.9521	-1.55633	5e-05	0.000962999
ENSSSCT00000023526	ENSSSCG00000028384	RND3	chr15:1003619-1010816	33.4595	16.418	1.02714	5e-05	0.000962999
ENSSSCT00000023050	ENSSSCG00000023121	ABCA7	chr2:77623479-77640489	2.49296	4.29859	-0.786004	0.0011	0.0118238
ENSSSCT00000031818	ENSSSCG00000024211	-	chr2:61727576-61729149	2.25372	6.18824	-1.45722	0.0006	0.00735528
ENSSSCT00000028755	ENSSSCG00000029561	MCM10	GL893968.1:42210-54944	16.327	8.72589	0.903889	0.00035	0.00481525
ENSSSCT00000028757	ENSSSCG00000020931	-	chr3:98711055-98732402	5.5345	3.46704	0.674747	0.0064	0.0442068
ENSSSCT00000012380	ENSSSCG00000011309	KIF15	chr13:30822258-30933906	19.6646	12.5823	0.644205	0.0045	0.0342518
ENSSSCT00000012388	ENSSSCG00000011316	CCR9	chr13:32129988-32147645	6.14269	20.4793	-1.73723	5e-05	0.000962999
ENSSSCT00000010832	ENSSSCG00000009882	OAS1	chr14:41230164-41288614	528.258	184.173	1.52018	5e-05	0.000962999
ENSSSCT00000010831	ENSSSCG00000009881	OAS2	chr14:41196285-41208970	196.944	28.591	2.78415	5e-05	0.000962999
ENSSSCT00000011129	ENSSSCG00000010163	KCNK1	chr14:61442842-61548448	13.7567	7.06269	0.961849	0.00035	0.00481525
ENSSSCT00000011122	ENSSSCG00000010158	TOMM20	chr14:60218717-60231861	64.0427	41.0534	0.641532	0.0044	0.0336608
ENSSSCT00000029156	ENSSSCG00000025529	FAM3D	chr13:44467147-44516711	13.047	6.32588	1.04438	0.00035	0.00481525
ENSSSCT00000029158	ENSSSCG00000014123	FAM151B	chr2:90967312-90992174	29.4691	18.9036	0.64054	0.0063	0.0436936
ENSSSCT00000018440	ENSSSCG00000016933	ELOVL7	chr16:42502361-42590592	15.9573	7.54733	1.08018	0.0001	0.00174319
ENSSSCT00000018449	ENSSSCG00000016941	RNF180	chr16:45789517-46030971	0.585168	2.73978	-2.22714	5e-05	0.000962999
ENSSSCT00000004165	ENSSSCG00000003763	IFI44	chr6:124790062-124806819	209.322	39.9622	2.38901	5e-05	0.000962999
ENSSSCT00000009851	ENSSSCG00000008994	RBM46	chr8:78636027-78668225	0.661432	3.55979	-2.42813	5e-05	0.000962999
ENSSSCT00000005342	ENSSSCG00000004840	OTUD7A	chr1:159292513-159363442	0.280519	0.861954	-1.61951	0.00075	0.00877277
ENSSSCT00000000486	ENSSSCG00000000451	AGAP2	GL892775.1:45970-50283	1.44634	3.52747	-1.28623	0.00045	0.00588315
ENSSSCT00000003590	ENSSSCG00000003231	NKG7	chr6:51692515-51695384	7.8277	13.1706	-0.750663	0.0066	0.0452091
ENSSSCT00000004909	ENSSSCG00000004444	FAM26F	chr1:92328265-92329935	6.35638	15.6521	-1.30008	0.00015	0.00244291
ENSSSCT00000004906	ENSSSCG00000004441	DSE	chr1:92246148-92286933	5.09453	9.47912	-0.895804	0.0002	0.00307929
ENSSSCT00000007450	ENSSSCG00000006802	KCNA3	chr4:119861133-119862900	3.84831	6.69505	-0.798871	0.00455	0.0345227
ENSSSCT00000019152	ENSSSCG00000024673	NME1	chr12:27484305-27502924	90.4285	36.981	1.28999	5e-05	0.000962999
ENSSSCT00000008270	ENSSSCG00000007538	GATA5	chr17:69234795-69243438	10.2623	20.0022	-0.962801	0.00015	0.00244291
ENSSSCT00000027869	ENSSSCG00000022925	-	chr5:65800933-65810886	6.55796	10.8063	-0.720556	0.003	0.0252734
ENSSSCT00000018280	ENSSSCG00000016792	FAM134B	chr16:6168455-6324546	2.90994	6.27502	-1.10863	5e-05	0.000962999
ENSSSCT00000018284	ENSSSCG00000016795	-	chr16:6829356-6866653	6.1446	10.5745	-0.783194	0.0027	0.0233564
ENSSSCT00000034469	ENSSSCG00000008225	PTCD3	chr3:61491229-61529596	25.4872	15.6453	0.704041	0.00415	0.032255
ENSSSCT00000026653	ENSSSCG00000028446	PCBP4	chr13:37284743-37296522	3.59303	5.73923	-0.675658	0.0076	0.0499696
ENSSSCT00000015132	ENSSSCG00000013853	HSH2D	chr2:61050295-61057022	140.435	9.86567	3.83134	5e-05	0.000962999
ENSSSCT00000004294	ENSSSCG00000003882	SLC5A9	chr6:151000566-151014501	3.71721	0.888798	2.06429	5e-05	0.000962999
ENSSSCT00000004293	ENSSSCG00000003881	SPATA6	chr6:150809985-150895237	0.465131	1.36319	-1.55128	0.00365	0.0293055
ENSSSCT00000011593	ENSSSCG00000010599	-	GL895853.2:50212-95602	12.8765	6.63091	0.957463	0.005	0.0369387
ENSSSCT00000012648	ENSSSCG00000011557	CIDEC	chr13:73216900-73223512	58.8813	95.6161	-0.699443	0.0029	0.0246416
ENSSSCT00000014773	ENSSSCG00000013526	LONP1	chr2:73788289-73808755	19.6104	10.888	0.848884	0.0004	0.00535566
ENSSSCT00000014777	ENSSSCG00000013530	-	chr2:73642379-73643465	1.9563	5.8647	-1.58393	5e-05	0.000962999
ENSSSCT00000030803	ENSSSCG00000030516	-	chr13:24637930-24724481	5.38964	10.2145	-0.922354	5e-05	0.000962999
ENSSSCT00000015690	ENSSSCG00000014361	CYSTM1	chr2:147857841-147953421	106.166	191.816	-0.853403	0.0003	0.00426167
ENSSSCT00000013206	ENSSSCG00000012074	BACE2	chr13:214758852-214845181	13.8216	6.42711	1.10468	5e-05	0.000962999
ENSSSCT00000013209	ENSSSCG00000012076	MX2	chr13:215028063-215059085	302.211	19.0531	3.98746	5e-05	0.000962999
ENSSSCT00000003962	ENSSSCG00000003568	FAM46B	chr6:77873688-77881717	18.8042	10.3061	0.867564	0.0003	0.00426167
ENSSSCT00000015968	ENSSSCG00000014618	-	chr9:3718553-3725457	31.1122	80.2288	-1.36664	5e-05	0.000962999
ENSSSCT00000005063	ENSSSCG00000004584	GCNT3	chr1:124393188-124394511	217.711	77.1728	1.49625	5e-05	0.000962999
ENSSSCT00000005066	ENSSSCG00000004587	MYO1E	chr1:124676342-124901532	23.1334	14.5214	0.671797	0.0036	0.0290123
ENSSSCT00000005069	ENSSSCG00000004588	CCNB2	chr1:124907273-124942332	18.8349	11.4691	0.715663	0.00415	0.032255
ENSSSCT00000031030	ENSSSCG00000024610	KRT4	chr5:18585174-18592477	0.80772	0.172524	2.22706	0.0006	0.00735528
ENSSSCT00000000723	ENSSSCG00000000667	AICDA	chr5:65607545-65616194	1.23408	7.33095	-2.57056	5e-05	0.000962999
ENSSSCT00000000724	ENSSSCG00000000668	APOBEC1	chr5:65642440-65650313	91.6605	32.3748	1.50143	5e-05	0.000962999
ENSSSCT00000024468	ENSSSCG00000029482	CHST15	chr14:145096699-145179039	3.76593	7.22068	-0.939128	0.0002	0.00307929
ENSSSCT00000024461	ENSSSCG00000022912	NT5C3A	chr18:44383494-44425983	103.999	62.6939	0.730173	0.00185	0.0175755
ENSSSCT00000002388	ENSSSCG00000002135	PNP	chr7:83454639-83459911	85.8814	24.2708	1.82312	5e-05	0.000962999
ENSSSCT00000003033	ENSSSCG00000002737	CHST4	chr6:14027555-14029094	22.8464	5.39894	2.08122	5e-05	0.000962999
ENSSSCT00000003035	ENSSSCG00000002739	-	chr6:14197068-14229412	7.93013	16.933	-1.09442	5e-05	0.000962999
ENSSSCT00000034056	ENSSSCG00000016657	AOAH	chr18:41062875-41246184	3.58806	8.79764	-1.29391	5e-05	0.000962999
ENSSSCT00000001899	ENSSSCG00000001700	SLC29A1	chr7:45091211-45104205	8.9325	5.24298	0.768677	0.00145	0.0145878
ENSSSCT00000036334	ENSSSCG00000023796	IL18BP	chr9:7350747-7353752	8.2258	23.4264	-1.50991	5e-05	0.000962999
ENSSSCT00000032548	ENSSSCG00000024938	SH3BP5	chr13:2433540-2512538	8.75414	16.3421	-0.900555	0.0024	0.0214077
ENSSSCT00000032543	ENSSSCG00000023333	-	chr1:308197100-308203079	836.21	415.299	1.00971	0.0001	0.00174319
ENSSSCT00000014327	ENSSSCG00000013107	PRPF19	chr2:10456908-10466210	51.4436	33.6108	0.614069	0.0069	0.0466832
ENSSSCT00000024810	ENSSSCG00000024671	WNT9A	chr2:53983850-54009499	0.950911	1.88103	-0.984142	0.0012	0.0126668
ENSSSCT00000024108	ENSSSCG00000029326	CCNB1	chr16:51155618-51165856	54.1415	28.3318	0.93431	0.00015	0.00244291
ENSSSCT00000010401	ENSSSCG00000009486	SLITRK6	chr11:62018182-62020711	5.48273	11.286	-1.04156	5e-05	0.000962999
ENSSSCT00000012934	ENSSSCG00000011822	OPA1	chr13:140194248-140230347	46.4762	28.5125	0.704895	0.0016	0.0157343
