# Supplementary material for: Genome-Wide Analysis of Long Noncoding RNAs in Porcine Intestine during Weaning Stress
Source: Int J Mol Sci. 2023 Mar 10;24(6):5343. doi: 10.3390/ijms24065343 (PMC10049174; doi:10.3390/ijms24065343)
Supplement: Supplementary file 1 [file ijms-24-05343-s001.zip › Supplementary Table S8.xlsx]

## Sheet: GO terms  in W4 vs. S4 
	Supplementary Table S8. The top 10 enrichment GO terms in W4 vs. S4 (Over_represented_pValue <0.05).
GO_accession	Description	Term_type	Over_represented_pValue	Corrected_pValue	Gene_names	Gene_description
GO:0071345	cellular response to cytokine stimulus	biological_process	3.1659e-06	0.034777	ENSSSCG00000007941,ENSSSCG00000008956,ENSSSCG00000010930,ENSSSCG00000023016,ENSSSCG00000016060,ENSSSCG00000007817,ENSSSCG00000008953,ENSSSCG00000009048,ENSSSCG00000008957,ENSSSCG00000017755,ENSSSCG00000015987,ENSSSCG00000003386,ENSSSCG00000021437,ENSSSCG00000008955	CDIP1|PPBP|ADIPOR1|-|-|IL4R|CXCL8|GAB1|AMCF-II|NOS2|NFE2L2|TNFRSF9|-|PF4|
GO:0019221	cytokine-mediated signaling pathway	biological_process	1.06e-05	0.044669	ENSSSCG00000003386,ENSSSCG00000021437,ENSSSCG00000008955,ENSSSCG00000007817,ENSSSCG00000016060,ENSSSCG00000008953,ENSSSCG00000009048,ENSSSCG00000008957,ENSSSCG00000010930,ENSSSCG00000008956,ENSSSCG00000023016,ENSSSCG00000007941	TNFRSF9|-|PF4|IL4R|-|CXCL8|GAB1|AMCF-II|ADIPOR1|PPBP|-|CDIP1|
GO:0034097	response to cytokine stimulus	biological_process	1.2199e-05	0.044669	ENSSSCG00000007817,ENSSSCG00000016060,ENSSSCG00000008953,ENSSSCG00000009048,ENSSSCG00000008957,ENSSSCG00000017755,ENSSSCG00000015987,ENSSSCG00000021437,ENSSSCG00000003386,ENSSSCG00000008955,ENSSSCG00000007941,ENSSSCG00000008956,ENSSSCG00000010930,ENSSSCG00000023016	IL4R|-|CXCL8|GAB1|AMCF-II|NOS2|NFE2L2|-|TNFRSF9|PF4|CDIP1|PPBP|ADIPOR1|-|
GO:0045236	CXCR chemokine receptor binding	molecular_function	4.432e-05	0.12171	ENSSSCG00000008956,ENSSSCG00000008955,ENSSSCG00000008957,ENSSSCG00000008953	PPBP|PF4|AMCF-II|CXCL8|
GO:0032496	response to lipopolysaccharide	biological_process	9.1966e-05	0.20205	ENSSSCG00000008956,ENSSSCG00000016450,ENSSSCG00000008953,ENSSSCG00000008957,ENSSSCG00000017755,ENSSSCG00000008647,ENSSSCG00000003386,ENSSSCG00000008955	PPBP|NOS3|CXCL8|AMCF-II|NOS2|CMPK2|TNFRSF9|PF4|
GO:0002237	response to molecule of bacterial origin	biological_process	0.00015997	0.27618	ENSSSCG00000016450,ENSSSCG00000008956,ENSSSCG00000008957,ENSSSCG00000008953,ENSSSCG00000008955,ENSSSCG00000003386,ENSSSCG00000017755,ENSSSCG00000008647	NOS3|PPBP|AMCF-II|CXCL8|PF4|TNFRSF9|NOS2|CMPK2|
GO:0033993	response to lipid	biological_process	0.00017599	0.27618	ENSSSCG00000003386,ENSSSCG00000008647,ENSSSCG00000011226,ENSSSCG00000017755,ENSSSCG00000016533,ENSSSCG00000008955,ENSSSCG00000008957,ENSSSCG00000008953,ENSSSCG00000016450,ENSSSCG00000014401,ENSSSCG00000008956,ENSSSCG00000005724	TNFRSF9|CMPK2|TGFBR2|NOS2|STRA8|PF4|AMCF-II|CXCL8|NOS3|NR3C1|PPBP|SETX|
GO:0016653	oxidoreductase activity, acting on NAD(P)H, heme protein as acceptor	molecular_function	0.00022199	0.30482	ENSSSCG00000017755,ENSSSCG00000010929,ENSSSCG00000016450	NOS2|CYB5R1|NOS3|
GO:0034614	cellular response to reactive oxygen species	biological_process	0.00033375	0.31578	ENSSSCG00000005724,ENSSSCG00000015987,ENSSSCG00000016450,ENSSSCG00000022025	SETX|NFE2L2|NOS3|-|
GO:0071310	cellular response to organic substance	biological_process	0.00033492	0.31578	ENSSSCG00000028798,ENSSSCG00000023016,ENSSSCG00000014401,ENSSSCG00000010930,ENSSSCG00000016442,ENSSSCG00000016060,ENSSSCG00000007817,ENSSSCG00000008957,ENSSSCG00000009048,ENSSSCG00000008953,ENSSSCG00000021437,ENSSSCG00000017755,ENSSSCG00000015987,ENSSSCG00000011226,ENSSSCG00000007941,ENSSSCG00000005724,ENSSSCG00000016450,ENSSSCG00000008956,ENSSSCG00000003386,ENSSSCG00000008647,ENSSSCG00000008955,…	-|-|NR3C1|ADIPOR1|AOC1|-|IL4R|AMCF-II|GAB1|CXCL8|-|NOS2|NFE2L2|TGFBR2|CDIP1|SETX|NOS3|PPBP|TNFRSF9|CMPK2|PF4|STRA8|
	the top 10 terms
