# Supplementary material for: Genome-Wide Analysis of Long Noncoding RNAs in Porcine Intestine during Weaning Stress
Source: Int J Mol Sci. 2023 Mar 10;24(6):5343. doi: 10.3390/ijms24065343 (PMC10049174; doi:10.3390/ijms24065343)
Supplement: Supplementary file 1 [file ijms-24-05343-s001.zip › Supplementary Table S9.xlsx]

## Sheet: GO terms in W7 vs. S7
Supplementary Table S9. The top 10 enrichment GO terms in W7 vs. S7(Over_represented_pValue <0.05).
GO_accession	Description	Term_type	Over_represented_pValue	Corrected_pValue	CAD_item	CAD_list	Bg_item	Bg_list	Gene_names	Gene_description
GO:0004415	hyalurononglucosaminidase activity	molecular_function	6.812e-06	0.037415	3	94	3	4727	ENSSSCG00000016601,ENSSSCG00000016602,ENSSSCG00000016603	SPAM1|HYAL4|-|
GO:0015929	hexosaminidase activity	molecular_function	6.812e-06	0.037415	3	94	3	4727	ENSSSCG00000016603,ENSSSCG00000016602,ENSSSCG00000016601	-|HYAL4|SPAM1|
GO:0017154	semaphorin receptor activity	molecular_function	0.00023035	0.44343	3	94	7	4727	ENSSSCG00000024362,ENSSSCG00000030622,ENSSSCG00000027716	-|-|-|
GO:2001198	regulation of dendritic cell differentiation	biological_process	0.0003633	0.44343	2	94	2	4727	ENSSSCG00000016443,ENSSSCG00000016444	TMEM176A|TMEM176B|
GO:2001199	negative regulation of dendritic cell differentiation	biological_process	0.0003633	0.44343	2	94	2	4727	ENSSSCG00000016444,ENSSSCG00000016443	TMEM176B|TMEM176A|
GO:0004517	nitric-oxide synthase activity	molecular_function	0.0003633	0.44343	2	94	2	4727	ENSSSCG00000017755,ENSSSCG00000016450	NOS2|NOS3|
GO:0006527	arginine catabolic process	biological_process	0.0003633	0.44343	2	94	2	4727	ENSSSCG00000016450,ENSSSCG00000017755	NOS3|NOS2|
GO:0034617	tetrahydrobiopterin binding	molecular_function	0.0003633	0.44343	2	94	2	4727	ENSSSCG00000017755,ENSSSCG00000016450	NOS2|NOS3|
GO:0034618	arginine binding	molecular_function	0.0003633	0.44343	2	94	2	4727	ENSSSCG00000016450,ENSSSCG00000017755	NOS3|NOS2|
GO:0001071	nucleic acid binding transcription factor activity	molecular_function	0.00052785	0.48975	12	94	207	4727	ENSSSCG00000021437,ENSSSCG00000014401,ENSSSCG00000020726,ENSSSCG00000029711,ENSSSCG00000016520,ENSSSCG00000024680,ENSSSCG00000023016,ENSSSCG00000016057,ENSSSCG00000016060,ENSSSCG00000022668,ENSSSCG00000029641,ENSSSCG00000015987	-|NR3C1|ZNF717|ZNF518B|CREB3L2|ZNF131|-|STAT1|-|ZFP1|ZSCAN10|NFE2L2|
